# Supplementary material for: JACUSA: site-specific identification of RNA editing events from replicate sequencing data
Source: BMC Bioinformatics. 2017 Jan 3;18:7. doi: 10.1186/s12859-016-1432-8 (PMC5210316; doi:10.1186/s12859-016-1432-8)
Supplement: Additional file 2 — Excel Spreadsheet with predictions on HEK-293 DNA and RNA sequencing data. (XLS 8867 kb) [file 12859_2016_1432_MOESM2_ESM.xls]

## Sheet: gDNA_VS_siADAR
chr	position (1-based)	strand	stat	bases_gDNA	bases_siADAR1	bases_siADAR2	coverage_gDNA	coverage_siADAR	gene_feature	gene_id	repeat_type	baseChange	editingFreq
1	1251914	-	1.32638	27,0,0,0	4,0,1,0	6,0,1,0	27	12	exon; gene; intron; transcript	ENSG00000127054	SINE/Alu	A->G	0.171429
1	1252680	+	1.97601	53,0,0,0	8,0,2,0	8,0,1,0	53	19	intergenic	*	SINE/Alu	A->G	0.155556
1	1343506	+	1.17403	35,0,0,0	11,0,1,0	13,0,1,0	35	26	intergenic	*	SINE/Alu	A->G	0.077381
1	1344255	+	1.86253	26,0,0,0	9,0,1,0	16,0,2,0	26	28	intergenic	*	SINE/Alu	A->G	0.105556
1	1595586	-	8.19095	17,0,0,0	8,0,6,0	13,0,7,0	17	34	3-prime-UTR; exon; gene; transcript	ENSG00000189339	SINE/Alu	A->G	0.389286
1	1660404	-	5.9478	0,0,0,24	0,3,0,9	0,5,0,9	24	26	gene; intron; transcript; upstream	ENSG00000008128; ENSG00000215790	no_Repeat	T->C	0.303571
1	1660726	-	8.25206	34,0,0,0	2,0,3,0	2,0,20,0	34	27	gene; intron; transcript; upstream	ENSG00000008128; ENSG00000215790	no_Repeat	A->G	0.754545
1	1660812	-	8.7972	0,0,0,29	0,7,0,5	0,8,0,6	29	26	gene; intron; transcript	ENSG00000215790	no_Repeat	T->C	0.577381
1	1660850	-	2.15799	20,0,0,0	4,0,2,0	4,0,1,0	20	11	gene; intron; transcript	ENSG00000215790	SINE/Alu	A->G	0.266667
1	1661099	-	2.9909	31,0,0,0	5,0,1,0	3,0,3,0	31	12	gene; intron; transcript	ENSG00000215790	SINE/Alu	A->G	0.333333
1	1661104	-	4.39303	32,0,0,0	4,0,2,0	0,0,6,0	32	12	gene; intron; transcript	ENSG00000215790	SINE/Alu	A->G	0.666667
1	1661762	-	1.94386	0,12,0,0	0,8,0,1	0,10,0,2	12	21	gene; intron; transcript	ENSG00000215790	no_Repeat	C->T	0.138889
1	2300601	-	8.21235	31,0,0,0	1,0,9,0	5,0,8,0	31	23	gene; intron; transcript	ENSG00000116151	SINE/Alu	A->G	0.757692
1	3656692	-	1.94588	0,35,0,0	0,12,0,2	0,6,0,1	35	21	intergenic	*	no_Repeat	C->T	0.142857
1	3730327	-	1.99225	31,0,0,0	7,0,1,0	8,0,2,0	31	18	3-prime-UTR; exon; gene; transcript	ENSG00000116198	SINE/Alu	A->G	0.1625
1	3730400	-	1.97413	35,0,0,0	5,0,2,0	11,0,1,0	35	19	3-prime-UTR; exon; gene; transcript	ENSG00000116198	SINE/Alu	A->G	0.184524
1	6583418	-	1.27053	33,0,0,0	5,0,1,0	9,0,1,0	33	16	3-prime-UTR; exon; gene; transcript; upstream	ENSG00000162408; ENSG00000171680	SINE/Alu	A->G	0.133333
1	9790454	-	4.14893	26,0,0,0	10,3,0,0	11,3,0,0	26	27	3-prime-UTR; exon; gene; transcript	ENSG00000171603	no_Repeat	A->C	0.222527
1	10520136	-	1.1752	33,0,0,0	15,0,1,0	9,0,1,0	33	26	3-prime-UTR; exon; gene; transcript	ENSG00000160049	SINE/Alu	A->G	0.08125
1	10520180	-	4.59242	43,0,0,0	17,0,1,0	18,0,7,0	43	43	3-prime-UTR; exon; gene; transcript	ENSG00000160049	SINE/Alu	A->G	0.167778
1	10520439	-	1.71319	28,0,0,0	19,0,1,0	23,0,2,0	28	45	3-prime-UTR; exon; gene; transcript	ENSG00000160049	SINE/Alu	A->G	0.065
1	10521200	-	3.10017	33,0,0,0	16,0,4,0	26,0,1,0	33	47	3-prime-UTR; exon; gene; transcript	ENSG00000160049	SINE/Alu	A->G	0.118519
1	11081791	+	1.97473	46,0,0,0	5,0,2,0	11,0,1,0	46	19	gene; intron; transcript	ENSG00000120948	SINE/Alu	A->G	0.184524
1	11081942	+	4.22311	41,0,0,0	10,0,2,0	9,0,4,0	41	25	gene; intron; transcript	ENSG00000120948	SINE/Alu	A->G	0.237179
1	11088159	+	1.2971	32,0,0,0	6,0,1,0	6,0,1,0	32	14	downstream	ENSG00000120948	SINE/Alu	A->G	0.142857
1	15615960	+	1.17432	0,0,41,0	1,0,13,0	1,0,11,0	41	26	CDS; exon; gene; transcript	ENSG00000142621	no_Repeat	G->A	0.077381
1	16555606	-	1.34422	41,0,0,0	4,0,1,0	5,0,1,0	41	11	downstream; gene; intron; transcript	ENSG00000132881; ENSG00000204377	SINE/Alu	A->G	0.183333
1	16811376	-	7.29221	0,0,0,47	0,5,0,3	0,5,0,3	47	16	intergenic	*	no_Repeat	T->C	0.625
1	16840574	-	4.60159	11,0,0,0	3,0,3,0	7,0,3,0	11	16	intergenic	*	no_Repeat	A->G	0.4
1	16842114	+	1.96092	0,0,30,0	1,0,9,0	2,0,8,0	30	20	intergenic	*	LTR/ERV1	G->A	0.15
1	16842143	+	1.23778	0,23,0,0	0,9,0,1	0,8,0,1	23	19	intergenic	*	LTR/ERV1	C->T	0.105556
1	16892256	-	1.80457	28,0,0,0	14,0,1,0	17,0,2,0	28	34	CDS; exon; gene; transcript	ENSG00000219481	no_Repeat	A->G	0.0859649
1	16892471	-	1.29682	0,0,0,115	0,1,0,4	0,1,0,8	115	14	gene; intron; transcript	ENSG00000219481	no_Repeat	T->C	0.155556
1	16892516	-	1.25775	0,0,111,0	0,1,4,0	0,1,11,0	111	17	gene; intron; transcript	ENSG00000219481	Low_complexity	G->C	0.141667
1	16893721	-	2.81753	0,0,0,118	0,0,2,28	0,0,3,49	118	82	CDS; exon; gene; transcript	ENSG00000219481	no_Repeat	T->G	0.0621795
1	16895586	-	4.51662	21,0,0,0	20,0,4,0	24,0,3,0	21	51	3-prime-UTR; CDS; exon; gene; intron; transcript	ENSG00000219481	no_Repeat	A->G	0.138889
1	16902856	-	1.97516	0,0,13,0	2,0,7,0	1,0,9,0	13	19	CDS; exon; gene; transcript	ENSG00000219481	no_Repeat	G->A	0.161111
1	16918717	-	3.20073	0,0,34,0	4,0,9,0	1,0,25,0	34	39	exon; gene; transcript	ENSG00000219481	no_Repeat	G->A	0.173077
1	16918734	-	2.44551	0,31,0,0	0,12,3,0	0,25,1,0	31	41	exon; gene; transcript	ENSG00000219481	no_Repeat	C->G	0.119231
1	16919336	-	4.67076	0,10,0,0	0,3,3,0	0,6,3,0	10	15	gene; intron; transcript	ENSG00000219481	no_Repeat	C->G	0.416667
1	16919676	-	8.17469	0,45,0,0	0,6,7,0	0,2,10,0	45	25	gene; intron; transcript	ENSG00000219481	no_Repeat	C->G	0.685897
1	16920002	-	8.92031	0,37,0,0	0,24,5,0	0,32,13,0	37	74	exon; gene; intron; transcript	ENSG00000219481	no_Repeat	C->G	0.230651
1	16920929	-	2.80614	54,0,0,0	7,0,3,0	6,0,1,0	54	17	gene; intron; transcript	ENSG00000219481	no_Repeat	A->G	0.221429
1	16923786	-	3.60935	43,0,0,0	6,0,2,0	7,0,3,0	43	18	gene; intron; transcript	ENSG00000219481	no_Repeat	A->G	0.275
1	16924728	-	3.77169	0,0,27,0	0,0,4,1	0,0,1,5	27	11	gene; intron; transcript	ENSG00000219481	LINE/L1	G->T	0.516667
1	16927379	-	4.43853	73,0,0,0	3,0,0,3	10,0,0,3	73	19	exon; gene; intron; transcript	ENSG00000219481	no_Repeat	A->T	0.365385
1	16928622	-	2.83547	0,0,66,0	0,0,6,3	0,0,6,1	66	16	exon; gene; intron; transcript	ENSG00000219481	no_Repeat	G->T	0.238095
1	16928744	-	7.48942	10,0,0,0	2,0,4,0	2,0,7,0	10	15	exon; gene; intron; transcript	ENSG00000219481	LTR/ERVL	A->G	0.722222
1	16929693	-	1.28301	0,76,0,0	0,7,0,1	0,6,0,1	76	15	gene; intron; transcript	ENSG00000219481	LTR/ERVL	C->T	0.133929
1	16932809	-	8.40665	0,0,54,0	6,0,8,0	8,0,17,0	54	39	exon; gene; intron; transcript	ENSG00000219481	LINE/L1	G->A	0.374286
1	16932845	-	6.76123	33,0,0,0	12,3,0,0	20,7,0,0	33	42	exon; gene; intron; transcript	ENSG00000219481	LINE/L1	A->C	0.22963
1	16932863	-	12.0182	16,0,0,0	1,0,15,0	4,0,24,0	16	44	exon; gene; intron; transcript	ENSG00000219481	LINE/L1	A->G	0.897321
1	16939857	-	6.54611	0,0,25,0	4,0,24,0	6,0,32,0	25	66	exon; gene; transcript	ENSG00000219481	no_Repeat	G->A	0.150376
1	16946437	-	5.67989	0,0,41,0	2,0,38,0	8,0,40,0	41	88	intergenic	*	no_Repeat	G->A	0.108333
1	16946630	-	8.16089	0,21,0,0	0,14,0,7	0,8,0,6	21	35	intergenic	*	LINE/L2	C->T	0.380952
1	16946723	-	8.25141	0,10,0,0	0,16,0,7	0,16,0,6	10	45	intergenic	*	LINE/L2	C->T	0.288538
1	16946740	-	7.48411	0,0,10,0	5,0,14,0	6,0,13,0	10	38	intergenic	*	LINE/L2	G->A	0.289474
1	16946749	-	9.79544	0,0,0,10	0,11,0,1	0,10,0,2	10	24	intergenic	*	LINE/L2	T->C	0.875
1	16947245	-	6.40106	0,68,0,0	0,10,0,3	0,13,0,6	68	32	intergenic	*	no_Repeat	C->T	0.273279
1	16948189	-	6.26563	0,0,0,49	0,4,0,4	0,4,0,6	49	18	intergenic	*	no_Repeat	T->C	0.45
1	16948473	-	2.75478	0,0,31,0	3,0,3,0	1,0,12,0	31	19	intergenic	*	no_Repeat	G->A	0.288462
1	16950090	-	6.1251	0,48,0,0	0,4,0,3	0,9,0,5	48	21	intergenic	*	SINE/MIR	C->T	0.392857
1	16950449	-	6.09971	0,0,0,40	0,3,0,16	0,6,0,12	40	37	intergenic	*	no_Repeat	T->C	0.245614
1	16951986	-	1.24773	37,0,0,0	8,0,1,0	8,0,1,0	37	18	intergenic	*	SINE/Alu	A->G	0.111111
1	16952067	-	1.80875	58,0,0,0	16,0,1,0	14,0,2,0	58	33	intergenic	*	no_Repeat	A->G	0.0919118
1	16952807	-	3.57366	0,0,63,0	2,0,9,0	3,0,5,0	63	19	intergenic	*	no_Repeat	G->A	0.278409
1	16952896	-	7.97339	0,56,0,0	0,29,0,4	0,35,0,11	56	79	intergenic	*	no_Repeat	C->T	0.180171
1	16952920	-	6.1926	0,29,0,0	0,13,0,3	0,21,0,6	29	43	intergenic	*	no_Repeat	C->T	0.204861
1	16957494	-	4.69662	0,0,25,0	0,3,49,0	0,5,47,0	25	104	intergenic	*	no_Repeat	G->C	0.0769231
1	16957525	-	2.18645	0,0,25,0	1,0,36,0	3,0,36,0	25	76	intergenic	*	no_Repeat	G->A	0.0519751
1	16957531	-	1.56937	0,0,26,0	0,1,33,0	0,2,34,0	26	70	intergenic	*	no_Repeat	G->C	0.0424837
1	16958833	-	12.5851	20,0,0,0	7,0,0,19	11,0,0,21	20	58	intergenic	*	no_Repeat	A->T	0.69351
1	16969315	-	7.82448	41,0,0,0	19,0,5,0	25,0,7,0	41	56	intergenic	*	no_Repeat	A->G	0.213542
1	16971069	-	19.2248	0,11,0,0	0,0,11,0	0,0,8,0	11	19	intergenic	*	no_Repeat	C->G	1
1	17199259	+	5.42103	0,0,11,0	3,0,15,0	5,0,19,0	11	42	gene; intron; transcript	ENSG00000058453	no_Repeat	G->A	0.1875
1	17199274	+	3.15455	0,0,0,11	0,1,0,17	0,4,0,20	11	42	gene; intron; transcript	ENSG00000058453	no_Repeat	T->C	0.111111
1	17199283	+	3.16515	14,0,0,0	17,0,1,0	19,0,4,0	14	41	gene; intron; transcript	ENSG00000058453	no_Repeat	A->G	0.114734
1	17279268	+	7.65234	0,10,0,0	5,2,0,0	6,2,0,0	10	15	gene; intron; transcript	ENSG00000058453	no_Repeat	C->A	0.732143
1	17280812	+	1.34477	0,0,32,0	1,0,4,0	1,0,5,0	32	11	CDS; exon; gene; transcript	ENSG00000058453	no_Repeat	G->A	0.183333
1	17280821	+	1.3446	0,0,34,0	0,1,4,0	0,1,5,0	34	11	CDS; exon; gene; transcript	ENSG00000058453	no_Repeat	G->C	0.183333
1	17733996	-	13.7403	0,15,0,0	0,29,0,21	0,33,0,24	15	107	3-prime-UTR; exon; gene; transcript	ENSG00000179051	no_Repeat	C->T	0.420526
1	19543287	-	1.28194	39,0,0,0	4,0,1,0	9,0,1,0	39	15	3-prime-UTR; exon; gene; transcript	ENSG00000127463	SINE/Alu	A->G	0.15
1	19543349	-	1.21661	37,0,0,0	10,0,1,0	9,0,1,0	37	21	3-prime-UTR; exon; gene; transcript	ENSG00000127463	SINE/Alu	A->G	0.0954545
1	19543973	-	1.9468	31,0,0,0	5,0,2,0	13,0,1,0	31	21	3-prime-UTR; exon; gene; transcript	ENSG00000127463	SINE/Alu	A->G	0.178571
1	19620390	-	1.26966	28,0,0,0	7,0,1,0	7,0,1,0	28	16	upstream	ENSG00000162482	SINE/Alu	A->G	0.125
1	19628420	-	1.31225	42,0,0,0	6,0,1,0	5,0,1,0	42	13	downstream	ENSG00000053371	SINE/Alu	A->G	0.154762
1	20976163	-	3.64504	35,0,0,0	4,0,4,0	8,0,1,0	35	17	downstream	ENSG00000244038	SINE/Alu	A->G	0.305556
1	20978457	-	2.82906	17,0,0,0	33,0,2,0	42,0,3,0	17	80	3-prime-UTR; exon; gene; transcript	ENSG00000244038	SINE/Alu	A->G	0.0619048
1	21081804	-	2.43302	36,0,0,0	15,0,3,0	23,0,1,0	36	42	gene; intron; transcript	ENSG00000127483	SINE/Alu	A->G	0.104167
1	21101903	-	3.10996	40,0,0,0	21,0,2,0	20,0,3,0	40	46	gene; intron; transcript	ENSG00000127483	DNA/TcMar-Tigger	A->G	0.108696
1	21500069	-	2.15828	35,0,0,0	3,0,2,0	5,0,1,0	35	11	gene; intron; transcript	ENSG00000075151	SINE/Alu	A->G	0.283333
1	21750406	-	15.353	0,10,0,0	0,0,0,5	0,0,0,8	10	13	intergenic	*	no_Repeat	C->T	1
1	21806667	+	3.3758	0,18,0,0	0,7,3,0	0,15,2,0	18	27	CDS; exon; gene; transcript	ENSG00000142794	no_Repeat	C->G	0.208824
1	22353002	+	2.75335	15,0,0,0	4,0,1,0	11,0,3,0	15	19	intergenic	*	SINE/Alu	A->G	0.207143
1	22355248	+	2.00972	24,0,0,0	6,0,1,0	8,0,2,0	24	17	intergenic	*	SINE/Alu	A->G	0.171429
1	23619979	-	1.29732	40,0,0,0	7,0,1,0	5,0,1,0	40	14	intergenic	*	SINE/Alu	A->G	0.145833
1	23625462	-	2.67368	47,0,0,0	5,0,2,0	14,0,2,0	47	23	downstream	ENSG00000125944	SINE/Alu	A->G	0.205357
1	23625469	-	5.18615	46,0,0,0	6,0,2,0	9,0,5,0	46	22	downstream	ENSG00000125944	SINE/Alu	A->G	0.303571
1	23625470	-	3.48682	46,0,0,0	5,0,3,0	12,0,2,0	46	22	downstream	ENSG00000125944	SINE/Alu	A->G	0.258929
1	23626770	-	4.53615	39,0,0,0	2,0,7,0	8,0,2,0	39	19	downstream	ENSG00000125944	SINE/Alu	A->G	0.488889
1	23655066	-	2.9406	38,0,0,0	5,0,1,0	4,0,3,0	38	13	gene; intron; transcript	ENSG00000125944	SINE/Alu	A->G	0.297619
1	23658525	-	1.34062	34,0,0,0	5,0,1,0	4,0,1,0	34	11	gene; intron; transcript	ENSG00000125944	SINE/Alu	A->G	0.183333
1	24022315	+	1.68899	0,0,39,0	1,0,99,0	3,0,99,0	39	202	CDS; exon; gene; transcript	ENSG00000142676	no_Repeat	G->A	0.0197059
1	26774866	+	2.09562	45,0,0,0	6,0,1,0	4,0,2,0	45	13	CDS; exon; gene; intron; transcript	ENSG00000117682	SINE/Alu	A->G	0.238095
1	27202887	-	1.19015	44,0,0,0	11,0,1,0	11,0,1,0	44	24	3-prime-UTR; exon; gene; transcript	ENSG00000142751	SINE/Alu	A->G	0.0833333
1	27202888	-	1.90681	45,0,0,0	11,0,1,0	10,0,2,0	45	24	3-prime-UTR; exon; gene; transcript	ENSG00000142751	SINE/Alu	A->G	0.125
1	27208656	-	4.38356	24,0,0,0	11,0,2,0	3,0,5,0	24	21	gene; intron; transcript	ENSG00000142751	SINE/Alu	A->G	0.389423
1	27208669	-	1.24815	26,0,0,0	11,0,1,0	5,0,1,0	26	18	gene; intron; transcript	ENSG00000142751	SINE/Alu	A->G	0.125
1	28300777	-	1.52851	0,0,0,49	0,1,0,37	0,2,0,38	49	78	3-prime-UTR; exon; gene; transcript	ENSG00000158161	Low_complexity	T->C	0.0381579
1	28662199	+	1.76186	40,0,0,0	16,0,1,0	20,0,2,0	40	39	3-prime-UTR; exon; gene; intron; transcript	ENSG00000130772	SINE/Alu	A->G	0.0748663
1	28741124	+	1.30953	28,0,0,0	4,0,1,0	7,0,1,0	28	13	gene; intron; transcript	ENSG00000204138	SINE/Alu	A->G	0.1625
1	28825331	+	1.23704	44,0,0,0	11,0,1,0	6,0,1,0	44	19	3-prime-UTR; exon; gene; transcript	ENSG00000204138	SINE/Alu	A->G	0.113095
1	28825781	+	1.85099	40,0,0,0	11,0,1,0	15,0,2,0	40	29	3-prime-UTR; exon; gene; transcript	ENSG00000204138	SINE/Alu	A->G	0.10049
1	28834015	+	1.30695	0,0,42,0	1,0,68,0	2,0,67,0	42	138	gene; intron; transcript	ENSG00000180198	snRNA	G->A	0.0217391
1	31420849	-	1.24192	21,0,0,0	7,0,1,0	9,0,1,0	21	18	gene; intron; transcript	ENSG00000134644	SINE/Alu	A->G	0.1125
1	31420894	-	2.19655	27,0,0,0	4,0,1,0	3,0,2,0	27	10	gene; intron; transcript	ENSG00000134644	SINE/Alu	A->G	0.3
1	31420911	-	1.25897	28,0,0,0	6,0,1,0	9,0,1,0	28	17	gene; intron; transcript	ENSG00000134644	SINE/Alu	A->G	0.121429
1	31420929	-	1.25939	36,0,0,0	5,0,1,0	10,0,1,0	36	17	gene; intron; transcript	ENSG00000134644	SINE/Alu	A->G	0.128788
1	32661572	+	3.51904	0,12,0,0	0,7,0,2	0,8,0,3	12	20	3-prime-UTR; exon; gene; transcript; upstream	ENSG00000084652; ENSG00000160050	Simple_repeat	C->T	0.247475
1	32691808	+	1.35561	0,0,0,53	0,1,0,54	0,2,0,65	53	122	CDS; exon; gene; intron; transcript	ENSG00000084623	no_Repeat	T->C	0.0240163
1	33139259	+	1.32655	54,0,0,0	5,0,1,0	5,0,1,0	54	12	gene; intron; transcript	ENSG00000162521	SINE/Alu	A->G	0.166667
1	33148282	+	1.17578	40,0,0,0	13,0,1,0	11,0,1,0	40	26	3-prime-UTR; exon; gene; transcript	ENSG00000162521	SINE/Alu	A->G	0.077381
1	33148287	+	1.88373	41,0,0,0	12,0,2,0	11,0,1,0	41	26	3-prime-UTR; exon; gene; transcript	ENSG00000162521	SINE/Alu	A->G	0.113095
1	33802278	-	6.91197	0,58,0,0	0,2,0,4	0,3,0,5	58	14	gene; intron; transcript	ENSG00000134686	RNA	C->T	0.645833
1	35564388	+	1.90715	34,0,0,0	10,0,1,0	11,0,2,0	34	24	gene; intron; transcript	ENSG00000197056	SINE/Alu	A->G	0.122378
1	35564411	+	1.86262	32,0,0,0	12,0,1,0	13,0,2,0	32	28	gene; intron; transcript	ENSG00000197056	SINE/Alu	A->G	0.105128
1	35565653	+	6.16262	35,0,0,0	4,0,3,0	8,0,5,0	35	20	gene; intron; transcript	ENSG00000197056	SINE/Alu	A->G	0.406593
1	35565657	+	1.94351	38,0,0,0	6,0,2,0	12,0,1,0	38	21	gene; intron; transcript	ENSG00000197056	SINE/Alu	A->G	0.163462
1	35566428	+	3.39417	35,0,0,0	9,0,3,0	12,0,2,0	35	26	gene; intron; transcript	ENSG00000197056	SINE/Alu	A->G	0.196429
1	35566729	+	3.3353	20,0,0,0	11,0,3,0	13,0,2,0	20	29	gene; intron; transcript	ENSG00000197056	SINE/Alu	A->G	0.17381
1	35566876	+	1.15936	23,0,0,0	12,0,1,0	14,0,1,0	23	28	gene; intron; transcript	ENSG00000197056	SINE/Alu	A->G	0.0717949
1	35582159	+	2.07129	21,0,0,0	7,0,1,0	4,0,2,0	21	14	downstream	ENSG00000197056	SINE/Alu	A->G	0.229167
1	35654827	-	11.9203	38,0,0,0	53,0,13,0	55,0,15,0	38	136	CDS; exon; gene; transcript	ENSG00000116560	Simple_repeat	A->G	0.205628
1	35658387	-	1.20605	0,0,11,0	2,0,80,0	1,0,86,0	11	169	CDS; exon; gene; transcript	ENSG00000116560	Simple_repeat	G->A	0.0179422
1	36067817	-	8.30937	31,0,0,0	24,0,5,0	24,0,10,0	31	63	3-prime-UTR; exon; gene; transcript	ENSG00000126067	SINE/Alu	A->G	0.233266
1	36067886	-	8.115	30,0,0,0	22,0,5,0	27,0,8,0	30	62	3-prime-UTR; exon; gene; transcript	ENSG00000126067	SINE/Alu	A->G	0.206878
1	36067925	-	2.58037	40,0,0,0	9,0,1,0	16,0,3,0	40	29	3-prime-UTR; exon; gene; transcript	ENSG00000126067	SINE/Alu	A->G	0.128947
1	36068278	-	1.46509	28,0,0,0	40,0,1,0	50,0,2,0	28	93	3-prime-UTR; exon; gene; transcript	ENSG00000126067	SINE/Alu	A->G	0.0314259
1	36199430	-	1.29706	53,0,0,0	6,0,1,0	6,0,1,0	53	14	gene; intron; transcript	ENSG00000092853	SINE/Alu	A->G	0.142857
1	36201759	-	1.94569	41,0,0,0	8,0,1,0	10,0,2,0	41	21	gene; intron; transcript	ENSG00000092853	SINE/Alu	A->G	0.138889
1	36507869	+	3.85781	36,0,0,0	4,0,4,0	4,0,1,0	36	13	gene; intron; transcript	ENSG00000126070	SINE/Alu	A->G	0.35
1	36507922	+	1.31135	33,0,0,0	4,0,1,0	7,0,1,0	33	13	gene; intron; transcript	ENSG00000126070	SINE/Alu	A->G	0.1625
1	36534763	+	5.92973	43,0,0,0	6,0,3,0	11,0,5,0	43	25	3-prime-UTR; exon; gene; transcript	ENSG00000126070	SINE/Alu	A->G	0.322917
1	36534774	+	6.06143	43,0,0,0	5,0,4,0	10,0,4,0	43	23	3-prime-UTR; exon; gene; transcript	ENSG00000126070	SINE/Alu	A->G	0.365079
1	36534782	+	2.67351	41,0,0,0	6,0,2,0	13,0,2,0	41	23	3-prime-UTR; exon; gene; transcript	ENSG00000126070	SINE/Alu	A->G	0.191667
1	36752433	+	10.8359	0,16,0,0	0,27,0,10	0,27,0,15	16	79	CDS; exon; gene; transcript	ENSG00000054118	no_Repeat	C->T	0.313707
1	36761810	+	2.07069	33,0,0,0	5,0,1,0	6,0,2,0	33	14	gene; intron; transcript	ENSG00000054118	SINE/Alu	A->G	0.208333
1	38326728	-	2.32017	45,0,0,0	23,0,1,0	29,0,3,0	45	56	3-prime-UTR; exon; gene; transcript; upstream	ENSG00000188786; ENSG00000204084	SINE/Alu	A->G	0.0677083
1	38407909	-	1.29673	21,0,0,0	7,0,1,0	5,0,1,0	21	14	exon; gene; intron; transcript	ENSG00000204084	SINE/Alu	A->G	0.145833
1	39879706	+	1.62354	0,0,0,18	0,2,0,27	0,1,0,30	18	60	CDS; exon; gene; intron; transcript	ENSG00000127603; ENSG00000255103	no_Repeat	T->C	0.0506118
1	39879747	+	1.56175	20,0,0,0	31,0,2,0	37,0,1,0	20	71	CDS; exon; gene; intron; transcript	ENSG00000127603; ENSG00000255103	no_Repeat	A->G	0.0434609
1	40322074	-	1.27131	40,0,0,0	6,0,1,0	8,0,1,0	40	16	gene; intron; transcript	ENSG00000043514	SINE/Alu	A->G	0.126984
1	41588768	-	1.36577	47,0,0,0	4,0,1,0	4,0,1,0	47	10	gene; intron; transcript	ENSG00000010803	SINE/Alu	A->G	0.2
1	41649711	-	1.258	50,0,0,0	6,0,1,0	9,0,1,0	50	17	gene; intron; transcript	ENSG00000010803	LINE/L1	A->G	0.121429
1	43135100	+	1.31153	40,0,0,0	4,0,1,0	7,0,1,0	40	13	gene; intron; transcript	ENSG00000171960	SINE/Alu	A->G	0.1625
1	43135106	+	3.79532	37,0,0,0	3,0,2,0	6,0,3,0	37	14	gene; intron; transcript	ENSG00000171960	SINE/Alu	A->G	0.366667
1	43136934	+	1.25583	39,0,0,0	6,0,1,0	9,0,1,0	39	17	gene; intron; transcript	ENSG00000171960	SINE/Alu	A->G	0.121429
1	44456341	+	1.44201	34,0,0,0	46,1,0,0	47,2,0,0	34	96	3-prime-UTR; exon; gene; transcript; upstream	ENSG00000117411; ENSG00000159214	no_Repeat	A->C	0.0310465
1	45975670	+	2.6564	36,0,0,0	9,0,1,0	11,0,3,0	36	24	3-prime-UTR; exon; gene; transcript	ENSG00000132763	SINE/Alu	A->G	0.157143
1	45975673	+	1.20776	39,0,0,0	8,0,1,0	12,0,1,0	39	22	3-prime-UTR; exon; gene; transcript	ENSG00000132763	SINE/Alu	A->G	0.0940171
1	46073489	+	11.7178	0,0,16,0	16,0,5,0	17,0,8,0	16	46	CDS; exon; gene; intron; transcript	ENSG00000132780	no_Repeat	G->A	0.720952
1	46075612	+	1.89187	46,0,0,0	8,0,2,0	14,0,1,0	46	25	exon; gene; intron; transcript	ENSG00000132780	SINE/Alu	A->G	0.133333
1	46075661	+	2.02925	41,0,0,0	7,0,2,0	6,0,1,0	41	16	exon; gene; intron; transcript	ENSG00000132780	SINE/Alu	A->G	0.18254
1	46075664	+	4.60396	44,0,0,0	6,0,3,0	4,0,3,0	44	16	exon; gene; intron; transcript	ENSG00000132780	SINE/Alu	A->G	0.380952
1	46075713	+	1.85077	46,0,0,0	13,0,1,0	13,0,2,0	46	29	exon; gene; intron; transcript	ENSG00000132780	SINE/Alu	A->G	0.102381
1	46075724	+	2.56441	48,0,0,0	11,0,3,0	15,0,1,0	48	30	exon; gene; intron; transcript	ENSG00000132780	SINE/Alu	A->G	0.138393
1	46076462	+	2.44496	38,0,0,0	15,0,1,0	22,0,3,0	38	41	exon; gene; intron; transcript	ENSG00000132780	SINE/Alu	A->G	0.09125
1	46076467	+	3.8779	41,0,0,0	15,0,2,0	22,0,4,0	41	43	exon; gene; intron; transcript	ENSG00000132780	SINE/Alu	A->G	0.135747
1	46076468	+	2.4246	40,0,0,0	14,0,3,0	25,0,1,0	40	43	exon; gene; intron; transcript	ENSG00000132780	SINE/Alu	A->G	0.107466
1	46076533	+	2.58209	36,0,0,0	10,0,1,0	15,0,3,0	36	29	exon; gene; intron; transcript	ENSG00000132780	SINE/Alu	A->G	0.128788
1	46076642	+	6.33953	46,0,0,0	11,0,5,0	18,0,4,0	46	38	exon; gene; intron; transcript	ENSG00000132780	SINE/Alu	A->G	0.247159
1	46162411	-	1.25845	29,0,0,0	8,0,1,0	7,0,1,0	29	17	gene; intron; transcript	ENSG00000197429	SINE/Alu	A->G	0.118056
1	46507833	-	3.06995	0,0,47,0	0,0,21,1	0,0,24,4	47	50	3-prime-UTR; exon; gene; transcript	ENSG00000117461	no_Repeat	G->T	0.0941558
1	46813683	+	1.32717	48,0,0,0	4,0,1,0	6,0,1,0	48	12	gene; intron; transcript	ENSG00000117481	SINE/Alu	A->G	0.171429
1	47141573	-	1.15918	0,0,0,38	0,1,0,8	0,1,0,18	38	28	3-prime-UTR; exon; gene; intron; transcript; upstream	ENSG00000123472; ENSG00000159658	no_Repeat	T->C	0.0818713
1	48661873	-	3.88969	16,0,0,0	4,1,0,0	2,4,0,0	16	11	intergenic	*	LTR/ERV1	A->C	0.433333
1	51702379	+	1.97217	0,28,0,0	0,57,0,1	0,58,0,3	28	119	5-prime-UTR; exon; gene; transcript	ENSG00000123091	no_Repeat	C->T	0.0332109
1	52253843	+	1.33192	0,45,0,0	0,62,0,1	0,65,0,2	45	130	3-prime-UTR; exon; gene; transcript	ENSG00000117859	Simple_repeat	C->T	0.0228619
1	52532003	+	2.83463	33,0,0,0	5,0,1,0	7,0,3,0	33	16	gene; intron; transcript	ENSG00000134717	SINE/Alu	A->G	0.233333
1	52875162	+	2.07204	37,0,0,0	4,0,1,0	7,0,2,0	37	14	gene; intron; transcript	ENSG00000134748	SINE/Alu	A->G	0.211111
1	52875163	+	2.90356	36,0,0,0	3,0,2,0	7,0,2,0	36	14	gene; intron; transcript	ENSG00000134748	SINE/Alu	A->G	0.311111
1	52907238	-	2.12451	34,0,0,0	5,0,1,0	4,0,2,0	34	12	gene; intron; transcript	ENSG00000134744	SINE/Alu	A->G	0.25
1	53291425	+	1.53756	49,0,0,0	28,0,1,0	45,0,2,0	49	76	3-prime-UTR; exon; gene; transcript	ENSG00000162378	SINE/Alu	A->G	0.038518
1	53359258	+	4.19646	35,0,0,0	6,0,3,0	14,0,3,0	35	26	3-prime-UTR; exon; gene; transcript	ENSG00000203995	SINE/Alu	A->G	0.254902
1	53359280	+	3.3966	34,0,0,0	11,0,3,0	10,0,2,0	34	26	3-prime-UTR; exon; gene; transcript	ENSG00000203995	SINE/Alu	A->G	0.190476
1	53359352	+	2.0096	31,0,0,0	6,0,2,0	8,0,1,0	31	17	3-prime-UTR; exon; gene; transcript	ENSG00000203995	SINE/Alu	A->G	0.180556
1	53368152	+	1.1674	28,0,0,0	10,0,1,0	15,0,1,0	28	27	intergenic	*	SINE/Alu	A->G	0.0767045
1	54562398	+	1.74687	0,0,33,0	1,0,19,0	2,0,19,0	33	41	3-prime-UTR; exon; gene; transcript	ENSG00000116205	no_Repeat	G->A	0.072619
1	55532269	-	2.86448	0,36,0,0	0,27,0,2	0,43,0,3	36	75	3-prime-UTR; exon; gene; transcript	ENSG00000162402	no_Repeat	C->T	0.0670915
1	55532547	-	1.23605	0,44,0,0	0,7,0,1	0,10,0,1	44	19	3-prime-UTR; exon; gene; transcript	ENSG00000162402	no_Repeat	C->T	0.107955
1	61594092	+	1.24787	38,0,0,0	8,0,1,0	8,0,1,0	38	18	gene; intron; transcript	ENSG00000162599	SINE/Alu	A->G	0.111111
1	61595215	+	1.94616	39,0,0,0	8,0,2,0	10,0,1,0	39	21	gene; intron; transcript	ENSG00000162599	SINE/Alu	A->G	0.145455
1	61595222	+	1.2373	41,0,0,0	8,0,1,0	9,0,1,0	41	19	gene; intron; transcript	ENSG00000162599	SINE/Alu	A->G	0.105556
1	61640956	+	1.18271	29,0,0,0	9,0,1,0	14,0,1,0	29	25	gene; intron; transcript	ENSG00000162599	SINE/Alu	A->G	0.0833333
1	61658255	+	1.28288	31,0,0,0	7,0,1,0	6,0,1,0	31	15	gene; intron; transcript	ENSG00000162599	SINE/Alu	A->G	0.133929
1	61682487	+	2.19619	39,0,0,0	4,0,1,0	3,0,2,0	39	10	gene; intron; transcript	ENSG00000162599	SINE/Alu	A->G	0.3
1	63948435	-	3.60958	33,0,0,0	8,0,1,0	5,0,4,0	33	18	gene; intron; transcript	ENSG00000142856	SINE/Alu	A->G	0.277778
1	67874689	-	2.4001	28,0,0,0	16,0,3,0	26,0,1,0	28	46	3-prime-UTR; exon; gene; transcript	ENSG00000142864	SINE/Alu	A->G	0.0974659
1	67879691	-	1.99217	47,0,0,0	4,0,1,0	11,0,2,0	47	18	gene; intron; transcript	ENSG00000142864	SINE/Alu	A->G	0.176923
1	67880877	-	1.24774	0,0,35,0	1,0,78,0	2,0,76,0	35	157	CDS; exon; gene; transcript	ENSG00000142864	no_Repeat	G->A	0.0191496
1	70905509	+	5.99413	31,0,0,0	11,0,2,0	18,0,7,0	31	38	3-prime-UTR; exon; gene; transcript	ENSG00000116761	SINE/Alu	A->G	0.216923
1	70905515	+	6.7918	35,0,0,0	10,0,5,0	22,0,5,0	35	42	3-prime-UTR; exon; gene; transcript	ENSG00000116761	SINE/Alu	A->G	0.259259
1	70905519	+	3.83849	31,0,0,0	13,0,3,0	27,0,3,0	31	46	3-prime-UTR; exon; gene; transcript	ENSG00000116761	SINE/Alu	A->G	0.14375
1	70907517	+	2.04956	0,0,44,0	1,0,5,0	2,0,7,0	44	15	downstream	ENSG00000116761	LTR/ERVL	G->A	0.194444
1	70910654	+	2.69201	29,0,0,0	9,0,3,0	9,0,1,0	29	22	intergenic	*	SINE/Alu	A->G	0.175
1	70910726	+	8.1247	34,0,0,0	2,0,8,0	2,0,5,0	34	17	intergenic	*	SINE/Alu	A->G	0.757143
1	70910732	+	4.39462	35,0,0,0	7,0,4,0	7,0,2,0	35	20	intergenic	*	SINE/Alu	A->G	0.292929
1	70910793	+	4.22248	25,0,0,0	7,0,4,0	12,0,2,0	25	25	intergenic	*	SINE/Alu	A->G	0.253247
1	85398078	-	2.90231	28,0,0,0	3,0,3,0	7,0,1,0	28	14	gene; intron; transcript	ENSG00000153898	SINE/Alu	A->G	0.3125
1	85482126	-	1.2268	35,0,0,0	11,0,1,0	7,0,1,0	35	20	downstream	ENSG00000055732	SINE/Alu	A->G	0.104167
1	85489790	-	1.79408	32,0,0,0	13,0,1,0	19,0,2,0	32	35	gene; intron; transcript	ENSG00000055732	SINE/Alu	A->G	0.0833333
1	85489792	-	3.27339	32,0,0,0	12,0,2,0	16,0,3,0	32	33	gene; intron; transcript	ENSG00000055732	SINE/Alu	A->G	0.150376
1	85732541	-	2.50808	0,18,0,0	0,8,0,2	0,23,0,2	18	35	3-prime-UTR; exon; gene; transcript	ENSG00000142867	SINE/Alu	C->T	0.14
1	85732545	-	2.50799	0,17,0,0	0,8,2,0	0,23,2,0	17	35	3-prime-UTR; exon; gene; transcript	ENSG00000142867	SINE/Alu	C->G	0.14
1	85732580	-	1.24847	0,0,0,35	0,0,1,4	0,0,1,11	35	17	3-prime-UTR; exon; gene; transcript	ENSG00000142867	SINE/Alu	T->G	0.141667
1	85732581	-	2.03517	0,0,0,32	0,0,1,4	0,0,2,8	32	15	3-prime-UTR; exon; gene; transcript	ENSG00000142867	SINE/Alu	T->G	0.2
1	86844633	-	2.02488	38,0,0,0	5,0,2,0	8,0,1,0	38	16	gene; intron; transcript	ENSG00000122417	LTR/ERVL-MaLR	A->G	0.198413
1	87362931	-	2.90155	37,0,0,0	6,0,1,0	4,0,3,0	37	14	gene; intron; transcript	ENSG00000183291	SINE/Alu	A->G	0.285714
1	89447839	-	2.8056	0,0,35,0	0,1,5,0	0,3,8,0	35	17	3-prime-UTR; exon; gene; intron; transcript	ENSG00000137944; ENSG00000213516	no_Repeat	G->C	0.219697
1	92859016	+	1.17349	34,0,0,0	10,0,1,0	14,0,1,0	34	26	3-prime-UTR; exon; gene; transcript	ENSG00000122484	LINE/L1	A->G	0.0787879
1	92859041	+	1.17519	0,0,0,34	1,0,0,10	1,0,0,14	34	26	3-prime-UTR; exon; gene; transcript	ENSG00000122484	LINE/L1	T->A	0.0787879
1	93307405	+	1.95893	0,23,0,0	0,58,0,2	0,61,0,2	23	123	CDS; exon; gene; transcript	ENSG00000122406	no_Repeat	C->T	0.0325397
1	93600130	+	1.25858	43,0,0,0	5,0,1,0	10,0,1,0	43	17	gene; intron; transcript	ENSG00000143033	SINE/Alu	A->G	0.128788
1	95365032	-	1.33541	0,0,0,33	2,0,0,60	1,0,0,65	33	128	CDS; exon; gene; transcript	ENSG00000117519	no_Repeat	T->A	0.0237048
1	100590126	-	2.15764	29,0,0,0	4,0,1,0	4,0,2,0	29	11	gene; intron; transcript	ENSG00000156876	SINE/Alu	A->G	0.266667
1	100590183	-	6.64488	40,0,0,0	1,0,4,0	1,0,4,0	40	10	gene; intron; transcript	ENSG00000156876	SINE/Alu	A->G	0.8
1	107599639	+	1.55345	0,29,0,0	0,30,0,2	0,40,0,1	29	73	CDS; exon; gene; transcript	ENSG00000198890	no_Repeat	C->T	0.0434451
1	109465167	+	1.63877	0,0,0,24	1,0,0,28	2,0,0,26	24	57	CDS; exon; gene; transcript	ENSG00000121957	no_Repeat	T->A	0.0529557
1	109643202	+	1.4485	0,27,0,0	0,47,0,1	0,47,0,2	27	97	downstream	ENSG00000215717	no_Repeat	C->T	0.0308248
1	109766358	+	1.34378	38,0,0,0	5,0,1,0	4,0,1,0	38	11	gene; intron; transcript	ENSG00000031698	SINE/Alu	A->G	0.183333
1	110900214	+	1.78739	27,0,0,0	15,0,1,0	18,0,2,0	27	36	intergenic	*	SINE/Alu	A->G	0.08125
1	110900821	+	2.67134	51,0,0,0	9,0,1,0	10,0,3,0	51	23	intergenic	*	SINE/Alu	A->G	0.165385
1	110902015	+	1.3443	32,0,0,0	5,0,1,0	4,0,1,0	32	11	intergenic	*	SINE/Alu	A->G	0.183333
1	110902495	+	3.33913	35,0,0,0	12,0,2,0	12,0,3,0	35	29	intergenic	*	SINE/Alu	A->G	0.171429
1	110905058	+	1.28216	29,0,0,0	7,0,1,0	6,0,1,0	29	15	intergenic	*	SINE/Alu	A->G	0.133929
1	110905072	+	1.23656	31,0,0,0	7,0,1,0	10,0,1,0	31	19	intergenic	*	SINE/Alu	A->G	0.107955
1	110908673	+	3.00276	32,0,0,0	21,0,2,0	31,0,3,0	32	57	intergenic	*	Retroposon/SVA; SINE/Alu	A->G	0.0875959
1	110910007	+	4.60336	39,0,0,0	5,0,4,0	5,0,2,0	39	16	intergenic	*	SINE/Alu	A->G	0.365079
1	110910657	+	3.85865	27,0,0,0	3,0,2,0	5,0,3,0	27	13	intergenic	*	SINE/Alu	A->G	0.3875
1	110912115	+	2.00936	30,0,0,0	9,0,2,0	5,0,1,0	30	17	intergenic	*	SINE/Alu	A->G	0.174242
1	110912160	+	1.86202	40,0,0,0	14,0,1,0	11,0,2,0	40	28	intergenic	*	SINE/Alu	A->G	0.110256
1	113150110	-	1.2592	41,0,0,0	4,0,1,0	11,0,1,0	41	17	exon; gene; intron; transcript	ENSG00000007341	SINE/Alu	A->G	0.141667
1	113672616	+	2.33257	47,0,0,0	24,0,1,0	26,0,3,0	47	54	3-prime-UTR; exon; gene; transcript	ENSG00000198799	SINE/Alu	A->G	0.0717241
1	113672622	+	1.69625	44,0,0,0	21,0,1,0	24,0,2,0	44	48	3-prime-UTR; exon; gene; transcript	ENSG00000198799	SINE/Alu	A->G	0.0611888
1	113673622	+	2.57995	29,0,0,0	10,0,2,0	15,0,2,0	29	29	3-prime-UTR; exon; gene; transcript	ENSG00000198799	SINE/Alu	A->G	0.142157
1	113673646	+	1.80433	31,0,0,0	12,0,2,0	19,0,1,0	31	34	3-prime-UTR; exon; gene; transcript	ENSG00000198799	SINE/Alu	A->G	0.0964286
1	113673653	+	3.2582	32,0,0,0	11,0,3,0	18,0,2,0	32	34	3-prime-UTR; exon; gene; transcript	ENSG00000198799	SINE/Alu	A->G	0.157143
1	115127101	-	1.27053	30,0,0,0	7,0,1,0	7,0,1,0	30	16	3-prime-UTR; exon; gene; intron; transcript; upstream	ENSG00000116752; ENSG00000175984	SINE/Alu	A->G	0.125
1	117122291	-	2.68347	0,0,30,0	0,3,9,0	0,1,9,0	30	22	CDS; exon; gene; transcript	ENSG00000143061	Simple_repeat	G->C	0.175
1	117624977	+	1.25879	23,0,0,0	5,0,1,0	10,0,1,0	23	17	gene; intron; transcript	ENSG00000116830	SINE/Alu	A->G	0.128788
1	119683755	+	2.00973	43,0,0,0	4,0,2,0	10,0,1,0	43	17	intergenic	*	SINE/Alu	A->G	0.212121
1	119683798	+	3.46094	44,0,0,0	7,0,2,0	11,0,3,0	44	23	intergenic	*	SINE/Alu	A->G	0.218254
1	119685979	+	6.98476	36,0,0,0	4,0,7,0	15,0,6,0	36	32	intergenic	*	SINE/Alu	A->G	0.461039
1	120538892	-	3.04706	0,14,0,0	0,4,0,2	0,3,0,2	14	11	3-prime-UTR; exon; gene; intron; transcript	ENSG00000134250	no_Repeat	C->T	0.366667
1	121114107	+	3.9318	0,15,0,0	0,3,3,0	0,4,2,0	15	12	intergenic	*	no_Repeat	C->G	0.416667
1	142785327	-	18.918	14,0,0,0	0,0,9,0	0,0,5,0	14	14	intergenic	*	LTR/ERV1	A->G	1
1	143165802	+	6.61039	0,0,0,12	0,4,0,3	0,5,0,1	12	13	intergenic	*	LINE/L1	T->C	0.702381
1	144594282	+	2.12353	14,0,0,0	4,2,0,0	5,1,0,0	14	12	intergenic	*	no_Repeat	A->C	0.25
1	144594286	+	2.12486	14,0,0,0	4,0,2,0	5,0,1,0	14	12	intergenic	*	no_Repeat	A->G	0.25
1	144594330	+	6.49873	10,0,0,0	7,0,3,0	9,0,6,0	10	25	intergenic	*	no_Repeat	A->G	0.35
1	144594331	+	5.99171	0,10,0,0	0,8,3,0	0,9,5,0	10	25	intergenic	*	no_Repeat	C->G	0.314935
1	144594454	+	1.2169	0,0,14,0	1,0,8,0	1,0,11,0	14	21	intergenic	*	no_Repeat	G->A	0.0972222
1	144594457	+	1.22677	0,0,12,0	1,0,8,0	1,0,10,0	12	20	intergenic	*	no_Repeat	G->A	0.10101
1	144594463	+	1.22665	0,0,0,12	1,0,0,8	1,0,0,10	12	20	intergenic	*	no_Repeat	T->A	0.10101
1	144594764	+	2.15836	0,0,19,0	2,0,3,0	1,0,5,0	19	11	intergenic	*	no_Repeat	G->A	0.283333
1	144828784	+	4.75005	11,0,0,0	23,0,1,0	32,0,7,0	11	63	3-prime-UTR; CDS; exon; gene; stop_codon; transcript	ENSG00000168614	no_Repeat	A->G	0.110577
1	144851848	-	9.21501	0,26,0,0	0,0,0,13	0,3,0,13	26	29	3-prime-UTR; exon; gene; intron; transcript	ENSG00000178104	no_Repeat	C->T	0.90625
1	144851999	-	10.2627	0,0,0,33	0,0,8,1	0,0,17,1	33	27	3-prime-UTR; exon; gene; intron; transcript	ENSG00000178104	no_Repeat	T->G	0.916667
1	144852080	-	7.98605	29,0,0,0	1,0,4,0	1,0,9,0	29	15	3-prime-UTR; exon; gene; intron; transcript	ENSG00000178104	no_Repeat	A->G	0.85
1	144852992	-	7.60209	0,0,23,0	6,0,0,0	6,0,1,0	23	13	gene; intron; transcript	ENSG00000178104	SINE/MIR	G->A	0.928571
1	144854052	-	27.9321	0,24,0,0	0,0,0,10	0,0,0,8	24	18	gene; intron; transcript	ENSG00000178104	no_Repeat	C->T	1
1	144863401	-	3.64868	32,0,0,0	5,0,3,0	7,0,2,0	32	17	CDS; exon; gene; intron; transcript	ENSG00000178104	no_Repeat	A->G	0.298611
1	144874815	-	8.18201	44,0,0,0	6,0,5,0	10,0,8,0	44	29	CDS; exon; gene; intron; transcript	ENSG00000178104	no_Repeat	A->G	0.449495
1	144877176	-	8.32472	0,0,29,0	7,0,0,0	8,0,1,0	29	16	CDS; exon; gene; intron; transcript	ENSG00000178104	no_Repeat	G->A	0.944444
1	144880832	-	7.48184	61,0,0,0	9,0,5,0	15,0,6,0	61	35	CDS; exon; gene; intron; transcript	ENSG00000178104	no_Repeat	A->G	0.321429
1	144915624	-	9.44966	0,20,0,0	0,21,0,7	0,32,0,10	20	70	CDS; exon; gene; intron; transcript	ENSG00000178104	no_Repeat	C->T	0.244048
1	145249507	+	3.1141	0,0,16,0	2,0,3,0	2,0,3,0	16	10	gene; intron; transcript	ENSG00000213240; ENSG00000255168	no_Repeat	G->A	0.4
1	145273335	+	2.21794	0,0,14,0	0,0,31,2	0,0,36,2	14	71	CDS; exon; gene; transcript	ENSG00000213240; ENSG00000255168	no_Repeat	G->T	0.0566188
1	145284432	+	7.05551	0,0,14,0	4,0,8,0	6,0,14,0	14	32	3-prime-UTR; exon; gene; intron; transcript	ENSG00000213240; ENSG00000255168	no_Repeat	G->A	0.316667
1	145293012	+	3.23115	0,0,30,0	2,0,14,0	3,0,17,0	30	36	5-prime-UTR; downstream; exon; gene; intron; transcript	ENSG00000163386; ENSG00000213240; ENSG00000255168	no_Repeat	G->A	0.1375
1	145293515	+	8.83	22,0,0,0	10,0,7,0	14,0,8,0	22	39	CDS; downstream; exon; gene; intron; transcript	ENSG00000163386; ENSG00000213240; ENSG00000255168	no_Repeat	A->G	0.387701
1	145293535	+	2.47434	0,20,0,0	0,17,2,0	0,17,2,0	20	38	CDS; downstream; exon; gene; intron; transcript	ENSG00000163386; ENSG00000213240; ENSG00000255168	no_Repeat	C->G	0.105263
1	145293566	+	7.12247	0,0,13,0	5,0,11,0	5,0,9,0	13	30	CDS; downstream; exon; gene; intron; transcript	ENSG00000163386; ENSG00000213240; ENSG00000255168	no_Repeat	G->A	0.334821
1	145325800	+	7.69532	0,0,22,0	5,0,1,0	6,0,1,0	22	13	gene; intron; transcript	ENSG00000163386	no_Repeat	G->A	0.845238
1	145511929	+	1.81327	25,0,0,0	13,0,1,0	17,0,2,0	25	33	3-prime-UTR; exon; gene; transcript; upstream	ENSG00000131779; ENSG00000131795	SINE/Alu	A->G	0.0883459
1	145511998	+	9.6306	43,0,0,0	14,0,7,0	17,0,12,0	43	50	3-prime-UTR; exon; gene; transcript; upstream	ENSG00000131779; ENSG00000131795	SINE/Alu	A->G	0.373563
1	145512014	+	8.82587	46,0,0,0	13,0,6,0	18,0,9,0	46	46	3-prime-UTR; exon; gene; transcript; upstream	ENSG00000131779; ENSG00000131795	SINE/Alu	A->G	0.324561
1	145512944	+	9.34503	26,0,0,0	19,0,8,0	14,0,10,0	26	51	3-prime-UTR; exon; gene; transcript; upstream	ENSG00000131779; ENSG00000131795	SINE/Alu	A->G	0.356481
1	145512950	+	6.15061	26,0,0,0	21,0,4,0	15,0,5,0	26	45	3-prime-UTR; exon; gene; transcript; upstream	ENSG00000131779; ENSG00000131795	SINE/Alu	A->G	0.205
1	145512951	+	6.86459	25,0,0,0	21,0,4,0	13,0,8,0	25	46	3-prime-UTR; exon; gene; transcript; upstream	ENSG00000131779; ENSG00000131795	SINE/Alu	A->G	0.270476
1	145513016	+	2.45154	34,0,0,0	17,0,3,0	19,0,1,0	34	40	3-prime-UTR; exon; gene; transcript; upstream	ENSG00000131779; ENSG00000131795	SINE/Alu	A->G	0.1
1	145513017	+	1.76144	33,0,0,0	18,0,1,0	18,0,2,0	33	39	3-prime-UTR; exon; gene; transcript; upstream	ENSG00000131779; ENSG00000131795	SINE/Alu	A->G	0.0763158
1	148569837	+	5.63357	0,0,0,25	0,0,6,0	0,0,6,7	25	19	gene; intron; transcript	ENSG00000243452	no_Repeat	T->G	0.730769
1	148569954	+	6.80078	0,0,0,19	0,3,0,9	0,7,0,13	19	32	gene; intron; transcript	ENSG00000243452	no_Repeat	T->C	0.3
1	148859415	-	34.9283	0,0,0,48	0,6,0,0	0,10,0,0	48	16	intergenic	*	Low_complexity	T->C	1
1	148932885	+	5.38518	0,12,0,0	0,3,0,4	0,8,0,3	12	18	intergenic	*	no_Repeat	C->T	0.422078
1	148934570	+	2.09724	0,13,0,0	0,3,0,2	0,7,0,1	13	13	intergenic	*	SINE/Alu	C->T	0.2625
1	149067756	+	23.7469	0,0,0,32	0,5,0,0	0,6,0,0	32	11	intergenic	*	no_Repeat	T->C	1
1	149859134	+	2.12483	27,0,0,0	5,0,2,0	4,0,1,0	27	12	downstream; upstream	ENSG00000178096; ENSG00000184260	no_Repeat	A->G	0.242857
1	150281191	+	3.39208	36,0,0,0	10,0,1,0	11,0,4,0	36	26	3-prime-UTR; exon; gene; transcript	ENSG00000187145	SINE/Alu	A->G	0.178788
1	150579641	-	3.66955	32,0,0,0	4,0,1,0	1,0,4,0	32	10	gene; intron; transcript	ENSG00000143420	SINE/Alu	A->G	0.5
1	150585654	-	3.33999	28,0,0,0	9,0,3,0	15,0,2,0	28	29	gene; intron; transcript	ENSG00000143420	SINE/Alu	A->G	0.183824
1	150585661	-	3.31913	32,0,0,0	12,0,1,0	13,0,4,0	32	30	gene; intron; transcript	ENSG00000143420	SINE/Alu	A->G	0.156109
1	150593429	-	8.64664	32,0,0,0	11,0,5,0	14,0,11,0	32	41	gene; intron; transcript	ENSG00000143420	SINE/Alu	A->G	0.37625
1	150593430	-	2.45529	32,0,0,0	15,0,1,0	21,0,3,0	32	40	gene; intron; transcript	ENSG00000143420	SINE/Alu	A->G	0.09375
1	150593432	-	7.66378	30,0,0,0	11,0,4,0	15,0,8,0	30	38	gene; intron; transcript	ENSG00000143420	SINE/Alu	A->G	0.307246
1	150593887	-	4.48325	30,0,0,0	4,0,4,0	8,0,2,0	30	18	3-prime-UTR; exon; gene; intron; transcript	ENSG00000143420	SINE/Alu	A->G	0.35
1	150593888	-	4.4385	31,0,0,0	6,0,3,0	7,0,3,0	31	19	3-prime-UTR; exon; gene; intron; transcript	ENSG00000143420	SINE/Alu	A->G	0.316667
1	150593890	-	7.42941	31,0,0,0	3,0,6,0	5,0,5,0	31	19	3-prime-UTR; exon; gene; intron; transcript	ENSG00000143420	SINE/Alu	A->G	0.583333
1	151096150	+	2.00881	21,0,0,0	6,0,1,0	8,0,2,0	21	17	3-prime-UTR; exon; gene; transcript	ENSG00000143458	SINE/Alu	A->G	0.171429
1	151096207	+	2.09296	23,0,0,0	5,0,1,0	5,0,2,0	23	13	3-prime-UTR; exon; gene; transcript	ENSG00000143458	SINE/Alu	A->G	0.22619
1	151177785	+	2.15829	30,0,0,0	5,0,1,0	3,0,2,0	30	11	gene; intron; transcript	ENSG00000143398	SINE/Alu	A->G	0.283333
1	151231508	+	3.85853	39,0,0,0	5,0,3,0	3,0,2,0	39	13	gene; intron; transcript	ENSG00000159352	SINE/Alu	A->G	0.3875
1	151254823	-	27.1197	0,31,0,0	0,0,0,8	0,0,0,6	31	14	upstream	ENSG00000232671	Simple_repeat	C->T	1
1	151423458	-	2.00895	38,0,0,0	8,0,1,0	6,0,2,0	38	17	exon; gene; intron; transcript	ENSG00000143442	SINE/Alu	A->G	0.180556
1	154185701	-	2.02477	35,0,0,0	9,0,2,0	4,0,1,0	35	16	exon; gene; intron; transcript	ENSG00000143612	SINE/Alu	A->G	0.190909
1	155051520	+	1.19773	0,0,18,0	1,0,8,0	1,0,13,0	18	23	CDS; exon; gene; intron; transcript	ENSG00000143590; ENSG00000251246	no_Repeat	G->A	0.0912698
1	155442050	-	3.49011	33,0,0,0	7,0,1,0	1,0,5,0	33	14	gene; intron; transcript	ENSG00000116539	SINE/Alu	A->G	0.479167
1	155444398	-	1.29727	42,0,0,0	5,0,1,0	7,0,1,0	42	14	gene; intron; transcript	ENSG00000116539	SINE/Alu	A->G	0.145833
1	155696005	+	1.88352	24,0,0,0	11,0,1,0	12,0,2,0	24	26	exon; gene; intron; transcript	ENSG00000125459; ENSG00000132676	SINE/Alu	A->G	0.113095
1	155705211	+	1.26812	44,0,0,0	5,0,1,0	9,0,1,0	44	16	gene; intron; transcript	ENSG00000125459; ENSG00000132676	SINE/Alu	A->G	0.133333
1	155720654	+	1.84226	46,0,0,0	12,0,2,0	15,0,1,0	46	30	downstream	ENSG00000125459	SINE/Alu	A->G	0.102679
1	155720684	+	1.17582	41,0,0,0	11,0,1,0	13,0,1,0	41	26	downstream	ENSG00000125459	SINE/Alu	A->G	0.077381
1	155720694	+	1.88308	43,0,0,0	10,0,2,0	13,0,1,0	43	26	downstream	ENSG00000125459	SINE/Alu	A->G	0.119048
1	155720712	+	3.48532	34,0,0,0	8,0,2,0	9,0,3,0	34	22	downstream	ENSG00000125459	SINE/Alu	A->G	0.225
1	155720738	+	6.80672	39,0,0,0	4,0,4,0	5,0,5,0	39	18	downstream	ENSG00000125459	SINE/Alu	A->G	0.5
1	155721108	+	1.90569	38,0,0,0	8,0,1,0	13,0,2,0	38	24	downstream	ENSG00000125459	SINE/Alu	A->G	0.122222
1	155721198	+	6.67495	31,0,0,0	3,0,3,0	6,0,6,0	31	18	downstream	ENSG00000125459	SINE/Alu	A->G	0.5
1	155742879	-	2.63779	0,0,35,0	0,1,8,0	0,3,13,0	35	25	CDS; exon; gene; transcript	ENSG00000116580	no_Repeat	G->C	0.149306
1	155884786	-	2.15808	0,26,0,0	2,4,0,0	1,4,0,0	26	11	3-prime-UTR; exon; gene; intron; transcript; upstream	ENSG00000132680; ENSG00000143622	no_Repeat	C->A	0.266667
1	155884795	-	2.02908	0,0,31,0	2,0,7,0	1,0,6,0	31	16	3-prime-UTR; exon; gene; intron; transcript; upstream	ENSG00000132680; ENSG00000143622	no_Repeat	G->A	0.18254
1	155884822	-	1.99266	34,0,0,0	7,0,0,2	8,0,0,1	34	18	3-prime-UTR; exon; gene; intron; transcript; upstream	ENSG00000132680; ENSG00000143622	no_Repeat	A->T	0.166667
1	155884823	-	1.99244	0,0,0,37	0,2,0,7	0,1,0,8	37	18	3-prime-UTR; exon; gene; intron; transcript; upstream	ENSG00000132680; ENSG00000143622	no_Repeat	T->C	0.166667
1	156613423	-	1.24657	0,0,18,0	0,1,6,0	0,1,10,0	18	18	intergenic	*	Simple_repeat	G->C	0.116883
1	156613425	-	4.53963	0,0,15,0	0,3,4,0	0,3,7,0	15	17	intergenic	*	Simple_repeat	G->C	0.364286
1	156692306	-	2.59589	0,0,15,0	2,0,13,0	2,0,11,0	15	28	3-prime-UTR; exon; gene; transcript	ENSG00000143319	SINE/Alu	G->A	0.14359
1	156692330	-	1.78729	25,0,0,0	17,0,1,0	16,0,2,0	25	36	3-prime-UTR; exon; gene; transcript	ENSG00000143319	SINE/Alu	A->G	0.0833333
1	158169031	+	2.07229	0,0,0,10	0,2,0,7	0,1,0,4	10	14	intergenic	*	SINE/Alu	T->C	0.211111
1	158169038	+	2.07247	0,0,12,0	2,0,7,0	1,0,4,0	12	14	intergenic	*	SINE/Alu	G->A	0.211111
1	161336767	+	4.87439	43,0,0,0	8,0,3,0	16,0,4,0	43	31	downstream	ENSG00000143252	SINE/Alu	A->G	0.236364
1	161336817	+	1.83143	35,0,0,0	11,0,1,0	17,0,2,0	35	31	downstream	ENSG00000143252	SINE/Alu	A->G	0.0942982
1	164820162	+	8.82752	27,0,0,0	10,0,7,0	10,0,8,0	27	35	3-prime-UTR; exon; gene; intron; transcript	ENSG00000185630	no_Repeat	A->G	0.428105
1	165877670	+	2.5831	0,21,0,0	0,11,0,3	0,13,0,1	21	28	exon; gene; transcript	ENSG00000143179	Simple_repeat	C->T	0.142857
1	168220340	+	1.16762	29,0,0,0	10,0,1,0	15,0,1,0	29	27	3-prime-UTR; exon; gene; transcript	ENSG00000213064	SINE/Alu	A->G	0.0767045
1	171501778	+	1.33451	0,0,0,47	2,0,0,56	1,0,0,70	47	129	CDS; exon; gene; transcript	ENSG00000117523	no_Repeat	T->A	0.0242836
1	171510306	+	1.51476	0,55,0,0	0,38,0,2	0,40,0,1	55	81	CDS; exon; gene; transcript	ENSG00000117523	no_Repeat	C->T	0.0371951
1	173765772	-	1.94644	42,0,0,0	6,0,1,0	12,0,2,0	42	21	downstream	ENSG00000120334	SINE/Alu	A->G	0.142857
1	173766210	-	1.15052	36,0,0,0	15,0,1,0	12,0,1,0	36	29	downstream	ENSG00000120334	SINE/Alu	A->G	0.0697115
1	173769138	-	3.06186	31,0,0,0	24,0,2,0	22,0,3,0	31	51	3-prime-UTR; exon; gene; transcript	ENSG00000120334	SINE/Alu	A->G	0.0984615
1	173827880	+	4.60356	29,0,0,0	4,0,2,0	6,0,4,0	29	16	downstream	ENSG00000117593	SINE/Alu	A->G	0.366667
1	173827881	+	1.2567	29,0,0,0	5,0,1,0	10,0,1,0	29	17	downstream	ENSG00000117593	SINE/Alu	A->G	0.128788
1	173827964	+	1.20812	30,0,0,0	9,0,1,0	10,0,1,0	30	21	downstream	ENSG00000117593	SINE/Alu	A->G	0.0954545
1	179012956	+	1.20765	0,0,47,0	0,1,8,0	0,1,12,0	47	22	exon; gene; transcript	ENSG00000116199	no_Repeat	G->C	0.0940171
1	179044100	+	2.35081	27,0,0,0	21,0,2,0	27,0,2,0	27	52	3-prime-UTR; exon; gene; transcript	ENSG00000116199	SINE/Alu	A->G	0.077961
1	179829190	-	2.04816	41,0,0,0	4,0,2,0	8,0,1,0	41	15	downstream; exon; gene; intron; transcript	ENSG00000169905; ENSG00000258664	SINE/Alu	A->G	0.222222
1	179829509	-	2.7796	33,0,0,0	4,0,2,0	10,0,2,0	33	18	downstream; exon; gene; intron; transcript	ENSG00000169905; ENSG00000258664	SINE/Alu	A->G	0.25
1	181018236	+	2.83356	12,0,0,0	5,0,2,0	7,0,2,0	12	16	CDS; exon; gene; transcript	ENSG00000153029	no_Repeat	A->G	0.253968
1	182833416	+	1.80393	39,0,0,0	14,0,1,0	17,0,2,0	39	34	gene; intron; transcript	ENSG00000135829	SINE/Alu	A->G	0.0859649
1	182836127	+	1.58284	0,0,0,32	2,0,0,33	1,0,0,31	32	67	CDS; exon; gene; transcript	ENSG00000135829	no_Repeat	T->A	0.0441964
1	184845772	-	2.15457	29,0,0,0	3,0,2,0	5,0,1,0	29	11	gene; intron; transcript	ENSG00000135842	SINE/Alu	A->G	0.283333
1	201851453	+	1.72445	32,0,0,0	19,0,1,0	22,0,2,0	32	44	3-prime-UTR; exon; gene; transcript	ENSG00000198700	SINE/Alu	A->G	0.0666667
1	202554237	+	2.44104	41,0,0,0	17,0,1,0	20,0,3,0	41	41	3-prime-UTR; exon; gene; transcript	ENSG00000077157	SINE/Alu	A->G	0.0929952
1	203771851	+	1.2261	0,0,0,15	0,0,1,7	0,0,1,11	15	20	5-prime-UTR; downstream; exon; gene; intron; transcript	ENSG00000058673; ENSG00000257315	Simple_repeat	T->G	0.104167
1	204520232	+	1.43676	37,0,0,0	49,0,1,0	48,0,2,0	37	100	3-prime-UTR; exon; gene; intron; transcript	ENSG00000198625	SINE/Alu	A->G	0.03
1	204521254	+	4.4281	37,0,0,0	26,0,4,0	25,0,3,0	37	58	3-prime-UTR; exon; gene; intron; transcript	ENSG00000198625	SINE/Alu	A->G	0.120238
1	204521322	+	2.40368	33,0,0,0	21,0,2,0	20,0,2,0	33	45	3-prime-UTR; exon; gene; intron; transcript	ENSG00000198625	SINE/Alu	A->G	0.0889328
1	204521550	+	3.20353	24,0,0,0	16,0,2,0	17,0,3,0	24	38	3-prime-UTR; exon; gene; intron; transcript	ENSG00000198625	SINE/Alu	A->G	0.130556
1	204524533	+	3.18691	23,0,0,0	14,0,2,0	20,0,3,0	23	39	3-prime-UTR; exon; gene; intron; transcript	ENSG00000198625	SINE/Alu	A->G	0.127717
1	204524546	+	2.47113	20,0,0,0	16,0,1,0	18,0,3,0	20	38	3-prime-UTR; exon; gene; intron; transcript	ENSG00000198625	SINE/Alu	A->G	0.10084
1	204524846	+	1.78705	39,0,0,0	15,0,2,0	18,0,1,0	39	36	3-prime-UTR; exon; gene; intron; transcript	ENSG00000198625	SINE/Alu	A->G	0.0851393
1	204525548	+	3.04665	44,0,0,0	23,0,2,0	24,0,3,0	44	52	3-prime-UTR; exon; gene; intron; transcript	ENSG00000198625	SINE/Alu	A->G	0.0955556
1	204525666	+	3.70436	50,0,0,0	18,0,2,0	34,0,4,0	50	58	3-prime-UTR; exon; gene; intron; transcript	ENSG00000198625	SINE/Alu	A->G	0.102632
1	204525667	+	2.99631	50,0,0,0	19,0,1,0	34,0,4,0	50	58	3-prime-UTR; exon; gene; intron; transcript	ENSG00000198625	SINE/Alu	A->G	0.0776316
1	204525669	+	1.63292	48,0,0,0	19,0,1,0	36,0,2,0	48	58	3-prime-UTR; exon; gene; intron; transcript	ENSG00000198625	SINE/Alu	A->G	0.0513158
1	204525717	+	1.65915	54,0,0,0	20,0,1,0	31,0,2,0	54	54	3-prime-UTR; exon; gene; intron; transcript	ENSG00000198625	SINE/Alu	A->G	0.0541126
1	204526631	+	1.55951	34,0,0,0	30,0,1,0	39,0,2,0	34	72	3-prime-UTR; exon; gene; intron; transcript	ENSG00000198625	SINE/Alu	A->G	0.0405193
1	204526710	+	4.91402	30,0,0,0	8,0,8,0	7,0,1,0	30	24	3-prime-UTR; exon; gene; intron; transcript	ENSG00000198625	SINE/Alu	A->G	0.3125
1	205693722	-	1.34504	32,0,0,0	4,0,1,0	5,0,1,0	32	11	gene; intron; transcript	ENSG00000069275	SINE/Alu	A->G	0.183333
1	206519111	+	6.16344	11,0,0,0	7,0,0,4	3,0,0,4	11	18	gene; intron; transcript	ENSG00000163486	SINE/Alu	A->T	0.467532
1	206567100	+	3.79514	0,23,0,0	0,5,0,2	0,4,0,3	23	14	gene; intron; transcript	ENSG00000163486	no_Repeat	C->T	0.357143
1	206582910	+	7.85759	10,0,0,0	2,0,8,0	0,0,6,0	10	16	gene; intron; transcript	ENSG00000163486	SINE/Alu	A->G	0.9
1	207934487	+	2.04938	14,0,0,0	5,2,0,0	7,1,0,0	14	15	exon; gene; intron; transcript	ENSG00000117335	no_Repeat	A->C	0.205357
1	207942336	+	1.90595	30,0,0,0	9,0,1,0	12,0,2,0	30	24	exon; gene; intron; transcript	ENSG00000117335	SINE/Alu	A->G	0.121429
1	207942343	+	2.75257	36,0,0,0	7,0,2,0	8,0,2,0	36	19	exon; gene; intron; transcript	ENSG00000117335	SINE/Alu	A->G	0.211111
1	207942393	+	1.17533	40,0,0,0	7,0,1,0	17,0,1,0	40	26	exon; gene; intron; transcript	ENSG00000117335	SINE/Alu	A->G	0.0902778
1	207942401	+	1.87237	41,0,0,0	7,0,2,0	17,0,1,0	41	27	exon; gene; intron; transcript	ENSG00000117335	SINE/Alu	A->G	0.138889
1	207942427	+	1.17188	48,0,0,0	8,0,1,0	16,0,1,0	48	26	exon; gene; intron; transcript	ENSG00000117335	SINE/Alu	A->G	0.0849673
1	207942456	+	1.89363	50,0,0,0	8,0,2,0	14,0,1,0	50	25	exon; gene; intron; transcript	ENSG00000117335	SINE/Alu	A->G	0.133333
1	207942472	+	3.73953	48,0,0,0	3,0,3,0	7,0,2,0	48	15	exon; gene; intron; transcript	ENSG00000117335	SINE/Alu	A->G	0.361111
1	207943163	+	1.27024	26,0,0,0	7,0,1,0	7,0,1,0	26	16	exon; gene; intron; transcript	ENSG00000117335	SINE/Alu	A->G	0.125
1	207943182	+	1.23439	23,0,0,0	9,0,1,0	8,0,1,0	23	19	exon; gene; intron; transcript	ENSG00000117335	SINE/Alu	A->G	0.105556
1	207943188	+	2.82899	25,0,0,0	6,0,2,0	6,0,2,0	25	16	exon; gene; intron; transcript	ENSG00000117335	SINE/Alu	A->G	0.25
1	207943228	+	2.70631	29,0,0,0	10,0,1,0	7,0,3,0	29	21	exon; gene; intron; transcript	ENSG00000117335	SINE/Alu	A->G	0.195455
1	207943325	+	7.19579	42,0,0,0	7,0,11,0	10,0,4,0	42	32	exon; gene; intron; transcript	ENSG00000117335	SINE/Alu	A->G	0.448413
1	212114882	-	1.73161	20,0,0,0	19,0,1,0	21,0,2,0	20	43	3-prime-UTR; exon; gene; transcript	ENSG00000143493	SINE/Alu	A->G	0.0684783
1	212134235	-	2.15745	35,0,0,0	4,0,1,0	4,0,2,0	35	11	gene; intron; transcript	ENSG00000143493	SINE/Alu	A->G	0.266667
1	212763566	+	25.452	0,0,0,21	0,7,0,0	0,10,0,0	21	17	gene; intron; transcript	ENSG00000162772	no_Repeat	T->C	1
1	213032917	+	2.19508	32,0,0,0	3,0,2,0	4,0,1,0	32	10	gene; intron; transcript	ENSG00000162769	SINE/Alu	A->G	0.3
1	214524044	-	4.19649	13,0,0,0	6,0,2,0	14,0,4,0	13	26	3-prime-UTR; exon; gene; transcript	ENSG00000152104	SINE/Alu	A->G	0.236111
1	214524525	-	1.81341	29,0,0,0	14,0,1,0	16,0,2,0	29	33	3-prime-UTR; exon; gene; transcript	ENSG00000152104	SINE/Alu	A->G	0.0888889
1	214524566	-	3.20361	28,0,0,0	14,0,1,0	19,0,4,0	28	38	3-prime-UTR; exon; gene; transcript	ENSG00000152104	SINE/Alu	A->G	0.12029
1	214524576	-	3.93806	26,0,0,0	12,0,4,0	21,0,2,0	26	39	3-prime-UTR; exon; gene; transcript	ENSG00000152104	SINE/Alu	A->G	0.168478
1	220231487	-	1.90643	46,0,0,0	10,0,2,0	11,0,1,0	46	24	3-prime-UTR; exon; gene; intron; transcript	ENSG00000162813	SINE/Alu	A->G	0.125
1	220231959	-	5.93349	36,0,0,0	7,0,4,0	10,0,4,0	36	25	3-prime-UTR; exon; gene; intron; transcript	ENSG00000162813	SINE/Alu	A->G	0.324675
1	223013781	+	1.32612	38,0,0,0	5,0,1,0	5,0,1,0	38	12	gene; intron; transcript	ENSG00000154309	SINE/Alu	A->G	0.166667
1	224170963	-	1.27151	0,0,0,14	0,1,0,7	0,1,0,7	14	16	intergenic	*	no_Repeat	T->C	0.125
1	224180793	+	1.20557	0,0,0,18	0,1,0,9	0,1,0,11	18	22	intergenic	*	no_Repeat	T->C	0.0916667
1	224181162	+	1.99227	15,0,0,0	7,0,1,0	8,0,2,0	15	18	intergenic	*	SINE/Alu	A->G	0.1625
1	224192629	+	1.79576	51,0,0,0	13,0,1,0	19,0,2,0	51	35	intergenic	*	LINE/L1	A->G	0.0833333
1	224577914	-	1.34483	87,0,0,0	5,0,1,0	4,0,1,0	87	11	gene; intron; transcript	ENSG00000162923	SINE/Alu	A->G	0.183333
1	224621931	-	1.26935	0,0,46,0	0,2,74,0	0,1,72,0	46	149	exon; gene; intron; transcript	ENSG00000162923	Simple_repeat	G->C	0.0200072
1	224637726	+	4.91092	0,0,50,0	2,0,4,0	4,0,2,0	50	12	gene; intron; transcript	ENSG00000143786	Simple_repeat	G->A	0.5
1	225125472	+	1.96037	55,0,0,0	5,0,1,0	12,0,2,0	55	20	gene; intron; transcript	ENSG00000185842	LINE/L1	A->G	0.154762
1	225678980	-	3.04092	53,0,0,0	2,0,3,0	5,0,1,0	53	11	3-prime-UTR; exon; gene; intron; transcript	ENSG00000154380	SINE/Alu	A->G	0.383333
1	225974614	+	1.64103	68,0,0,0	21,0,2,0	33,0,1,0	68	57	CDS; exon; gene; intron; transcript	ENSG00000143742	SINE/Alu	A->G	0.0581841
1	225974746	+	5.23567	70,0,0,0	5,0,4,0	9,0,3,0	70	21	gene; intron; transcript	ENSG00000143742	SINE/Alu	A->G	0.347222
1	225974748	+	3.42383	72,0,0,0	4,0,4,0	11,0,1,0	72	20	gene; intron; transcript	ENSG00000143742	SINE/Alu	A->G	0.291667
1	225975976	+	1.95792	63,0,0,0	4,0,1,0	13,0,2,0	63	20	gene; intron; transcript	ENSG00000143742	SINE/Alu	A->G	0.166667
1	225976051	+	6.61695	57,0,0,0	7,0,5,0	9,0,4,0	57	25	gene; intron; transcript	ENSG00000143742	SINE/Alu	A->G	0.362179
1	226185745	-	1.27739	72,0,0,0	4,0,1,0	9,0,1,0	72	15	gene; intron; transcript	ENSG00000143751	SINE/Alu	A->G	0.15
1	227215615	-	3.60952	52,0,0,0	4,0,2,0	9,0,3,0	52	18	gene; intron; transcript	ENSG00000143776	SINE/Alu	A->G	0.291667
1	227842691	+	1.61164	62,0,0,0	27,2,0,0	32,1,0,0	62	62	CDS; exon; gene; intron; transcript	ENSG00000181450	no_Repeat	A->C	0.0496343
1	227842693	+	1.60773	65,0,0,0	27,2,0,0	33,1,0,0	65	63	CDS; exon; gene; intron; transcript	ENSG00000181450	no_Repeat	A->C	0.0491886
1	227842710	+	2.30462	0,0,0,60	3,0,0,24	1,0,0,30	60	58	CDS; exon; gene; intron; transcript	ENSG00000181450	no_Repeat	T->A	0.0716846
1	227842905	+	1.71039	60,0,0,0	20,0,1,0	23,0,2,0	60	46	CDS; exon; gene; intron; transcript	ENSG00000181450	no_Repeat	A->G	0.0638095
1	228160318	+	23.5186	0,0,0,16	0,0,8,0	0,0,11,0	16	19	intergenic	*	no_Repeat	T->G	1
1	228265727	-	1.93193	0,0,0,28	0,1,0,5	0,2,0,14	28	22	intergenic	*	Simple_repeat	T->C	0.145833
1	228365255	+	1.96023	44,0,0,0	8,0,1,0	9,0,2,0	44	20	3-prime-UTR; exon; gene; transcript	ENSG00000181873	SINE/Alu	A->G	0.146465
1	228367746	+	2.19501	46,0,0,0	4,0,1,0	3,0,2,0	46	10	3-prime-UTR; exon; gene; transcript	ENSG00000181873	SINE/Alu	A->G	0.3
1	228371395	+	3.74016	68,0,0,0	5,0,2,0	5,0,3,0	68	15	downstream	ENSG00000181873	SINE/Alu	A->G	0.330357
1	230417239	+	1.50692	0,51,0,0	0,36,0,2	0,44,0,1	51	83	3-prime-UTR; exon; gene; transcript	ENSG00000143641	no_Repeat	C->T	0.0374269
1	231465626	-	1.29705	58,0,0,0	4,0,1,0	8,0,1,0	58	14	downstream	ENSG00000116903	SINE/Alu	A->G	0.155556
1	231465627	-	2.04924	59,0,0,0	5,0,1,0	7,0,2,0	59	15	downstream	ENSG00000116903	SINE/Alu	A->G	0.194444
1	231466632	-	1.23765	68,0,0,0	8,0,1,0	9,0,1,0	68	19	downstream	ENSG00000116903	SINE/Alu	A->G	0.105556
1	231466709	-	1.34461	73,0,0,0	4,0,1,0	5,0,1,0	73	11	downstream	ENSG00000116903	SINE/Alu	A->G	0.183333
1	231466770	-	1.88362	73,0,0,0	11,0,2,0	12,0,1,0	73	26	downstream	ENSG00000116903	SINE/Alu	A->G	0.115385
1	234543287	-	1.36564	50,0,0,0	4,0,1,0	4,0,1,0	50	10	exon; gene; intron; transcript	ENSG00000059588	SINE/Alu	A->G	0.2
1	235511693	+	1.34367	57,0,0,0	4,0,1,0	5,0,1,0	57	11	downstream	ENSG00000152904	SINE/Alu	A->G	0.183333
1	235634273	-	1.50671	0,0,61,0	0,0,36,2	0,0,44,1	61	83	CDS; exon; gene; transcript	ENSG00000162885	no_Repeat	G->T	0.0374269
1	240925800	-	7.26204	0,24,0,0	0,1,5,0	0,0,6,0	24	12	intergenic	*	LTR/ERV1	C->G	0.916667
1	240925803	-	7.2626	0,0,20,0	5,0,1,0	6,0,0,0	20	12	intergenic	*	LTR/ERV1	G->A	0.916667
1	240925821	-	7.26721	0,16,0,0	0,1,5,0	0,0,6,0	16	12	intergenic	*	LTR/ERV1	C->G	0.916667
1	243323268	-	1.32511	36,0,0,0	5,0,1,0	5,0,1,0	36	12	gene; intron; transcript	ENSG00000143702	SINE/Alu	A->G	0.166667
1	243429752	+	4.35213	45,0,0,0	9,0,2,0	6,0,4,0	45	21	gene; intron; transcript	ENSG00000054282	SINE/Alu	A->G	0.290909
1	243776178	-	1.36547	36,0,0,0	4,0,1,0	4,0,1,0	36	10	exon; gene; intron; transcript	ENSG00000117020	SINE/Alu	A->G	0.2
1	243776241	-	2.72886	39,0,0,0	5,0,2,0	11,0,2,0	39	20	exon; gene; intron; transcript	ENSG00000117020	SINE/Alu	A->G	0.21978
1	247263719	-	2.80587	14,0,0,0	4,0,2,0	9,0,2,0	14	17	3-prime-UTR; CDS; exon; gene; transcript	ENSG00000188295	SINE/Alu	A->G	0.257576
10	463863	-	6.71819	11,0,0,0	6,0,4,0	5,0,5,0	11	20	gene; intron; transcript	ENSG00000151240	no_Repeat	A->G	0.45
10	463864	-	6.26566	12,0,0,0	6,0,0,4	5,0,0,4	12	19	gene; intron; transcript	ENSG00000151240	no_Repeat	A->T	0.422222
10	1045188	+	2.12351	40,0,0,0	4,0,2,0	5,0,1,0	40	12	gene; intron; transcript	ENSG00000107937	SINE/Alu	A->G	0.25
10	5730257	+	2.67265	28,0,0,0	8,0,2,0	11,0,2,0	28	23	gene; intron; transcript	ENSG00000108021	SINE/Alu	A->G	0.176923
10	5730265	+	1.91521	31,0,0,0	9,0,1,0	11,0,2,0	31	23	gene; intron; transcript	ENSG00000108021	SINE/Alu	A->G	0.126923
10	5730411	+	2.86641	19,0,0,0	5,0,1,0	6,0,3,0	19	15	gene; intron; transcript	ENSG00000108021	SINE/Alu	A->G	0.25
10	5730415	+	2.90178	22,0,0,0	5,0,1,0	5,0,3,0	22	14	gene; intron; transcript	ENSG00000108021	SINE/Alu	A->G	0.270833
10	12163126	+	2.5064	33,0,0,0	12,0,2,0	19,0,2,0	33	35	3-prime-UTR; exon; gene; transcript	ENSG00000181192	SINE/Alu	A->G	0.119048
10	13232428	+	2.9439	44,0,0,0	6,0,2,0	3,0,2,0	44	13	gene; intron; transcript	ENSG00000065328	SINE/Alu	A->G	0.325
10	13232429	+	5.19451	42,0,0,0	6,0,3,0	1,0,4,0	42	14	gene; intron; transcript	ENSG00000065328	SINE/Alu	A->G	0.566667
10	14949998	-	1.24654	30,0,0,0	7,0,1,0	9,0,1,0	30	18	3-prime-UTR; exon; gene; intron; transcript	ENSG00000152457	SINE/Alu	A->G	0.1125
10	15117793	-	1.63431	29,0,0,0	23,0,1,0	32,0,2,0	29	58	downstream	ENSG00000176244	SINE/Alu	A->G	0.0502451
10	15117801	-	2.3196	30,0,0,0	21,0,2,0	31,0,2,0	30	56	downstream	ENSG00000176244	SINE/Alu	A->G	0.0737813
10	15117829	-	3.00352	22,0,0,0	21,0,2,0	31,0,3,0	22	57	downstream	ENSG00000176244	SINE/Alu	A->G	0.0875959
10	15118639	-	1.18317	37,0,0,0	9,0,1,0	14,0,1,0	37	25	downstream	ENSG00000176244	SINE/Alu	A->G	0.0833333
10	15118748	-	5.27383	37,0,0,0	15,0,7,0	21,0,2,0	37	45	downstream	ENSG00000176244	SINE/Alu	A->G	0.202569
10	15118774	-	4.58635	38,0,0,0	20,0,2,0	19,0,5,0	38	46	downstream	ENSG00000176244	SINE/Alu	A->G	0.149621
10	15119724	-	1.18288	41,0,0,0	11,0,1,0	12,0,1,0	41	25	3-prime-UTR; exon; gene; transcript	ENSG00000176244	SINE/Alu	A->G	0.0801282
10	15150362	-	1.19831	43,0,0,0	7,0,1,0	14,0,1,0	43	23	3-prime-UTR; exon; gene; intron; transcript	ENSG00000152465	SINE/Alu	A->G	0.0958333
10	15150365	-	3.46058	41,0,0,0	5,0,3,0	13,0,2,0	41	23	3-prime-UTR; exon; gene; intron; transcript	ENSG00000152465	SINE/Alu	A->G	0.254167
10	15150385	-	3.35658	43,0,0,0	8,0,3,0	15,0,2,0	43	28	3-prime-UTR; exon; gene; intron; transcript	ENSG00000152465	SINE/Alu	A->G	0.195187
10	16480144	+	2.54254	29,0,0,0	14,0,2,0	14,0,2,0	29	32	gene; intron; transcript	ENSG00000165983	SINE/Alu	A->G	0.125
10	18690962	+	1.19052	33,0,0,0	10,0,1,0	12,0,1,0	33	24	CDS; exon; gene; transcript	ENSG00000165995	no_Repeat	A->G	0.0839161
10	18969004	+	1.15887	0,0,0,33	0,1,0,13	0,1,0,13	33	28	3-prime-UTR; exon; gene; transcript	ENSG00000165997	no_Repeat	T->C	0.0714286
10	27242236	-	3.67022	38,0,0,0	1,0,4,0	4,0,1,0	38	10	intergenic	*	SINE/Alu	A->G	0.5
10	28812473	-	10.8544	0,0,17,0	12,0,4,0	23,0,2,0	17	41	intergenic	*	no_Repeat	G->A	0.835
10	28898217	+	1.29748	35,0,0,0	5,0,1,0	7,0,1,0	35	14	gene; intron; transcript	ENSG00000095787	SINE/Alu	A->G	0.145833
10	29748124	+	2.53016	21,0,0,0	12,0,3,0	17,0,1,0	21	33	intergenic	*	SINE/Alu	A->G	0.127778
10	38241580	-	2.61064	0,0,26,0	1,0,8,0	3,0,15,0	26	27	CDS; exon; gene; transcript	ENSG00000175395	no_Repeat	G->A	0.138889
10	38344777	+	1.54481	0,21,0,0	0,35,0,2	0,37,0,1	21	75	CDS; exon; gene; intron; transcript	ENSG00000189180	no_Repeat	C->T	0.0401849
10	38354718	+	1.31007	31,0,0,0	6,0,1,0	5,0,1,0	31	13	downstream	ENSG00000189180	SINE/Alu	A->G	0.154762
10	42358777	+	6.74589	0,40,0,0	0,4,0,5	0,5,0,4	40	18	intergenic	*	Simple_repeat	C->T	0.5
10	42358844	+	1.18329	0,0,0,13	1,0,0,11	1,0,0,12	13	25	intergenic	*	Simple_repeat	T->A	0.0801282
10	42360996	+	3.69231	0,14,0,0	2,6,0,0	3,5,0,0	14	16	intergenic	*	Simple_repeat	C->A	0.3125
10	42361006	+	2.94423	0,17,0,0	0,5,1,0	0,4,3,0	17	13	intergenic	*	Simple_repeat	C->G	0.297619
10	42363508	+	1.98952	0,0,0,12	2,0,0,7	1,0,0,8	12	18	intergenic	*	Simple_repeat	T->A	0.166667
10	42363550	+	1.24855	0,12,0,0	1,8,0,0	1,8,0,0	12	18	intergenic	*	Simple_repeat	C->A	0.111111
10	42363551	+	1.24839	14,0,0,0	8,1,0,0	8,1,0,0	14	18	intergenic	*	Simple_repeat	A->C	0.111111
10	42363589	+	2.15798	0,12,0,0	0,4,1,0	0,4,2,0	12	11	intergenic	*	Simple_repeat	C->G	0.266667
10	42363713	+	3.29477	0,0,0,12	0,0,1,8	0,0,4,2	12	15	intergenic	*	Simple_repeat	T->G	0.388889
10	42369353	+	9.92953	0,0,0,14	0,0,10,0	0,0,16,2	14	28	intergenic	*	Simple_repeat	T->G	0.944444
10	42369359	+	20.2412	0,0,10,0	0,0,0,8	0,0,0,14	10	22	intergenic	*	Simple_repeat	G->T	1
10	42380352	+	15.495	12,0,0,0	0,0,0,5	0,0,0,6	12	11	intergenic	*	Simple_repeat	A->T	1
10	42380407	+	3.01206	0,0,21,0	0,0,24,3	0,0,27,2	21	56	intergenic	*	Simple_repeat	G->T	0.0900383
10	42380439	+	7.4041	0,0,23,0	0,0,23,4	0,0,23,8	23	58	intergenic	*	Simple_repeat	G->T	0.203106
10	42380446	+	7.59995	0,0,0,23	7,0,0,19	5,0,0,25	23	56	intergenic	*	Simple_repeat	T->A	0.217949
10	42380463	+	1.71132	0,20,0,0	0,20,1,0	0,23,2,0	20	46	intergenic	*	Simple_repeat	C->G	0.0638095
10	42380468	+	6.99131	0,20,0,0	0,14,5,0	0,18,5,0	20	42	intergenic	*	Simple_repeat	C->G	0.240275
10	42380475	+	3.27419	0,0,18,0	1,0,13,0	4,0,15,0	18	33	intergenic	*	Simple_repeat	G->A	0.140977
10	42380477	+	2.56804	0,0,0,16	0,0,1,13	0,0,3,13	16	30	intergenic	*	Simple_repeat	T->G	0.129464
10	42380479	+	2.58203	0,16,0,0	0,9,0,3	0,16,0,1	16	29	intergenic	*	Simple_repeat	C->T	0.154412
10	42381698	+	6.65163	0,28,0,0	4,1,0,0	4,1,0,0	28	10	intergenic	*	Simple_repeat	C->A	0.8
10	42381763	+	3.35682	0,28,0,0	3,11,0,0	2,12,0,0	28	28	intergenic	*	Simple_repeat	C->A	0.178571
10	42381775	+	25.5669	0,0,0,14	14,0,0,0	13,0,0,0	14	27	intergenic	*	Simple_repeat	T->A	1
10	43013387	-	5.18412	35,0,0,0	6,0,3,0	9,0,4,0	35	22	intergenic	*	SINE/Alu	A->G	0.320513
10	43013476	-	1.17474	34,0,0,0	11,0,1,0	13,0,1,0	34	26	intergenic	*	SINE/Alu	A->G	0.077381
10	43014222	-	1.17349	28,0,0,0	10,0,1,0	14,0,1,0	28	26	intergenic	*	SINE/Alu	A->G	0.0787879
10	43014231	-	2.71115	25,0,0,0	6,0,3,0	11,0,1,0	25	21	intergenic	*	SINE/Alu	A->G	0.208333
10	43014232	-	2.71051	25,0,0,0	7,0,2,0	10,0,2,0	25	21	intergenic	*	SINE/Alu	A->G	0.194444
10	43014280	-	1.74564	24,0,0,0	15,0,1,0	23,0,2,0	24	41	intergenic	*	SINE/Alu	A->G	0.07125
10	43047767	-	1.18294	0,26,0,0	0,10,0,1	0,13,0,1	26	25	intergenic	*	no_Repeat	C->T	0.0811688
10	46953483	+	6.39221	0,0,17,0	0,3,2,0	0,5,2,0	17	12	intergenic	*	no_Repeat	G->C	0.657143
10	46968896	+	9.46589	31,0,0,0	7,0,8,0	12,0,10,0	31	37	intergenic	*	Simple_repeat	A->G	0.493939
10	46968908	+	1.9149	28,0,0,0	8,0,1,0	12,0,2,0	28	23	intergenic	*	Simple_repeat	A->G	0.126984
10	52961056	+	1.34358	31,0,0,0	5,0,1,0	4,0,1,0	31	11	gene; intron; transcript	ENSG00000185532	SINE/Alu	A->G	0.183333
10	52965041	+	1.98897	34,0,0,0	8,0,2,0	7,0,1,0	34	18	gene; intron; transcript	ENSG00000185532	SINE/Alu	A->G	0.1625
10	52996468	+	4.60377	27,0,0,0	3,0,3,0	7,0,3,0	27	16	gene; intron; transcript	ENSG00000185532	SINE/Alu	A->G	0.4
10	53028818	+	1.23751	28,0,0,0	8,0,1,0	9,0,1,0	28	19	gene; intron; transcript	ENSG00000185532	LINE/L1	A->G	0.105556
10	53113248	+	2.9442	34,0,0,0	4,0,1,0	5,0,3,0	34	13	gene; intron; transcript	ENSG00000185532	LINE/L1	A->G	0.2875
10	64014658	-	1.32527	30,0,0,0	4,0,1,0	6,0,1,0	30	12	gene; intron; transcript	ENSG00000182010	SINE/Alu	A->G	0.171429
10	70392470	-	32.7666	0,32,0,0	0,0,0,7	0,0,0,12	32	19	intergenic	*	no_Repeat	C->T	1
10	70392470	+	12.078	0,0,32,0	18,0,0,0	25,0,1,0	32	44	gene; intron; transcript	ENSG00000138336	no_Repeat	G->A	0.980769
10	70520428	+	1.25878	30,0,0,0	9,0,1,0	6,0,1,0	30	17	gene; intron; transcript	ENSG00000060339	SINE/Alu	A->G	0.121429
10	70520438	+	1.24699	31,0,0,0	9,0,1,0	7,0,1,0	31	18	gene; intron; transcript	ENSG00000060339	SINE/Alu	A->G	0.1125
10	70520474	+	1.29704	34,0,0,0	6,0,1,0	6,0,1,0	34	14	gene; intron; transcript	ENSG00000060339	SINE/Alu	A->G	0.142857
10	73979892	+	2.00675	25,0,0,0	8,0,1,0	6,0,2,0	25	17	gene; intron; transcript	ENSG00000166295	SINE/Alu	A->G	0.180556
10	73994707	+	2.0096	42,0,0,0	6,0,1,0	8,0,2,0	42	17	3-prime-UTR; exon; gene; transcript	ENSG00000166295	SINE/Alu	A->G	0.171429
10	74996445	-	1.34474	24,0,0,0	4,0,1,0	5,0,1,0	24	11	gene; intron; transcript	ENSG00000213551	SINE/Alu	A->G	0.183333
10	74997916	-	1.32638	29,0,0,0	4,0,1,0	6,0,1,0	29	12	gene; intron; transcript	ENSG00000213551	SINE/Alu	A->G	0.171429
10	75009842	-	2.26454	46,0,0,0	27,0,1,0	33,0,3,0	46	64	3-prime-UTR; downstream; exon; gene; intron; transcript; upstream	ENSG00000156042; ENSG00000182180; ENSG00000213551	SINE/Alu	A->G	0.0595238
10	75009844	-	3.65643	47,0,0,0	26,0,1,0	31,0,5,0	47	63	3-prime-UTR; downstream; exon; gene; intron; transcript; upstream	ENSG00000156042; ENSG00000182180; ENSG00000213551	SINE/Alu	A->G	0.087963
10	75536653	+	1.24717	38,0,0,0	8,0,1,0	8,0,1,0	38	18	downstream; gene; intron; transcript	ENSG00000176986; ENSG00000196968	SINE/Alu	A->G	0.111111
10	75537390	+	6.46762	28,0,0,0	8,0,3,0	13,0,6,0	28	30	gene; intron; transcript; upstream	ENSG00000172586; ENSG00000196968	SINE/Alu	A->G	0.294258
10	75537452	+	1.8617	23,0,0,0	8,0,2,0	17,0,1,0	23	28	gene; intron; transcript; upstream	ENSG00000172586; ENSG00000196968	SINE/Alu	A->G	0.127778
10	75537649	+	1.19727	21,0,0,0	9,0,1,0	12,0,1,0	21	23	gene; intron; transcript; upstream	ENSG00000172586; ENSG00000196968	SINE/Alu	A->G	0.0884615
10	75537666	+	1.28344	20,0,0,0	6,0,1,0	7,0,1,0	20	15	gene; intron; transcript; upstream	ENSG00000172586; ENSG00000196968	SINE/Alu	A->G	0.133929
10	75537697	+	3.48751	24,0,0,0	7,0,4,0	10,0,1,0	24	22	gene; intron; transcript; upstream	ENSG00000172586; ENSG00000196968	SINE/Alu	A->G	0.227273
10	75538695	+	1.19896	44,0,0,0	9,0,1,0	12,0,1,0	44	23	exon; gene; transcript; upstream	ENSG00000172586; ENSG00000196968	SINE/Alu	A->G	0.0884615
10	81529098	-	5.96555	30,0,0,0	3,0,0,2	7,0,0,6	30	18	intergenic	*	no_Repeat	A->T	0.430769
10	81529101	-	5.96531	30,0,0,0	3,2,0,0	7,6,0,0	30	18	intergenic	*	SINE/MIR	A->C	0.430769
10	81529110	-	5.96571	0,0,0,26	0,2,0,3	0,6,0,7	26	18	intergenic	*	SINE/MIR	T->C	0.430769
10	81570442	-	4.43778	0,0,0,13	0,4,0,5	0,2,0,8	13	19	intergenic	*	LTR/ERVL-MaLR	T->C	0.322222
10	88686091	+	3.93182	25,0,0,0	4,0,2,0	3,0,3,0	25	12	3-prime-UTR; exon; gene; transcript	ENSG00000107779	SINE/Alu	A->G	0.416667
10	88968059	-	1.31181	15,0,0,0	5,0,1,0	6,0,1,0	15	13	intergenic	*	SINE/Alu	A->G	0.154762
10	88968085	-	3.85708	17,0,0,0	3,0,2,0	5,0,3,0	17	13	intergenic	*	SINE/Alu	A->G	0.3875
10	88972198	-	1.29579	26,0,0,0	4,0,1,0	8,0,1,0	26	14	intergenic	*	SINE/Alu	A->G	0.155556
10	92662188	+	1.20592	33,0,0,0	9,0,1,0	11,0,1,0	33	22	gene; intron; transcript	ENSG00000148688	SINE/Alu	A->G	0.0916667
10	94239367	-	1.98865	0,0,0,34	1,0,0,6	2,0,0,9	34	18	exon; gene; intron; transcript	ENSG00000119912	Simple_repeat	T->A	0.162338
10	94392381	+	1.67891	34,0,0,0	25,1,0,0	23,2,0,0	34	51	CDS; exon; gene; transcript	ENSG00000138160	no_Repeat	A->C	0.0592308
10	96091767	-	1.36582	41,0,0,0	4,0,1,0	4,0,1,0	41	10	gene; intron; transcript	ENSG00000173145	SINE/Alu	A->G	0.2
10	96091821	-	2.53234	28,0,0,0	16,0,2,0	12,0,2,0	28	32	gene; intron; transcript	ENSG00000173145	SINE/Alu	A->G	0.126984
10	96091827	-	9.16186	36,0,0,0	10,0,9,0	5,0,9,0	36	33	gene; intron; transcript	ENSG00000173145	SINE/Alu	A->G	0.558271
10	96327558	+	3.6918	58,0,0,0	5,0,3,0	6,0,2,0	58	16	gene; intron; transcript	ENSG00000119969	SINE/Alu	A->G	0.3125
10	96327580	+	2.02789	56,0,0,0	6,0,2,0	7,0,1,0	56	16	gene; intron; transcript	ENSG00000119969	SINE/Alu	A->G	0.1875
10	96367668	+	8.96834	31,0,0,0	9,0,8,0	20,0,9,0	31	46	CDS; exon; gene; transcript	ENSG00000119969	SINE/Alu	A->G	0.390467
10	96372444	+	1.82261	37,0,0,0	14,0,2,0	15,0,1,0	37	32	3-prime-UTR; exon; gene; transcript	ENSG00000119969	SINE/Alu	A->G	0.09375
10	96372572	+	2.0494	27,0,0,0	8,0,2,0	4,0,1,0	27	15	3-prime-UTR; exon; gene; transcript	ENSG00000119969	SINE/Alu	A->G	0.2
10	97927135	+	1.24788	36,0,0,0	7,0,1,0	9,0,1,0	36	18	intergenic	*	SINE/Alu	A->G	0.1125
10	101473398	-	1.66661	0,0,52,0	0,0,22,1	0,0,28,2	52	53	3-prime-UTR; exon; gene; intron; transcript	ENSG00000014919	LINE/CR1	G->T	0.0550725
10	101992281	-	2.6565	23,0,0,0	7,0,1,0	13,0,3,0	23	24	3-prime-UTR; exon; gene; intron; transcript; upstream	ENSG00000095485; ENSG00000213341	SINE/Alu	A->G	0.15625
10	101992307	-	6.99887	30,0,0,0	12,0,4,0	16,0,6,0	30	38	3-prime-UTR; exon; gene; intron; transcript; upstream	ENSG00000095485; ENSG00000213341	SINE/Alu	A->G	0.261364
10	101992308	-	9.99905	32,0,0,0	8,0,8,0	10,0,13,0	32	39	3-prime-UTR; exon; gene; intron; transcript; upstream	ENSG00000095485; ENSG00000213341	SINE/Alu	A->G	0.532609
10	101992314	-	3.91843	30,0,0,0	15,0,2,0	19,0,4,0	30	40	3-prime-UTR; exon; gene; intron; transcript; upstream	ENSG00000095485; ENSG00000213341	SINE/Alu	A->G	0.14578
10	101992878	-	1.65363	30,0,0,0	21,0,2,0	31,0,1,0	30	55	3-prime-UTR; exon; gene; transcript; upstream	ENSG00000095485; ENSG00000213341	SINE/Alu	A->G	0.0591033
10	101992898	-	1.64796	26,0,0,0	22,0,1,0	31,0,2,0	26	56	3-prime-UTR; exon; gene; transcript; upstream	ENSG00000095485; ENSG00000213341	SINE/Alu	A->G	0.0520422
10	102999459	+	1.24264	0,0,20,0	1,0,8,0	1,0,8,0	20	18	intergenic	*	no_Repeat	G->A	0.111111
10	103124642	-	6.96118	0,42,0,0	0,40,0,5	0,40,0,6	42	91	intergenic	*	snRNA	C->T	0.120773
10	103124657	-	3.97796	0,0,43,0	5,0,51,0	2,0,52,0	43	110	intergenic	*	snRNA	G->A	0.0631614
10	103548074	-	1.36523	20,0,0,0	4,0,1,0	4,0,1,0	20	10	gene; intron; transcript; upstream	ENSG00000107833; ENSG00000198408	SINE/Alu	A->G	0.2
10	103549169	-	2.86696	34,0,0,0	5,0,1,0	6,0,3,0	34	15	gene; intron; transcript	ENSG00000198408	SINE/Alu	A->G	0.25
10	103575222	-	1.97462	27,0,0,0	6,0,1,0	10,0,2,0	27	19	gene; intron; transcript	ENSG00000198408	SINE/Alu	A->G	0.154762
10	103575225	-	3.60702	25,0,0,0	6,0,1,0	7,0,4,0	25	18	gene; intron; transcript	ENSG00000198408	SINE/Alu	A->G	0.253247
10	104182716	+	1.72924	0,54,0,0	0,12,0,1	0,28,0,2	54	43	CDS; exon; gene; transcript	ENSG00000107872	no_Repeat	C->T	0.0717949
10	112044863	+	4.67385	23,0,0,0	4,0,0,3	5,0,0,3	23	15	3-prime-UTR; exon; gene; transcript	ENSG00000119950	Simple_repeat	A->T	0.401786
10	112419571	+	6.42424	0,0,0,11	0,6,0,4	0,3,0,5	11	18	gene; intron; transcript	ENSG00000203867	Simple_repeat	T->C	0.4875
10	114209347	+	1.2967	25,0,0,0	5,0,1,0	7,0,1,0	25	14	exon; gene; intron; transcript	ENSG00000151532	SINE/Alu	A->G	0.145833
10	118657800	-	5.86927	26,0,0,0	7,0,3,0	3,0,10,0	26	23	gene; intron; transcript	ENSG00000187164	SINE/Alu	A->G	0.534615
10	118657803	-	6.05537	20,0,0,0	7,0,3,0	7,0,5,0	20	22	gene; intron; transcript	ENSG00000187164	SINE/Alu	A->G	0.358333
10	119040857	-	1.22612	0,0,10,0	1,0,13,0	1,0,5,0	10	20	3-prime-UTR; exon; gene; transcript	ENSG00000165650	SINE/Alu	G->A	0.119048
10	121332701	-	2.00985	24,0,0,0	8,0,2,0	6,0,1,0	24	17	downstream	ENSG00000151923	SINE/Alu	A->G	0.171429
10	124929451	+	1.9737	29,0,0,0	7,0,1,0	9,0,2,0	29	19	downstream	ENSG00000154473	SINE/Alu	A->G	0.153409
10	126451098	-	2.65587	37,0,0,0	8,0,1,0	12,0,3,0	37	24	CDS; exon; gene; intron; transcript	ENSG00000203791; ENSG00000258539	SINE/Alu	A->G	0.155556
10	129904481	-	1.41257	0,40,0,0	0,53,0,2	0,50,0,1	40	106	CDS; exon; gene; transcript	ENSG00000148773	no_Repeat	C->T	0.0279857
11	320606	-	6.22835	0,13,0,0	5,2,0,0	3,3,0,0	13	13	CDS; exon; gene; transcript	ENSG00000142089	no_Repeat	C->A	0.607143
11	642745	-	2.07198	0,25,0,0	0,5,2,0	0,6,1,0	25	14	downstream	ENSG00000177030	no_Repeat	C->G	0.214286
11	650624	-	1.34197	25,0,0,0	4,0,1,0	5,0,1,0	25	11	gene; intron; transcript	ENSG00000177030	SINE/Alu	A->G	0.183333
11	768030	-	1.31208	24,0,0,0	6,0,1,0	5,0,1,0	24	13	3-prime-UTR; exon; gene; intron; transcript	ENSG00000177225	SINE/Alu	A->G	0.154762
11	769055	-	1.89321	28,0,0,0	11,0,1,0	11,0,2,0	28	25	3-prime-UTR; exon; gene; intron; transcript	ENSG00000177225	SINE/Alu	A->G	0.11859
11	769403	-	1.86162	23,0,0,0	12,0,2,0	13,0,1,0	23	28	3-prime-UTR; exon; gene; intron; transcript	ENSG00000177225	SINE/Alu	A->G	0.107143
11	778153	+	3.73396	15,0,0,0	6,0,2,0	4,0,3,0	15	15	exon; gene; intron; transcript	ENSG00000255284	SINE/Alu	A->G	0.339286
11	3007429	-	1.27107	32,0,0,0	5,0,1,0	9,0,1,0	32	16	gene; intron; transcript	ENSG00000205531	SINE/Alu	A->G	0.133333
11	3602195	-	9.91486	11,0,0,0	1,0,10,0	1,0,11,0	11	23	intergenic	*	no_Repeat	A->G	0.912879
11	3602276	-	7.81801	0,0,11,0	0,0,3,5	0,0,7,7	11	22	intergenic	*	no_Repeat	G->T	0.5625
11	4107945	+	1.29295	0,31,0,0	0,4,0,1	0,8,0,1	31	14	gene; intron; transcript	ENSG00000167323	Simple_repeat	C->T	0.155556
11	8707840	+	2.52696	16,0,0,0	11,0,1,0	18,0,3,0	16	33	3-prime-UTR; exon; gene; transcript	ENSG00000166441	SINE/Alu	A->G	0.113095
11	8708782	+	5.09858	19,0,0,0	7,0,2,0	10,0,5,0	19	24	3-prime-UTR; exon; gene; transcript	ENSG00000166441	SINE/Alu	A->G	0.277778
11	9603462	+	1.29697	28,0,0,0	5,0,1,0	7,0,1,0	28	14	gene; intron; transcript	ENSG00000166483	SINE/Alu	A->G	0.145833
11	11914129	+	3.04696	38,0,0,0	4,0,2,0	3,0,2,0	38	11	gene; intron; transcript	ENSG00000170242	SINE/Alu	A->G	0.366667
11	13725462	+	1.32233	26,0,0,0	4,0,1,0	6,0,1,0	26	12	gene; intron; transcript	ENSG00000197601	SINE/Alu	A->G	0.171429
11	14912353	-	3.4576	16,0,0,0	12,0,2,0	6,0,3,0	16	23	gene; intron; transcript	ENSG00000186104	SINE/Alu	A->G	0.238095
11	16762125	+	4.57076	22,0,0,0	18,0,3,0	21,0,4,0	22	46	gene; intron; transcript	ENSG00000110696	SINE/Alu	A->G	0.151429
11	16777886	+	3.35694	22,0,0,0	9,0,1,0	14,0,4,0	22	28	exon; gene; transcript	ENSG00000110696	SINE/Alu	A->G	0.161111
11	16778269	+	1.19046	16,0,0,0	7,0,1,0	15,0,1,0	16	24	gene; intron; transcript	ENSG00000110696	SINE/Alu	A->G	0.09375
11	16778270	+	3.46157	16,0,0,0	5,0,2,0	13,0,3,0	16	23	gene; intron; transcript	ENSG00000110696	SINE/Alu	A->G	0.236607
11	17191255	-	7.06569	0,0,25,0	0,0,9,6	0,0,19,5	25	39	CDS; exon; gene; intron; transcript	ENSG00000011405	no_Repeat	G->T	0.304167
11	18040196	-	1.18305	0,10,0,0	0,6,0,1	0,17,0,1	10	25	3-prime-UTR; exon; gene; transcript	ENSG00000129167	SINE/Alu	C->T	0.0992063
11	27911717	-	26.7202	13,0,0,0	0,0,17,0	0,0,16,0	13	33	intergenic	*	no_Repeat	A->G	1
11	27911726	-	31.3652	0,16,0,0	0,0,0,18	0,0,0,18	16	36	intergenic	*	Simple_repeat	C->T	1
11	27911745	-	28.9327	0,14,0,0	0,0,0,16	0,0,0,20	14	36	intergenic	*	Simple_repeat	C->T	1
11	31452636	+	10.958	19,0,0,0	8,0,10,0	9,0,19,0	19	46	3-prime-UTR; exon; gene; transcript	ENSG00000170946	SINE/Alu	A->G	0.617063
11	31452728	+	1.79363	21,0,0,0	12,0,2,0	20,0,1,0	21	35	3-prime-UTR; exon; gene; transcript	ENSG00000170946	SINE/Alu	A->G	0.0952381
11	31452787	+	8.88952	20,0,0,0	5,0,6,0	6,0,10,0	20	27	3-prime-UTR; exon; gene; transcript	ENSG00000170946	SINE/Alu	A->G	0.585227
11	31452788	+	7.11644	20,0,0,0	6,0,4,0	10,0,6,0	20	26	3-prime-UTR; exon; gene; transcript	ENSG00000170946	SINE/Alu	A->G	0.3875
11	31453173	+	2.07111	18,0,0,0	4,0,1,0	7,0,2,0	18	14	3-prime-UTR; exon; gene; transcript	ENSG00000170946	SINE/Alu	A->G	0.211111
11	31453219	+	6.06838	17,0,0,0	2,0,5,0	8,0,4,0	17	19	3-prime-UTR; exon; gene; transcript	ENSG00000170946	SINE/Alu	A->G	0.52381
11	31453268	+	2.75414	15,0,0,0	5,0,3,0	10,0,1,0	15	19	3-prime-UTR; exon; gene; transcript	ENSG00000170946	SINE/Alu	A->G	0.232955
11	31466310	-	1.85965	22,0,0,0	12,0,1,0	13,0,2,0	22	28	gene; intron; transcript	ENSG00000148950	SINE/Alu	A->G	0.105128
11	31466314	-	1.88342	24,0,0,0	10,0,2,0	13,0,1,0	24	26	gene; intron; transcript	ENSG00000148950	SINE/Alu	A->G	0.119048
11	31466316	-	1.17481	24,0,0,0	11,0,1,0	13,0,1,0	24	26	gene; intron; transcript	ENSG00000148950	SINE/Alu	A->G	0.077381
11	32625809	+	2.90289	28,0,0,0	6,0,1,0	4,0,3,0	28	14	3-prime-UTR; exon; gene; transcript	ENSG00000149100	SINE/Alu	A->G	0.285714
11	33096405	+	1.29753	22,0,0,0	7,0,1,0	5,0,1,0	22	14	gene; intron; transcript	ENSG00000176148	SINE/Alu	A->G	0.145833
11	36616235	+	1.34327	0,0,23,0	1,0,4,0	1,0,5,0	23	11	5-prime-UTR; downstream; exon; gene; intron; transcript	ENSG00000166349; ENSG00000166352	no_Repeat	G->A	0.183333
11	43341050	+	1.34399	31,0,0,0	4,0,1,0	5,0,1,0	31	11	gene; intron; transcript	ENSG00000166181	SINE/Alu	A->G	0.183333
11	47503672	-	3.51214	22,0,0,0	5,0,1,0	11,0,4,0	22	21	gene; intron; transcript	ENSG00000149187	SINE/Alu	A->G	0.216667
11	60666748	-	1.36219	0,33,0,0	0,53,0,2	0,64,0,1	33	120	CDS; exon; gene; intron; transcript	ENSG00000110107	no_Repeat	C->T	0.0258741
11	61633571	+	4.00558	25,0,0,0	40,0,6,0	45,0,1,0	25	92	3-prime-UTR; exon; gene; transcript	ENSG00000134824	no_Repeat	A->G	0.076087
11	62160050	+	1.20657	10,0,0,0	13,0,1,0	7,0,1,0	10	22	3-prime-UTR; exon; gene; transcript	ENSG00000162174	SINE/Alu	A->G	0.0982143
11	62334393	-	1.60292	0,16,0,0	0,28,0,2	0,33,0,1	16	64	CDS; exon; gene; transcript	ENSG00000254772; ENSG00000255508	no_Repeat	C->T	0.0480392
11	62506990	+	3.9648	25,0,0,0	17,0,1,0	15,0,5,0	25	38	gene; intron; transcript	ENSG00000162222	SINE/Alu	A->G	0.152778
11	62609147	-	1.98972	0,35,0,0	0,55,0,3	0,57,0,1	35	116	exon; gene; transcript	ENSG00000133316	snRNA	C->T	0.0344828
11	64662595	-	1.28734	0,0,27,0	0,1,7,0	0,1,5,0	27	14	CDS; exon; gene; transcript	ENSG00000110046	no_Repeat	G->C	0.145833
11	64889055	-	1.20396	0,28,0,0	0,84,0,1	0,87,0,2	28	174	CDS; downstream; exon; gene; intron; transcript; upstream	ENSG00000149806; ENSG00000162298; ENSG00000174276	no_Repeat	C->T	0.0171183
11	65208818	+	1.15889	19,0,0,0	10,0,1,0	16,0,1,0	19	28	intergenic	*	SINE/Alu	A->G	0.0748663
11	65267966	+	1.72704	0,0,26,0	1,0,92,0	3,0,93,0	26	189	intergenic	*	no_Repeat	G->A	0.0210013
11	65268371	+	1.30619	0,29,0,0	0,65,0,2	0,70,0,1	29	138	intergenic	*	no_Repeat	C->T	0.0219676
11	65268852	+	1.28796	0,24,0,0	0,71,0,1	0,70,0,2	24	144	intergenic	*	no_Repeat	C->T	0.0208333
11	66400880	+	2.07228	23,0,0,0	5,0,1,0	6,0,2,0	23	14	gene; intron; transcript	ENSG00000173933; ENSG00000248643	SINE/Alu	A->G	0.208333
11	66452023	-	2.69217	36,0,0,0	8,0,2,0	10,0,2,0	36	22	downstream	ENSG00000173898	SINE/Alu	A->G	0.183333
11	66452024	-	1.20738	37,0,0,0	9,0,1,0	11,0,1,0	37	22	downstream	ENSG00000173898	SINE/Alu	A->G	0.0916667
11	68697297	+	2.04836	22,0,0,0	3,0,2,0	9,0,1,0	22	15	gene; intron; transcript	ENSG00000132740	no_Repeat	A->G	0.25
11	71999335	-	2.00757	27,0,0,0	7,0,1,0	7,0,2,0	27	17	downstream	ENSG00000162129	SINE/Alu	A->G	0.173611
11	75115115	+	1.30886	0,22,0,0	0,69,0,1	0,65,0,2	22	137	CDS; exon; gene; intron; transcript	ENSG00000149273	no_Repeat	C->T	0.0220682
11	76076677	-	1.26962	25,0,0,0	7,0,1,0	7,0,1,0	25	16	gene; intron; transcript	ENSG00000137492	SINE/Alu	A->G	0.125
11	77597609	+	9.59624	0,0,0,28	0,10,0,1	0,9,0,1	28	21	gene; intron; transcript	ENSG00000087884	rRNA	T->C	0.904545
11	77597629	+	5.69976	27,0,0,0	13,0,4,0	10,0,4,0	27	31	gene; intron; transcript	ENSG00000087884	rRNA	A->G	0.260504
11	77597696	+	2.89462	0,0,0,22	0,2,0,5	0,2,0,5	22	14	gene; intron; transcript	ENSG00000087884	rRNA	T->C	0.285714
11	77846306	-	2.15539	21,0,0,0	3,0,2,0	5,0,1,0	21	11	exon; gene; intron; transcript	ENSG00000159063	SINE/Alu	A->G	0.283333
11	77846314	-	2.02864	18,0,0,0	6,0,1,0	7,0,2,0	18	16	exon; gene; intron; transcript	ENSG00000159063	SINE/Alu	A->G	0.18254
11	77846315	-	2.02759	18,0,0,0	6,0,1,0	7,0,2,0	18	16	exon; gene; intron; transcript	ENSG00000159063	SINE/Alu	A->G	0.18254
11	82790831	+	1.24793	11,0,0,0	4,0,1,0	12,0,1,0	11	18	intergenic	*	SINE/Alu	A->G	0.138462
11	82802325	+	1.93043	40,0,0,0	8,0,1,0	11,0,2,0	40	22	intergenic	*	SINE/Alu	A->G	0.132479
11	82802374	+	1.20796	30,0,0,0	8,0,1,0	12,0,1,0	30	22	intergenic	*	SINE/Alu	A->G	0.0940171
11	92914906	-	1.83289	29,0,0,0	12,0,2,0	16,0,1,0	29	31	CDS; exon; gene; start_codon; transcript	ENSG00000180773	LINE/L2	A->G	0.10084
11	93468796	-	6.3092	26,0,0,0	10,0,3,0	9,0,6,0	26	28	3-prime-UTR; exon; gene; intron; transcript	ENSG00000166012	SINE/Alu	A->G	0.315385
11	93476236	+	3.43662	30,0,0,0	10,0,4,0	9,0,1,0	30	24	gene; intron; transcript	ENSG00000182919	SINE/Alu	A->G	0.192857
11	94149180	-	3.30571	22,0,0,0	9,0,3,0	17,0,2,0	22	31	downstream	ENSG00000020922	SINE/Alu	A->G	0.177632
11	94149822	-	20.5585	13,0,0,0	0,0,5,0	0,0,13,0	13	18	downstream	ENSG00000020922	SINE/Alu	A->G	1
11	94149973	-	5.64132	13,0,0,0	4,0,1,0	8,0,9,0	13	22	downstream	ENSG00000020922	SINE/Alu	A->G	0.364706
11	94150271	-	5.46001	25,0,0,0	2,0,4,0	6,0,3,0	25	15	downstream	ENSG00000020922	SINE/Alu	A->G	0.5
11	94150280	-	7.71254	30,0,0,0	1,0,5,0	0,0,9,0	30	15	downstream	ENSG00000020922	SINE/Alu	A->G	0.916667
11	94150337	-	3.45594	25,0,0,0	9,0,2,0	9,0,3,0	25	23	downstream	ENSG00000020922	SINE/Alu	A->G	0.215909
11	94150347	-	8.72608	22,0,0,0	4,0,7,0	2,0,10,0	22	23	downstream	ENSG00000020922	SINE/Alu	A->G	0.734848
11	94150348	-	7.81326	23,0,0,0	3,0,8,0	0,0,12,0	23	23	downstream	ENSG00000020922	SINE/Alu	A->G	0.863636
11	94597975	+	1.67816	0,0,37,0	1,0,23,0	2,0,25,0	37	51	CDS; exon; gene; intron; transcript	ENSG00000166025	no_Repeat	G->A	0.0578704
11	95825221	-	1.20725	0,0,12,0	1,0,8,0	1,0,12,0	12	22	CDS; exon; gene; transcript	ENSG00000184384	Simple_repeat	G->A	0.0940171
11	115194547	-	3.79185	0,0,0,23	0,0,1,4	0,0,4,5	23	14	gene; intron; transcript	ENSG00000182985	no_Repeat	T->G	0.322222
11	118878244	+	1.21714	16,0,0,0	7,0,1,0	12,0,1,0	16	21	gene; intron; transcript	ENSG00000186166	SINE/Alu	A->G	0.100962
11	118880839	+	2.19599	28,0,0,0	3,0,2,0	4,0,1,0	28	10	exon; gene; intron; transcript	ENSG00000186166	SINE/Alu	A->G	0.3
11	124749180	+	1.16706	0,0,21,0	1,0,14,0	1,0,11,0	21	27	CDS; exon; gene; transcript	ENSG00000154134	no_Repeat	G->A	0.075
12	80554	+	7.51711	0,10,0,0	0,4,7,0	0,7,5,0	10	23	intergenic	*	SINE/MIR	C->G	0.526515
12	86229	+	1.95761	0,0,15,0	2,0,11,0	1,0,6,0	15	20	intergenic	*	no_Repeat	G->A	0.148352
12	86233	+	1.95974	0,0,14,0	0,2,11,0	0,1,6,0	14	20	intergenic	*	no_Repeat	G->C	0.148352
12	498241	-	3.71116	0,27,0,0	0,22,0,2	0,29,0,4	27	57	CDS; exon; gene; transcript	ENSG00000073614	no_Repeat	C->T	0.102273
12	966390	+	2.18475	0,0,0,62	0,0,3,31	0,0,1,41	62	76	CDS; exon; gene; transcript	ENSG00000060237	no_Repeat	T->G	0.0560224
12	1024555	-	1.2169	0,0,0,40	0,1,0,8	0,1,0,11	40	21	gene; intron; transcript	ENSG00000002016	no_Repeat	T->C	0.0972222
12	1309854	+	1.83064	62,0,0,0	76,0,2,0	76,0,2,0	62	156	gene; intron; transcript	ENSG00000082805	SINE/Alu	A->G	0.025641
12	1311560	+	3.18405	118,0,0,0	60,0,3,0	66,0,3,0	118	132	gene; intron; transcript	ENSG00000082805	SINE/Alu	A->G	0.0455487
12	1311568	+	1.34146	124,0,0,0	56,0,2,0	68,0,1,0	124	127	gene; intron; transcript	ENSG00000082805	SINE/Alu	A->G	0.0244878
12	1311658	+	6.48585	104,0,0,0	63,0,3,0	64,0,15,0	104	145	gene; intron; transcript	ENSG00000082805	SINE/Alu	A->G	0.117664
12	1311661	+	4.22832	108,0,0,0	66,0,1,0	72,0,7,0	108	146	gene; intron; transcript	ENSG00000082805	SINE/Alu	A->G	0.0517665
12	1311662	+	1.86553	109,0,0,0	65,0,3,0	78,0,1,0	109	147	gene; intron; transcript	ENSG00000082805	SINE/Alu	A->G	0.0283879
12	1311663	+	9.75089	108,0,0,0	59,0,9,0	70,0,9,0	108	147	gene; intron; transcript	ENSG00000082805	SINE/Alu	A->G	0.123138
12	1311664	+	5.74016	109,0,0,0	63,0,6,0	76,0,4,0	109	149	gene; intron; transcript	ENSG00000082805	SINE/Alu	A->G	0.0684783
12	1311665	+	3.09178	107,0,0,0	68,0,2,0	76,0,4,0	107	150	gene; intron; transcript	ENSG00000082805	SINE/Alu	A->G	0.0392857
12	1311667	+	2.45362	102,0,0,0	67,0,4,0	80,0,1,0	102	152	gene; intron; transcript	ENSG00000082805	SINE/Alu	A->G	0.0343419
12	1311670	+	5.01913	109,0,0,0	69,0,5,0	78,0,4,0	109	156	gene; intron; transcript	ENSG00000082805	SINE/Alu	A->G	0.058174
12	1311673	+	1.24708	116,0,0,0	73,0,1,0	82,0,2,0	116	158	gene; intron; transcript	ENSG00000082805	SINE/Alu	A->G	0.0186615
12	1311700	+	6.46925	102,0,0,0	65,0,4,0	67,0,7,0	102	143	gene; intron; transcript	ENSG00000082805	SINE/Alu	A->G	0.0762828
12	1311702	+	2.49449	104,0,0,0	66,0,3,0	72,0,2,0	104	143	gene; intron; transcript	ENSG00000082805	SINE/Alu	A->G	0.0352526
12	1311755	+	9.59792	113,0,0,0	60,0,7,0	59,0,13,0	113	139	gene; intron; transcript	ENSG00000082805	SINE/Alu	A->G	0.142517
12	1312389	+	3.68906	98,0,0,0	73,0,3,0	79,0,4,0	98	159	gene; intron; transcript	ENSG00000082805	SINE/Alu	A->G	0.0438332
12	1312390	+	4.98168	100,0,0,0	74,0,3,0	79,0,6,0	100	162	gene; intron; transcript	ENSG00000082805	SINE/Alu	A->G	0.0547746
12	1312433	+	7.77066	96,0,0,0	61,0,9,0	73,0,5,0	96	148	gene; intron; transcript	ENSG00000082805	SINE/Alu	A->G	0.096337
12	1312444	+	8.95204	92,0,0,0	56,0,9,0	66,0,7,0	92	138	gene; intron; transcript	ENSG00000082805	SINE/Alu	A->G	0.117176
12	1318324	+	2.12314	65,0,0,0	39,0,1,0	44,0,3,0	65	87	gene; intron; transcript	ENSG00000082805	SINE/Alu	A->G	0.0444149
12	1320040	+	2.18886	79,0,0,0	35,0,2,0	37,0,2,0	79	76	gene; intron; transcript	ENSG00000082805	SINE/Alu	A->G	0.0526681
12	1320054	+	1.54117	80,0,0,0	36,0,1,0	37,0,2,0	80	76	gene; intron; transcript	ENSG00000082805	SINE/Alu	A->G	0.0391545
12	1320379	+	1.39426	81,0,0,0	52,0,2,0	56,0,1,0	81	111	gene; intron; transcript	ENSG00000082805	SINE/Alu	A->G	0.0272904
12	1320448	+	4.829	80,0,0,0	37,0,5,0	44,0,3,0	80	89	gene; intron; transcript	ENSG00000082805	SINE/Alu	A->G	0.0914387
12	1320503	+	7.53998	71,0,0,0	15,0,8,0	24,0,5,0	71	52	gene; intron; transcript	ENSG00000082805	SINE/Alu	A->G	0.26012
12	1320865	+	2.85852	62,0,0,0	32,0,2,0	38,0,3,0	62	75	gene; intron; transcript	ENSG00000082805	SINE/Alu	A->G	0.0659971
12	1320919	+	3.63574	47,0,0,0	23,0,5,0	35,0,1,0	47	64	gene; intron; transcript	ENSG00000082805	SINE/Alu	A->G	0.103175
12	1320998	+	1.49767	72,0,0,0	38,0,2,0	44,0,1,0	72	85	gene; intron; transcript	ENSG00000082805	SINE/Alu	A->G	0.0361111
12	1322717	+	2.77273	87,0,0,0	37,0,3,0	47,0,2,0	87	89	gene; intron; transcript	ENSG00000082805	SINE/Alu	A->G	0.0579082
12	1322792	+	4.68654	95,0,0,0	45,0,3,0	53,0,5,0	95	106	gene; intron; transcript	ENSG00000082805	SINE/Alu	A->G	0.0743534
12	1331650	-	9.47591	0,78,0,0	12,18,0,0	10,36,0,0	78	76	intergenic	*	SINE/Alu	C->A	0.308696
12	1699106	-	2.15845	0,0,46,0	2,0,3,0	1,0,5,0	46	11	gene; intron; transcript	ENSG00000171823	no_Repeat	G->A	0.283333
12	2365069	+	1.17435	15,0,0,0	15,0,1,0	9,0,1,0	15	26	gene; intron; transcript	ENSG00000151067	no_Repeat	A->G	0.08125
12	2365079	+	4.24798	0,17,0,0	0,13,0,3	0,5,0,3	17	24	gene; intron; transcript	ENSG00000151067	no_Repeat	C->T	0.28125
12	2365088	+	7.27925	0,0,0,15	0,0,6,9	0,0,5,3	15	23	gene; intron; transcript	ENSG00000151067	no_Repeat	T->G	0.5125
12	2365089	+	2.7063	15,0,0,0	12,0,2,0	5,0,2,0	15	21	gene; intron; transcript	ENSG00000151067	no_Repeat	A->G	0.214286
12	2365101	+	5.64743	0,19,0,0	0,13,0,6	0,9,0,2	19	30	gene; intron; transcript	ENSG00000151067	no_Repeat	C->T	0.248804
12	2365190	+	2.49683	12,0,0,0	19,0,2,0	13,0,2,0	12	36	gene; intron; transcript	ENSG00000151067	no_Repeat	A->G	0.114286
12	2877594	-	3.85824	0,0,12,0	3,0,5,0	2,0,3,0	12	13	intergenic	*	no_Repeat	G->A	0.3875
12	2968736	-	5.05286	0,48,0,0	0,29,0,5	0,30,0,3	48	67	CDS; exon; gene; transcript; upstream	ENSG00000111206; ENSG00000206044	no_Repeat	C->T	0.118984
12	3048924	+	1.55073	0,0,11,0	2,0,34,0	1,0,37,0	11	74	3-prime-UTR; exon; gene; intron; transcript	ENSG00000078246	no_Repeat	G->A	0.0409357
12	8183863	-	1.27895	24,0,0,0	4,0,1,0	9,0,1,0	24	15	intergenic	*	SINE/Alu	A->G	0.15
12	8183869	-	2.0271	22,0,0,0	3,0,2,0	10,0,1,0	22	16	intergenic	*	SINE/Alu	A->G	0.245455
12	8384596	-	2.9448	56,0,0,0	5,2,0,0	4,2,0,0	56	13	upstream	ENSG00000171847	no_Repeat	A->C	0.309524
12	9464178	+	8.78352	0,0,23,0	11,0,7,0	9,0,17,0	23	44	intergenic	*	no_Repeat	G->A	0.478632
12	9585328	-	2.71104	0,0,11,0	0,1,6,0	0,3,11,0	11	21	intergenic	*	no_Repeat	G->C	0.178571
12	9721782	+	1.28078	0,0,0,25	1,0,0,6	1,0,0,7	25	15	intergenic	*	LTR/ERV1	T->A	0.133929
12	9811485	+	1.32648	21,0,0,0	6,0,1,0	4,0,1,0	21	12	intergenic	*	SINE/Alu	A->G	0.171429
12	9812168	+	1.28268	29,0,0,0	6,0,1,0	7,0,1,0	29	15	intergenic	*	SINE/Alu	A->G	0.133929
12	11171288	-	2.94407	27,0,0,0	5,0,1,0	4,0,3,0	27	13	downstream; gene; intron; transcript	ENSG00000111215; ENSG00000212124; ENSG00000212127	LTR/ERV1	A->G	0.297619
12	11171289	-	2.94464	27,0,0,0	4,0,2,0	5,0,2,0	27	13	downstream; gene; intron; transcript	ENSG00000111215; ENSG00000212124; ENSG00000212127	LTR/ERV1	A->G	0.309524
12	11171291	-	1.31204	27,0,0,0	5,0,1,0	6,0,1,0	27	13	downstream; gene; intron; transcript	ENSG00000111215; ENSG00000212124; ENSG00000212127	LTR/ERV1	A->G	0.154762
12	11171466	-	2.86682	0,28,0,0	3,4,0,0	1,7,0,0	28	15	downstream; gene; intron; transcript	ENSG00000111215; ENSG00000212124; ENSG00000212127	LTR/ERV1	C->A	0.276786
12	11171861	-	4.53319	0,0,16,0	4,0,5,0	2,0,6,0	16	17	downstream; gene; intron; transcript	ENSG00000111215; ENSG00000212124; ENSG00000212127	LTR/ERVL	G->A	0.347222
12	11178277	-	5.55099	26,0,0,0	3,0,0,2	5,0,0,5	26	15	downstream; gene; intron; transcript; upstream	ENSG00000111215; ENSG00000212124; ENSG00000212127; ENSG00000256436	LINE/L1	A->T	0.45
12	11178755	-	1.91902	32,0,0,0	7,0,2,0	13,0,1,0	32	23	downstream; gene; intron; transcript; upstream	ENSG00000111215; ENSG00000212124; ENSG00000212127; ENSG00000256436	SINE/Alu	A->G	0.146825
12	11178788	-	4.9683	0,0,0,27	0,0,3,2	0,0,3,4	27	12	downstream; gene; intron; transcript; upstream	ENSG00000111215; ENSG00000212124; ENSG00000212127; ENSG00000256436	SINE/Alu	T->G	0.514286
12	11178790	-	5.8075	0,0,0,27	0,0,3,3	0,0,4,4	27	14	downstream; gene; intron; transcript; upstream	ENSG00000111215; ENSG00000212124; ENSG00000212127; ENSG00000256436	SINE/Alu	T->G	0.5
12	11178792	-	5.67885	0,0,0,28	0,3,0,2	0,4,0,6	28	15	downstream; gene; intron; transcript; upstream	ENSG00000111215; ENSG00000212124; ENSG00000212127; ENSG00000256436	SINE/Alu	T->C	0.5
12	11183676	-	6.55271	0,0,28,0	3,0,5,0	6,0,6,0	28	20	CDS; exon; gene; intron; transcript	ENSG00000111215; ENSG00000212127; ENSG00000256436	no_Repeat	G->A	0.4375
12	11183697	-	3.79501	0,0,28,0	0,0,4,2	0,0,5,3	28	14	CDS; exon; gene; intron; transcript	ENSG00000111215; ENSG00000212127; ENSG00000256436	no_Repeat	G->T	0.354167
12	11201123	-	8.26447	0,26,0,0	6,1,0,0	7,1,0,0	26	15	gene; intron; transcript	ENSG00000111215; ENSG00000212127	no_Repeat	C->A	0.866071
12	11201152	-	2.86637	0,0,0,19	0,0,2,4	0,0,2,7	19	15	gene; intron; transcript	ENSG00000111215; ENSG00000212127	no_Repeat	T->G	0.277778
12	11214455	-	2.15849	32,0,0,0	4,0,1,0	4,0,2,0	32	11	CDS; exon; gene; intron; transcript	ENSG00000111215; ENSG00000212127; ENSG00000226761	no_Repeat	A->G	0.266667
12	11217345	-	1.32702	30,0,0,0	5,0,1,0	5,0,1,0	30	12	gene; intron; transcript; upstream	ENSG00000111215; ENSG00000212127; ENSG00000226761	LINE/L1	A->G	0.166667
12	11231486	-	5.86451	0,0,10,0	5,0,0,0	4,0,3,0	10	12	gene; intron; transcript	ENSG00000111215; ENSG00000212127	no_Repeat	G->A	0.785714
12	11233768	-	5.52472	26,0,0,0	3,2,0,0	6,5,0,0	26	16	gene; intron; transcript	ENSG00000111215; ENSG00000212127	LINE/L1	A->C	0.427273
12	11233783	-	5.43466	0,0,27,0	0,2,4,0	0,5,7,0	27	18	gene; intron; transcript	ENSG00000111215; ENSG00000212127	LINE/L1	G->C	0.375
12	11244878	-	2.90386	0,0,0,27	0,2,0,3	0,2,0,7	27	14	exon; gene; intron; transcript	ENSG00000111215; ENSG00000212127; ENSG00000255374	LTR/ERV1	T->C	0.311111
12	11274888	-	1.3447	41,0,0,0	4,0,1,0	5,0,1,0	41	11	gene; intron; transcript	ENSG00000111215; ENSG00000212127	no_Repeat	A->G	0.183333
12	11286184	-	2.90298	0,34,0,0	0,2,0,3	0,8,0,1	34	14	CDS; exon; gene; intron; transcript	ENSG00000111215; ENSG00000212127; ENSG00000256188	no_Repeat	C->T	0.355556
12	11286214	-	2.83452	0,0,24,0	0,3,3,0	0,1,9,0	24	16	CDS; exon; gene; intron; transcript	ENSG00000111215; ENSG00000212127; ENSG00000256188	no_Repeat	G->C	0.3
12	11286249	-	3.11561	25,0,0,0	2,0,3,0	4,0,1,0	25	10	CDS; exon; gene; intron; transcript	ENSG00000111215; ENSG00000212127; ENSG00000256188	no_Repeat	A->G	0.4
12	12264424	+	16.8632	0,16,0,0	0,0,0,5	0,0,0,5	16	10	gene; intron; transcript	ENSG00000121380	no_Repeat	C->T	1
12	19795854	+	26.6353	0,0,0,27	0,6,0,0	0,9,0,0	27	15	gene; intron; transcript	ENSG00000139154	no_Repeat	T->C	1
12	19795857	+	22.9172	0,23,0,0	0,0,0,6	0,0,0,7	23	13	gene; intron; transcript	ENSG00000139154	no_Repeat	C->T	1
12	20704961	+	57.7301	0,37,0,0	0,0,0,28	0,0,0,21	37	49	gene; intron; transcript	ENSG00000172572	no_Repeat	C->T	1
12	27574254	+	1.87176	36,0,0,0	6,0,2,0	18,0,1,0	36	27	3-prime-UTR; exon; gene; transcript	ENSG00000029153	SINE/Alu	A->G	0.151316
12	27574292	+	1.60032	32,0,0,0	24,0,2,0	37,0,1,0	32	64	3-prime-UTR; exon; gene; transcript	ENSG00000029153	SINE/Alu	A->G	0.0516194
12	27574317	+	4.34043	42,0,0,0	24,0,3,0	35,0,4,0	42	66	3-prime-UTR; exon; gene; transcript	ENSG00000029153	SINE/Alu	A->G	0.106838
12	27574433	+	5.898	38,0,0,0	6,0,5,0	9,0,3,0	38	23	3-prime-UTR; exon; gene; transcript	ENSG00000029153	SINE/Alu	A->G	0.352273
12	27576469	+	4.42232	35,0,0,0	8,0,1,0	7,0,6,0	35	22	downstream	ENSG00000029153	SINE/Alu	A->G	0.286325
12	31227521	+	2.82985	0,0,0,13	0,0,1,5	0,0,3,7	13	16	gene; intron; transcript	ENSG00000013573	no_Repeat	T->G	0.233333
12	31235840	+	4.67335	0,13,0,0	0,3,3,0	0,6,3,0	13	15	gene; intron; transcript	ENSG00000013573	LTR/ERVL-MaLR	C->G	0.416667
12	31237196	+	6.7497	0,0,0,32	0,3,0,2	0,6,0,3	32	14	gene; intron; transcript	ENSG00000013573	no_Repeat	T->C	0.633333
12	31237372	+	2.15817	20,0,0,0	4,0,0,2	4,0,0,1	20	11	gene; intron; transcript	ENSG00000013573	no_Repeat	A->T	0.266667
12	31239505	+	2.02459	0,0,20,0	1,0,7,0	2,0,6,0	20	16	gene; intron; transcript	ENSG00000013573	no_Repeat	G->A	0.1875
12	31242271	+	4.14527	0,0,19,0	1,0,5,0	5,0,3,0	19	14	exon; gene; intron; transcript	ENSG00000013573	no_Repeat	G->A	0.395833
12	31242314	+	4.53379	0,0,0,24	0,1,0,4	0,6,0,3	24	14	exon; gene; intron; transcript	ENSG00000013573	no_Repeat	T->C	0.433333
12	31242399	+	5.49668	0,0,0,24	0,3,0,33	0,6,0,51	24	93	3-prime-UTR; CDS; exon; gene; intron; transcript	ENSG00000013573	no_Repeat	T->C	0.0942982
12	31242440	+	2.80407	23,0,0,0	6,0,2,0	7,0,2,0	23	17	3-prime-UTR; exon; gene; intron; transcript	ENSG00000013573	no_Repeat	A->G	0.236111
12	31242718	+	5.72557	0,0,0,29	0,2,0,7	0,6,0,10	29	25	exon; gene; intron; transcript	ENSG00000013573	no_Repeat	T->C	0.298611
12	31242725	+	5.73541	0,0,0,29	0,2,0,7	0,6,0,11	29	26	exon; gene; intron; transcript	ENSG00000013573	no_Repeat	T->C	0.287582
12	31244703	+	4.8355	0,13,0,0	0,33,0,4	0,47,0,4	13	88	3-prime-UTR; CDS; exon; gene; intron; transcript	ENSG00000013573	no_Repeat	C->T	0.0932697
12	31244706	+	6.94723	0,0,14,0	5,0,34,0	6,0,47,0	14	92	CDS; exon; gene; intron; transcript	ENSG00000013573	no_Repeat	G->A	0.120706
12	31249861	+	11.8743	0,22,0,0	0,17,16,0	0,32,18,0	22	83	CDS; exon; gene; intron; transcript	ENSG00000013573	no_Repeat	C->G	0.422424
12	31255383	+	2.87166	11,0,0,0	30,3,0,0	39,2,0,0	11	74	CDS; exon; gene; intron; transcript	ENSG00000013573	no_Repeat	A->C	0.0698448
12	31255405	+	11.3372	0,11,0,0	0,18,0,12	0,20,0,15	11	65	CDS; exon; gene; intron; transcript	ENSG00000013573	no_Repeat	C->T	0.414286
12	31256219	+	6.51287	0,12,0,0	0,1,0,4	0,2,0,4	12	11	gene; intron; transcript	ENSG00000013573	no_Repeat	C->T	0.733333
12	31256220	+	6.95111	12,0,0,0	1,0,4,0	2,0,5,0	12	12	gene; intron; transcript	ENSG00000013573	no_Repeat	A->G	0.757143
12	31256546	+	5.78648	0,0,10,0	3,0,26,0	6,0,32,0	10	67	3-prime-UTR; CDS; exon; gene; intron; transcript	ENSG00000013573	no_Repeat	G->A	0.130672
12	31256905	+	8.17148	0,0,0,10	0,7,0,22	0,6,0,26	10	61	3-prime-UTR; CDS; exon; gene; transcript	ENSG00000013573	no_Repeat	T->C	0.21444
12	31257464	+	12.7449	0,0,15,0	16,0,31,0	23,0,31,0	15	101	3-prime-UTR; exon; gene; transcript	ENSG00000013573	no_Repeat	G->A	0.383176
12	31257695	+	8.12712	0,0,0,34	0,7,0,9	0,6,0,12	34	34	3-prime-UTR; exon; gene; transcript	ENSG00000013573	no_Repeat	T->C	0.385417
12	31265872	-	2.94392	0,0,21,0	1,0,4,0	3,0,5,0	21	13	intergenic	*	no_Repeat	G->A	0.2875
12	31265983	-	10.8848	0,23,0,0	0,15,0,11	0,14,0,15	23	55	intergenic	*	no_Repeat	C->T	0.470159
12	31272283	+	2.02845	0,0,14,0	2,0,5,0	1,0,8,0	14	16	intergenic	*	no_Repeat	G->A	0.198413
12	31272294	+	2.73035	15,0,0,0	7,0,2,0	9,0,2,0	15	20	intergenic	*	no_Repeat	A->G	0.20202
12	32854787	+	1.2168	21,0,0,0	5,0,1,0	14,0,1,0	21	21	gene; intron; transcript	ENSG00000087470	SINE/Alu	A->G	0.116667
12	34181011	+	4.75621	0,11,0,0	0,4,0,3	0,4,0,3	11	14	gene; intron; transcript	ENSG00000139133	LTR/ERVL-MaLR	C->T	0.428571
12	34186008	+	7.54931	0,0,19,0	5,0,8,0	6,0,8,0	19	27	downstream	ENSG00000139133	SINE/MIR	G->A	0.406593
12	34194210	+	6.2852	0,0,0,27	0,2,0,3	0,7,0,12	27	24	intergenic	*	no_Repeat	T->C	0.384211
12	38722871	+	4.88881	0,0,20,0	0,0,5,5	0,0,10,2	20	22	intergenic	*	no_Repeat	G->T	0.333333
12	42753799	+	2.1581	36,0,0,0	3,0,2,0	5,0,1,0	36	11	gene; intron; transcript	ENSG00000134283	SINE/Alu	A->G	0.283333
12	42754354	+	2.94319	31,0,0,0	4,0,1,0	5,0,3,0	31	13	gene; intron; transcript	ENSG00000134283	SINE/Alu	A->G	0.2875
12	42754377	+	2.8306	40,0,0,0	5,0,1,0	7,0,3,0	40	16	gene; intron; transcript	ENSG00000134283	SINE/Alu	A->G	0.233333
12	42754378	+	2.0474	40,0,0,0	4,0,1,0	8,0,2,0	40	15	gene; intron; transcript	ENSG00000134283	SINE/Alu	A->G	0.2
12	42754525	+	1.99125	35,0,0,0	8,0,1,0	7,0,2,0	35	18	gene; intron; transcript	ENSG00000134283	SINE/Alu	A->G	0.166667
12	44181651	+	1.29636	61,0,0,0	7,0,1,0	5,0,1,0	61	14	3-prime-UTR; exon; gene; transcript	ENSG00000198001	SINE/Alu	A->G	0.145833
12	44181674	+	2.9892	44,0,0,0	4,0,3,0	4,0,1,0	44	12	3-prime-UTR; exon; gene; transcript	ENSG00000198001	SINE/Alu	A->G	0.314286
12	44181739	+	2.09445	41,0,0,0	5,0,2,0	5,0,1,0	41	13	3-prime-UTR; exon; gene; transcript	ENSG00000198001	SINE/Alu	A->G	0.22619
12	46617240	-	1.31063	0,0,42,0	1,0,6,0	1,0,5,0	42	13	gene; intron; transcript	ENSG00000111371	Simple_repeat	G->A	0.154762
12	46617241	-	1.31091	0,0,0,43	1,0,0,6	1,0,0,5	43	13	gene; intron; transcript	ENSG00000111371	Simple_repeat	T->A	0.154762
12	49313425	-	3.61011	34,0,0,0	7,0,1,0	6,0,4,0	34	18	downstream; gene; intron; transcript	ENSG00000134285; ENSG00000255863; ENSG00000272822	SINE/Alu	A->G	0.2625
12	49316766	-	1.36538	38,0,0,0	4,0,1,0	4,0,1,0	38	10	3-prime-UTR; exon; gene; intron; transcript	ENSG00000134285; ENSG00000255863; ENSG00000272822	SINE/Alu	A->G	0.2
12	49316890	-	1.93245	26,0,0,0	9,0,1,0	10,0,2,0	26	22	CDS; exon; gene; intron; transcript	ENSG00000134285; ENSG00000255863; ENSG00000272822	SINE/Alu	A->G	0.133333
12	49320796	-	1.34477	27,0,0,0	4,0,1,0	5,0,1,0	27	11	gene; intron; transcript; upstream	ENSG00000134285; ENSG00000255863; ENSG00000272822	SINE/Alu	A->G	0.183333
12	49322087	-	2.73242	41,0,0,0	9,0,2,0	7,0,2,0	41	20	gene; intron; transcript; upstream	ENSG00000134285; ENSG00000255863; ENSG00000272822	SINE/Alu	A->G	0.20202
12	49322095	-	2.02896	41,0,0,0	8,0,1,0	5,0,2,0	41	16	gene; intron; transcript; upstream	ENSG00000134285; ENSG00000255863; ENSG00000272822	SINE/Alu	A->G	0.198413
12	49325703	-	1.23722	40,0,0,0	6,0,1,0	11,0,1,0	40	19	downstream; gene; intron; transcript	ENSG00000134287; ENSG00000255863; ENSG00000272822	SINE/Alu	A->G	0.113095
12	49328671	-	1.28352	21,0,0,0	8,0,1,0	5,0,1,0	21	15	downstream; gene; intron; transcript	ENSG00000134287; ENSG00000255863; ENSG00000272822	SINE/Alu	A->G	0.138889
12	49522578	-	3.65851	14,0,0,0	78,0,2,0	80,0,5,0	14	165	3-prime-UTR; CDS; exon; gene; intron; transcript	ENSG00000123416	no_Repeat	A->G	0.0419118
12	49666152	+	12.0881	0,0,24,0	25,0,22,0	21,0,40,0	24	108	3-prime-UTR; CDS; exon; gene; transcript	ENSG00000167553	no_Repeat	G->A	0.438089
12	49666182	+	12.1879	0,0,14,0	26,0,14,0	25,0,32,0	14	97	3-prime-UTR; CDS; exon; gene; transcript	ENSG00000167553	no_Repeat	G->A	0.544298
12	49666509	+	3.51765	0,12,0,0	0,34,0,2	0,39,0,4	12	79	3-prime-UTR; CDS; exon; gene; transcript	ENSG00000167553	no_Repeat	C->T	0.0742894
12	50477003	+	4.31719	43,0,0,0	5,0,0,4	11,0,0,2	43	22	3-prime-UTR; exon; gene; transcript; upstream	ENSG00000066117; ENSG00000110881	no_Repeat	A->T	0.299145
12	50869876	+	2.55473	0,34,0,0	0,11,0,2	0,16,0,2	34	31	3-prime-UTR; exon; gene; transcript	ENSG00000161813	Simple_repeat	C->T	0.132479
12	51324467	+	1.79421	40,0,0,0	12,0,2,0	20,0,1,0	40	35	3-prime-UTR; exon; gene; intron; transcript	ENSG00000185432	SINE/Alu	A->G	0.0952381
12	52374839	+	1.84053	0,45,0,0	0,15,0,1	0,12,0,2	45	30	CDS; exon; gene; transcript	ENSG00000135503	no_Repeat	C->T	0.102679
12	53294964	-	2.18638	0,52,0,0	0,33,0,1	0,39,0,3	52	76	CDS; exon; gene; intron; transcript	ENSG00000170421	no_Repeat	C->T	0.0504202
12	53294997	-	2.09026	0,0,54,0	1,0,42,0	3,0,48,0	54	94	CDS; exon; gene; intron; transcript	ENSG00000170421	no_Repeat	G->A	0.0410397
12	53570692	-	1.28387	33,0,0,0	6,0,1,0	7,0,1,0	33	15	gene; intron; transcript	ENSG00000139631	SINE/Alu	A->G	0.133929
12	53570714	-	3.41665	30,0,0,0	10,0,3,0	10,0,2,0	30	25	gene; intron; transcript	ENSG00000139631	SINE/Alu	A->G	0.198718
12	53570733	-	2.73279	32,0,0,0	8,0,3,0	8,0,1,0	32	20	gene; intron; transcript	ENSG00000139631	SINE/Alu	A->G	0.191919
12	53570734	-	1.96081	31,0,0,0	9,0,2,0	8,0,1,0	31	20	gene; intron; transcript	ENSG00000139631	SINE/Alu	A->G	0.146465
12	53570741	-	2.73123	27,0,0,0	8,0,3,0	8,0,1,0	27	20	gene; intron; transcript	ENSG00000139631	SINE/Alu	A->G	0.191919
12	53570794	-	2.99005	33,0,0,0	4,0,2,0	4,0,2,0	33	12	gene; intron; transcript	ENSG00000139631	SINE/Alu	A->G	0.333333
12	53572740	-	6.06929	26,0,0,0	0,0,5,0	4,0,5,0	26	14	gene; intron; transcript	ENSG00000139631	SINE/Alu	A->G	0.777778
12	53572743	-	2.8612	26,0,0,0	4,0,2,0	7,0,2,0	26	15	gene; intron; transcript	ENSG00000139631	SINE/Alu	A->G	0.277778
12	53572802	-	2.75407	32,0,0,0	5,0,3,0	10,0,1,0	32	19	gene; intron; transcript	ENSG00000139631	SINE/Alu	A->G	0.232955
12	53572810	-	2.07118	36,0,0,0	4,0,2,0	7,0,1,0	36	14	gene; intron; transcript	ENSG00000139631	SINE/Alu	A->G	0.229167
12	53572816	-	6.22454	37,0,0,0	3,0,3,0	2,0,5,0	37	13	gene; intron; transcript	ENSG00000139631	SINE/Alu	A->G	0.607143
12	53690219	+	2.80501	39,0,0,0	5,0,3,0	8,0,1,0	39	17	CDS; downstream; exon; gene; intron; transcript; upstream	ENSG00000123349; ENSG00000135476; ENSG00000139637	SINE/Alu	A->G	0.243056
12	54629209	-	2.93125	20,0,0,0	26,0,2,0	35,0,3,0	20	66	3-prime-UTR; exon; gene; transcript	ENSG00000094916	SINE/Alu	A->G	0.075188
12	56215534	+	1.28346	46,0,0,0	5,0,1,0	8,0,1,0	46	15	3-prime-UTR; exon; gene; transcript	ENSG00000123353	SINE/Alu	A->G	0.138889
12	56809744	-	1.95962	21,0,0,0	7,0,1,0	10,0,2,0	21	20	downstream	ENSG00000111602	SINE/Alu	A->G	0.145833
12	57059585	-	1.25813	49,0,0,0	8,0,1,0	7,0,1,0	49	17	exon; gene; intron; transcript	ENSG00000110958	SINE/Alu	A->G	0.118056
12	57064777	-	1.28325	38,0,0,0	5,0,1,0	8,0,1,0	38	15	gene; intron; transcript	ENSG00000110958	SINE/Alu	A->G	0.138889
12	57124316	-	3.73719	36,0,0,0	3,0,2,0	7,0,3,0	36	15	downstream; gene; intron; transcript	ENSG00000196531; ENSG00000198056	SINE/Alu	A->G	0.35
12	57124480	-	7.87107	27,0,0,0	6,0,6,0	4,0,6,0	27	22	downstream; gene; intron; transcript	ENSG00000196531; ENSG00000198056	SINE/Alu	A->G	0.55
12	57124561	-	1.24795	27,0,0,0	4,0,1,0	12,0,1,0	27	18	downstream; gene; intron; transcript	ENSG00000196531; ENSG00000198056	SINE/Alu	A->G	0.138462
12	57459397	-	1.27145	28,0,0,0	8,0,1,0	6,0,1,0	28	16	gene; intron; transcript	ENSG00000166881	SINE/Alu	A->G	0.126984
12	57791942	-	1.97395	18,0,0,0	10,0,1,0	6,0,2,0	18	19	gene; intron; transcript	ENSG00000179912	SINE/Alu	A->G	0.170455
12	62712961	+	2.07119	37,0,0,0	5,0,2,0	6,0,1,0	37	14	gene; intron; transcript	ENSG00000135655	LTR/ERVL-MaLR	A->G	0.214286
12	62791543	+	1.28354	23,0,0,0	5,0,1,0	8,0,1,0	23	15	gene; intron; transcript	ENSG00000135655	SINE/Alu	A->G	0.138889
12	62791552	+	2.94151	23,0,0,0	5,0,1,0	4,0,3,0	23	13	gene; intron; transcript	ENSG00000135655	SINE/Alu	A->G	0.297619
12	62798176	+	6.11638	51,0,0,0	19,0,3,0	18,0,6,0	51	46	3-prime-UTR; exon; gene; intron; transcript	ENSG00000135655	no_Repeat	A->G	0.193182
12	63953114	-	2.98888	0,0,0,17	0,2,0,3	0,2,0,5	17	12	3-prime-UTR; exon; gene; transcript	ENSG00000177990	no_Repeat	T->C	0.342857
12	64842854	+	5.49815	27,0,0,0	23,0,2,0	19,0,8,0	27	52	3-prime-UTR; exon; gene; transcript; upstream	ENSG00000183735; ENSG00000184575	SINE/Alu	A->G	0.188148
12	64842855	+	7.15522	27,0,0,0	21,0,4,0	20,0,7,0	27	52	3-prime-UTR; exon; gene; transcript; upstream	ENSG00000183735; ENSG00000184575	SINE/Alu	A->G	0.20963
12	64844071	+	11.3221	37,0,0,0	23,0,12,0	21,0,17,0	37	73	3-prime-UTR; exon; gene; transcript; upstream	ENSG00000183735; ENSG00000184575	SINE/Alu	A->G	0.395113
12	64844134	+	1.97814	28,0,0,0	48,0,2,0	65,0,2,0	28	117	3-prime-UTR; exon; gene; transcript; upstream	ENSG00000183735; ENSG00000184575	SINE/Alu	A->G	0.0349254
12	64844149	+	2.61637	25,0,0,0	52,0,3,0	60,0,2,0	25	117	3-prime-UTR; exon; gene; transcript; upstream	ENSG00000183735; ENSG00000184575	SINE/Alu	A->G	0.0434018
12	66515447	-	1.24703	35,0,0,0	8,0,1,0	8,0,1,0	35	18	downstream	ENSG00000139233; ENSG00000155957; ENSG00000228144	SINE/Alu	A->G	0.111111
12	67711551	+	1.15279	0,30,0,0	0,11,0,1	0,16,0,1	30	29	3-prime-UTR; exon; gene; transcript	ENSG00000111530	SINE/Alu	C->T	0.0710784
12	67711910	+	5.97707	35,0,0,0	2,0,4,0	2,0,3,0	35	11	3-prime-UTR; exon; gene; transcript	ENSG00000111530	SINE/Alu	A->G	0.633333
12	67711914	+	5.85219	35,0,0,0	2,0,4,0	3,0,3,0	35	12	3-prime-UTR; exon; gene; transcript	ENSG00000111530	SINE/Alu	A->G	0.583333
12	69029900	+	1.29641	30,0,0,0	5,0,1,0	7,0,1,0	30	14	gene; intron; transcript	ENSG00000127314	SINE/Alu	A->G	0.145833
12	69160416	+	1.28221	33,0,0,0	6,0,1,0	7,0,1,0	33	15	3-prime-UTR; CDS; exon; gene; intron; transcript	ENSG00000175782	SINE/Alu	A->G	0.133929
12	69160600	+	1.20735	35,0,0,0	8,0,1,0	12,0,1,0	35	22	3-prime-UTR; CDS; exon; gene; intron; transcript	ENSG00000175782	SINE/Alu	A->G	0.0940171
12	69161904	+	1.32532	31,0,0,0	5,0,1,0	5,0,1,0	31	12	3-prime-UTR; exon; gene; intron; transcript	ENSG00000175782	SINE/Alu	A->G	0.166667
12	69211435	+	1.19011	19,0,0,0	7,0,1,0	15,0,1,0	19	24	gene; intron; transcript	ENSG00000135679	SINE/Alu	A->G	0.09375
12	70204946	+	3.11396	50,0,0,0	4,0,1,0	2,0,3,0	50	10	gene; intron; transcript	ENSG00000127328; ENSG00000258052	LINE/L1	A->G	0.4
12	70678105	+	1.27934	24,0,0,0	5,0,1,0	8,0,1,0	24	15	gene; intron; transcript	ENSG00000111596	SINE/Alu	A->G	0.138889
12	72096221	+	2.59545	44,0,0,0	6,0,1,0	18,0,3,0	44	28	3-prime-UTR; downstream; exon; gene; intron; transcript	ENSG00000139291; ENSG00000258064	SINE/Alu	A->G	0.142857
12	72096222	+	4.86497	44,0,0,0	6,0,1,0	14,0,6,0	44	27	3-prime-UTR; downstream; exon; gene; intron; transcript	ENSG00000139291; ENSG00000258064	SINE/Alu	A->G	0.221429
12	72096225	+	6.53099	45,0,0,0	5,0,2,0	12,0,8,0	45	27	3-prime-UTR; downstream; exon; gene; intron; transcript	ENSG00000139291; ENSG00000258064	SINE/Alu	A->G	0.342857
12	75890052	-	4.98523	32,0,0,0	29,0,3,0	36,0,5,0	32	73	downstream	ENSG00000111615	SINE/Alu	A->G	0.107851
12	76473762	-	1.80185	45,0,0,0	10,0,1,0	21,0,2,0	45	34	gene; intron; transcript	ENSG00000187109	SINE/Alu	A->G	0.0889328
12	76790418	-	2.15819	35,0,0,0	4,0,1,0	4,0,2,0	35	11	gene; intron; transcript	ENSG00000091039	SINE/Alu	A->G	0.266667
12	79996967	-	1.15162	36,0,0,0	8,0,1,0	19,0,1,0	36	29	gene; intron; transcript	ENSG00000177425	SINE/Alu	A->G	0.0805556
12	79996973	-	1.15191	32,0,0,0	8,0,1,0	19,0,1,0	32	29	gene; intron; transcript	ENSG00000177425	SINE/Alu	A->G	0.0805556
12	92537266	-	5.20708	0,28,0,0	0,44,7,0	0,50,2,0	28	103	3-prime-UTR; exon; gene; transcript; upstream	ENSG00000133639; ENSG00000257242	no_Repeat	C->G	0.0878582
12	93898152	+	4.58562	40,0,0,0	23,0,3,0	16,0,4,0	40	46	downstream	ENSG00000198015	SINE/Alu	A->G	0.157692
12	93902695	+	1.76261	35,0,0,0	16,0,1,0	20,0,2,0	35	39	intergenic	*	SINE/Alu	A->G	0.0748663
12	93902722	+	3.28866	48,0,0,0	13,0,1,0	14,0,4,0	48	32	intergenic	*	SINE/Alu	A->G	0.146825
12	93902773	+	3.28917	39,0,0,0	11,0,1,0	16,0,4,0	39	32	intergenic	*	SINE/Alu	A->G	0.141667
12	93902799	+	3.89325	31,0,0,0	16,0,1,0	20,0,5,0	31	42	intergenic	*	SINE/Alu	A->G	0.129412
12	93902802	+	7.35045	34,0,0,0	14,0,4,0	19,0,7,0	34	44	intergenic	*	SINE/Alu	A->G	0.245726
12	95449854	-	2.125	35,0,0,0	3,0,2,0	6,0,1,0	35	12	gene; intron; transcript	ENSG00000120798	SINE/Alu	A->G	0.271429
12	98942621	+	1.47459	40,0,0,0	38,0,2,0	49,0,1,0	40	90	3-prime-UTR; exon; gene; transcript	ENSG00000120802	SINE/Alu	A->G	0.035
12	98942688	+	8.90951	40,0,0,0	29,0,6,0	28,0,11,0	40	74	3-prime-UTR; exon; gene; transcript	ENSG00000120802	SINE/Alu	A->G	0.22674
12	98942695	+	3.49533	38,0,0,0	37,0,3,0	39,0,3,0	38	82	3-prime-UTR; exon; gene; transcript	ENSG00000120802	SINE/Alu	A->G	0.0732143
12	98942698	+	3.48491	39,0,0,0	37,0,3,0	40,0,3,0	39	83	3-prime-UTR; exon; gene; transcript	ENSG00000120802	SINE/Alu	A->G	0.0723837
12	98942885	+	7.34421	29,0,0,0	14,0,4,0	25,0,7,0	29	50	3-prime-UTR; exon; gene; transcript	ENSG00000120802	SINE/Alu	A->G	0.220486
12	98942886	+	1.68229	30,0,0,0	16,0,2,0	31,0,1,0	30	50	3-prime-UTR; exon; gene; transcript	ENSG00000120802	SINE/Alu	A->G	0.0711806
12	98943033	+	9.89005	27,0,0,0	8,0,8,0	16,0,12,0	27	44	3-prime-UTR; exon; gene; transcript	ENSG00000120802	SINE/Alu	A->G	0.464286
12	98943096	+	2.7828	36,0,0,0	34,0,1,0	48,0,4,0	36	87	3-prime-UTR; exon; gene; transcript	ENSG00000120802	SINE/Alu	A->G	0.0527473
12	100427473	-	4.35199	25,0,0,0	4,0,3,0	11,0,3,0	25	21	gene; intron; transcript	ENSG00000111647	SINE/Alu	A->G	0.321429
12	102121777	+	2.07161	0,27,0,0	0,6,0,1	0,5,0,2	27	14	3-prime-UTR; exon; gene; intron; transcript	ENSG00000111666	SINE/Alu	C->T	0.214286
12	102121779	+	2.07196	0,0,28,0	1,0,6,0	2,0,5,0	28	14	3-prime-UTR; exon; gene; intron; transcript	ENSG00000111666	SINE/Alu	G->A	0.214286
12	102121796	+	2.07114	0,0,30,0	1,0,7,0	2,0,4,0	30	14	3-prime-UTR; exon; gene; intron; transcript	ENSG00000111666	SINE/Alu	G->A	0.229167
12	102121809	+	2.15811	0,0,0,25	0,1,0,5	0,2,0,3	25	11	3-prime-UTR; exon; gene; intron; transcript	ENSG00000111666	SINE/Alu	T->C	0.283333
12	102121848	+	2.15782	0,26,0,0	0,5,0,1	0,3,0,2	26	11	3-prime-UTR; exon; gene; intron; transcript	ENSG00000111666	SINE/Alu	C->T	0.283333
12	104458474	+	1.19875	0,0,13,0	0,1,9,0	0,1,12,0	13	23	CDS; exon; gene; transcript	ENSG00000111727	no_Repeat	G->C	0.0884615
12	108928369	-	1.29544	17,0,0,0	5,0,1,0	7,0,1,0	17	14	gene; intron; transcript	ENSG00000075856	SINE/Alu	A->G	0.145833
12	109741874	-	1.93147	28,0,0,0	10,0,2,0	9,0,1,0	28	22	gene; intron; transcript	ENSG00000139445	SINE/Alu	A->G	0.133333
12	110476149	+	3.0791	0,0,57,0	0,0,21,4	0,0,23,1	57	49	3-prime-UTR; exon; gene; transcript	ENSG00000076513	no_Repeat	G->T	0.100833
12	110765609	+	7.72397	0,46,0,0	0,22,6,0	0,33,6,0	46	67	CDS; exon; gene; transcript	ENSG00000174437	no_Repeat	C->G	0.184066
12	110836588	-	2.1254	33,0,0,0	4,0,1,0	5,0,2,0	33	12	gene; intron; transcript	ENSG00000196510	SINE/Alu	A->G	0.242857
12	110928448	+	6.66468	44,0,0,0	6,0,4,0	10,0,5,0	44	25	downstream	ENSG00000204856	SINE/Alu	A->G	0.366667
12	110935530	-	1.32709	47,0,0,0	4,0,1,0	6,0,1,0	47	12	gene; intron; transcript	ENSG00000111237	SINE/Alu	A->G	0.171429
12	112123980	+	1.32528	0,43,0,0	0,6,0,1	0,4,0,1	43	12	5-prime-UTR; exon; gene; transcript	ENSG00000111271	no_Repeat	C->T	0.171429
12	112622755	-	1.61839	48,0,0,0	25,0,2,0	32,0,1,0	48	60	CDS; exon; gene; transcript	ENSG00000173064	no_Repeat	A->G	0.0521886
12	116155672	+	27.0456	0,0,0,28	0,5,0,0	0,10,0,0	28	15	intergenic	*	srpRNA	T->C	1
12	117178304	+	3.13308	0,0,0,46	0,3,0,19	0,2,0,20	46	44	CDS; exon; gene; start_codon; transcript	ENSG00000135119	no_Repeat	T->C	0.113636
12	117287766	+	2.65726	22,0,0,0	8,0,1,0	12,0,3,0	22	24	3-prime-UTR; exon; gene; intron; transcript	ENSG00000135119	SINE/Alu	A->G	0.155556
12	117287833	+	4.28319	21,0,0,0	8,0,2,0	9,0,4,0	21	23	3-prime-UTR; exon; gene; intron; transcript	ENSG00000135119	SINE/Alu	A->G	0.253846
12	117289288	+	3.98564	38,0,0,0	15,0,3,0	15,0,3,0	38	36	3-prime-UTR; exon; gene; intron; transcript	ENSG00000135119	SINE/Alu	A->G	0.166667
12	117289312	+	3.80926	31,0,0,0	16,0,5,0	23,0,1,0	31	45	3-prime-UTR; exon; gene; intron; transcript	ENSG00000135119	SINE/Alu	A->G	0.139881
12	117289438	+	2.596	47,0,0,0	10,0,1,0	14,0,3,0	47	28	3-prime-UTR; exon; gene; intron; transcript	ENSG00000135119	SINE/Alu	A->G	0.13369
12	117467471	+	4.96602	58,0,0,0	2,0,3,0	4,0,3,0	58	12	3-prime-UTR; exon; gene; transcript	ENSG00000174989	SINE/Alu	A->G	0.514286
12	117467587	+	1.84212	24,0,0,0	12,0,2,0	15,0,1,0	24	30	3-prime-UTR; exon; gene; transcript	ENSG00000174989	SINE/Alu	A->G	0.102679
12	117467598	+	4.96697	23,0,0,0	8,0,5,0	12,0,2,0	23	27	3-prime-UTR; exon; gene; transcript	ENSG00000174989	SINE/Alu	A->G	0.263736
12	117469309	+	1.93271	32,0,0,0	9,0,2,0	10,0,1,0	32	22	downstream	ENSG00000174989	SINE/Alu	A->G	0.136364
12	117469405	+	6.81079	37,0,0,0	3,0,4,0	2,0,5,0	37	14	downstream	ENSG00000174989	SINE/Alu	A->G	0.642857
12	117469408	+	3.85795	35,0,0,0	5,0,2,0	3,0,3,0	35	13	downstream	ENSG00000174989	SINE/Alu	A->G	0.392857
12	120606926	-	2.07209	37,0,0,0	5,0,2,0	6,0,1,0	37	14	gene; intron; transcript	ENSG00000089154	SINE/Alu	A->G	0.214286
12	120606943	-	2.90334	32,0,0,0	5,0,2,0	5,0,2,0	32	14	gene; intron; transcript	ENSG00000089154	SINE/Alu	A->G	0.285714
12	120606978	-	1.28254	32,0,0,0	6,0,1,0	7,0,1,0	32	15	gene; intron; transcript	ENSG00000089154	SINE/Alu	A->G	0.133929
12	120637158	-	1.16353	0,0,43,0	1,0,92,0	2,0,97,0	43	192	CDS; exon; gene; transcript; upstream	ENSG00000089154; ENSG00000089157	no_Repeat	G->A	0.0154774
12	120637159	-	1.71793	0,44,0,0	0,90,0,3	0,98,0,1	44	192	CDS; exon; gene; transcript; upstream	ENSG00000089154; ENSG00000089157	no_Repeat	C->T	0.0211795
12	120898553	+	2.5199	38,0,0,0	11,0,2,0	19,0,2,0	38	34	3-prime-UTR; downstream; exon; gene; transcript	ENSG00000111780; ENSG00000257218	SINE/Alu	A->G	0.124542
12	120898697	+	1.52479	31,0,0,0	32,0,1,0	43,0,2,0	31	78	3-prime-UTR; downstream; exon; gene; transcript	ENSG00000111780; ENSG00000257218	SINE/Alu	A->G	0.0373737
12	120898714	+	9.14135	28,0,0,0	15,0,14,0	31,0,10,0	28	70	3-prime-UTR; downstream; exon; gene; transcript	ENSG00000111780; ENSG00000257218	SINE/Alu	A->G	0.363331
12	120899011	+	11.3853	33,0,0,0	19,0,12,0	22,0,15,0	33	68	3-prime-UTR; downstream; exon; gene; transcript	ENSG00000111780; ENSG00000257218	SINE/Alu	A->G	0.396251
12	120899075	+	1.73913	37,0,0,0	16,0,1,0	23,0,2,0	37	42	3-prime-UTR; downstream; exon; gene; transcript	ENSG00000111780; ENSG00000257218	SINE/Alu	A->G	0.0694118
12	121770047	-	3.60982	42,0,0,0	7,0,3,0	6,0,2,0	42	18	exon; gene; intron; transcript	ENSG00000089053	SINE/Alu	A->G	0.275
12	121770052	-	1.99207	39,0,0,0	9,0,1,0	6,0,2,0	39	18	exon; gene; intron; transcript	ENSG00000089053	SINE/Alu	A->G	0.175
12	121771982	-	1.28361	28,0,0,0	6,0,1,0	7,0,1,0	28	15	exon; gene; intron; transcript	ENSG00000089053	SINE/Alu	A->G	0.133929
12	121772025	-	2.04931	35,0,0,0	4,0,1,0	8,0,2,0	35	15	exon; gene; intron; transcript	ENSG00000089053	SINE/Alu	A->G	0.2
12	121772075	-	2.02878	36,0,0,0	4,0,1,0	9,0,2,0	36	16	exon; gene; intron; transcript	ENSG00000089053	SINE/Alu	A->G	0.190909
12	121865174	+	2.99021	31,0,0,0	4,0,1,0	4,0,3,0	31	12	gene; intron; transcript	ENSG00000170633	SINE/Alu	A->G	0.314286
12	122214823	+	1.16593	20,0,0,0	11,0,1,0	14,0,1,0	20	27	3-prime-UTR; exon; gene; intron; transcript	ENSG00000188735	SINE/Alu	A->G	0.075
12	122511881	+	1.31181	44,0,0,0	5,0,1,0	6,0,1,0	44	13	upstream	ENSG00000175727	SINE/Alu	A->G	0.154762
12	122512479	+	1.32684	35,0,0,0	5,0,1,0	5,0,1,0	35	12	upstream	ENSG00000175727	SINE/Alu	A->G	0.166667
12	122512496	+	1.3258	40,0,0,0	5,0,1,0	5,0,1,0	40	12	upstream	ENSG00000175727	SINE/Alu	A->G	0.166667
12	122812697	-	1.86026	0,0,30,0	2,0,9,0	1,0,15,0	30	27	CDS; exon; gene; transcript	ENSG00000130779	no_Repeat	G->A	0.122159
12	122998571	-	1.31112	37,0,0,0	4,0,1,0	7,0,1,0	37	13	gene; intron; transcript	ENSG00000111011	SINE/Alu	A->G	0.1625
12	124088772	+	1.31115	48,0,0,0	4,0,1,0	7,0,1,0	48	13	gene; intron; transcript	ENSG00000111364	SINE/Alu	A->G	0.1625
12	124107833	-	2.69044	37,0,0,0	6,0,3,0	12,0,1,0	37	22	gene; intron; transcript	ENSG00000111361	SINE/Alu	A->G	0.205128
12	125396398	-	7.49885	0,0,0,19	0,5,0,42	0,7,0,35	19	89	CDS; exon; gene; transcript	ENSG00000150991	no_Repeat	T->C	0.136525
12	125397895	-	1.65039	0,0,0,10	0,2,0,26	0,1,0,26	10	55	CDS; exon; gene; intron; transcript	ENSG00000150991	no_Repeat	T->C	0.0542328
12	125398039	-	15.0227	0,17,0,0	0,15,30,0	0,20,35,0	17	100	CDS; exon; gene; intron; transcript	ENSG00000150991	no_Repeat	C->G	0.651515
12	125512073	+	2.48504	31,0,0,0	14,0,2,0	19,0,2,0	31	37	3-prime-UTR; exon; gene; transcript	ENSG00000184992	SINE/Alu	A->G	0.110119
12	127650583	-	8.65283	13,0,0,0	1,7,0,0	0,11,0,0	13	19	intergenic	*	rRNA	A->C	0.9375
12	127650599	-	8.80124	0,0,0,12	0,7,0,1	0,12,0,0	12	20	intergenic	*	rRNA	T->C	0.9375
12	127650639	-	5.10406	0,0,0,14	0,5,0,3	0,2,0,6	14	16	intergenic	*	rRNA	T->C	0.4375
12	130857137	-	2.99116	0,0,14,0	3,0,3,0	1,0,5,0	14	12	intergenic	*	SINE/Alu	G->A	0.333333
12	131286925	-	2.94414	28,0,0,0	6,0,1,0	3,0,3,0	28	13	gene; intron; transcript	ENSG00000111450	SINE/Alu	A->G	0.321429
12	131287291	-	1.19102	39,0,0,0	10,0,1,0	12,0,1,0	39	24	gene; intron; transcript	ENSG00000111450	SINE/Alu	A->G	0.0839161
12	131287296	-	1.19087	41,0,0,0	11,0,1,0	11,0,1,0	41	24	gene; intron; transcript	ENSG00000111450	SINE/Alu	A->G	0.0833333
12	131288100	-	2.56842	41,0,0,0	10,0,2,0	16,0,2,0	41	30	gene; intron; transcript	ENSG00000111450	SINE/Alu	A->G	0.138889
12	132422135	+	4.67233	41,0,0,0	4,0,2,0	5,0,4,0	41	15	gene; intron; transcript	ENSG00000177192	SINE/Alu	A->G	0.388889
12	132423493	+	2.65564	37,0,0,0	12,0,1,0	8,0,3,0	37	24	gene; intron; transcript	ENSG00000177192	SINE/Alu	A->G	0.174825
12	132423502	+	1.21691	39,0,0,0	10,0,1,0	9,0,1,0	39	21	gene; intron; transcript	ENSG00000177192	SINE/Alu	A->G	0.0954545
12	132547138	+	2.65686	23,0,0,0	8,0,2,0	12,0,2,0	23	24	CDS; exon; gene; transcript	ENSG00000183495	Simple_repeat	A->G	0.171429
12	133088255	+	4.66909	0,0,0,22	0,1,0,4	0,7,0,3	22	15	exon; gene; intron; transcript	ENSG00000112787	no_Repeat	T->C	0.45
12	133298349	+	1.6017	38,0,0,0	24,0,1,0	37,0,2,0	38	64	3-prime-UTR; downstream; exon; gene; transcript	ENSG00000176894; ENSG00000247077	SINE/Alu	A->G	0.045641
12	133694629	-	2.12439	36,0,0,0	4,0,2,0	5,0,1,0	36	12	downstream	ENSG00000214029	SINE/Alu	A->G	0.25
13	19272214	+	18.7708	0,11,0,0	0,0,0,8	0,0,0,10	11	18	intergenic	*	no_Repeat	C->T	1
13	20247023	+	6.63836	28,0,0,0	3,0,6,0	11,0,5,0	28	25	3-prime-UTR; exon; gene; transcript	ENSG00000196199	SINE/Alu	A->G	0.489583
13	20247024	+	2.639	28,0,0,0	7,0,2,0	14,0,2,0	28	25	3-prime-UTR; exon; gene; transcript	ENSG00000196199	SINE/Alu	A->G	0.173611
13	21948502	-	5.36575	14,0,0,0	19,0,4,0	18,0,4,0	14	45	downstream	ENSG00000180776	SINE/Alu	A->G	0.177866
13	21949161	-	3.09079	24,0,0,0	17,0,1,0	26,0,4,0	24	48	downstream	ENSG00000180776	SINE/Alu	A->G	0.0944444
13	21949487	-	1.65316	0,22,0,0	1,24,0,0	2,27,0,0	22	54	downstream	ENSG00000180776	no_Repeat	C->A	0.0544828
13	26619898	-	1.58613	26,0,0,0	28,0,1,0	36,0,2,0	26	67	3-prime-UTR; exon; gene; transcript	ENSG00000180730	no_Repeat	A->G	0.0435572
13	28012541	-	2.09647	23,0,0,0	6,0,1,0	4,0,2,0	23	13	gene; intron; transcript	ENSG00000122033	SINE/Alu	A->G	0.238095
13	28226924	+	1.25909	27,0,0,0	6,0,1,0	9,0,1,0	27	17	gene; intron; transcript	ENSG00000186184	SINE/Alu	A->G	0.121429
13	28226925	+	1.24721	27,0,0,0	7,0,1,0	9,0,1,0	27	18	gene; intron; transcript	ENSG00000186184	SINE/Alu	A->G	0.1125
13	28226943	+	1.25851	21,0,0,0	6,0,1,0	9,0,1,0	21	17	gene; intron; transcript	ENSG00000186184	SINE/Alu	A->G	0.121429
13	30117865	-	1.26845	0,0,11,0	0,1,7,0	0,1,7,0	11	16	gene; intron; transcript	ENSG00000139514	no_Repeat	G->C	0.125
13	32973200	+	1.15274	18,0,0,0	8,0,1,0	19,0,1,0	18	29	3-prime-UTR; exon; gene; transcript	ENSG00000139618	SINE/Alu	A->G	0.0805556
13	33090074	-	5.65885	22,0,0,0	5,0,3,0	3,0,4,0	22	15	gene; intron; transcript	ENSG00000244754	SINE/Alu	A->G	0.473214
13	34423878	+	1.19838	56,0,0,0	6,0,1,0	15,0,1,0	56	23	gene; intron; transcript	ENSG00000133119	SINE/Alu	A->G	0.102679
13	34435688	+	1.95928	39,0,0,0	7,0,2,0	10,0,1,0	39	20	gene; intron; transcript	ENSG00000133119	SINE/Alu	A->G	0.156566
13	35531159	+	1.77018	0,0,0,32	0,2,0,12	0,1,0,23	32	38	gene; intron; transcript	ENSG00000172915	Simple_repeat	T->C	0.0922619
13	45137132	-	2.04913	29,0,0,0	8,0,1,0	4,0,2,0	29	15	gene; intron; transcript	ENSG00000102804	SINE/Alu	A->G	0.222222
13	45605144	+	5.98407	22,0,0,0	16,0,6,0	22,0,3,0	22	47	exon; gene; intron; transcript	ENSG00000133114	SINE/Alu	A->G	0.196364
13	45911022	-	2.40905	0,0,25,0	0,0,20,2	0,0,21,2	25	45	3-prime-UTR; exon; gene; transcript	ENSG00000133112	no_Repeat	G->T	0.0889328
13	46948575	-	2.09716	41,0,0,0	6,0,1,0	4,0,2,0	41	13	gene; intron; transcript	ENSG00000102445	snRNA	A->G	0.238095
13	46948581	-	9.31892	0,0,0,44	0,10,0,1	0,11,0,0	44	22	gene; intron; transcript	ENSG00000102445	snRNA	T->C	0.954545
13	46948660	-	12.6114	0,0,0,41	0,24,0,1	0,26,0,0	41	51	gene; intron; transcript	ENSG00000102445	snRNA	T->C	0.98
13	50487444	-	6.39191	40,0,0,0	10,0,3,0	12,0,6,0	40	31	3-prime-UTR; exon; gene; transcript	ENSG00000123178	SINE/Alu	A->G	0.282051
13	50487480	-	1.83089	35,0,0,0	10,0,2,0	18,0,1,0	35	31	3-prime-UTR; exon; gene; transcript	ENSG00000123178	SINE/Alu	A->G	0.109649
13	50487787	-	1.89249	29,0,0,0	11,0,2,0	11,0,1,0	29	25	3-prime-UTR; exon; gene; transcript	ENSG00000123178	SINE/Alu	A->G	0.11859
13	50487941	-	1.1829	50,0,0,0	9,0,1,0	14,0,1,0	50	25	3-prime-UTR; exon; gene; transcript	ENSG00000123178	SINE/Alu	A->G	0.0833333
13	50487943	-	1.17524	50,0,0,0	10,0,1,0	14,0,1,0	50	26	3-prime-UTR; exon; gene; transcript	ENSG00000123178	SINE/Alu	A->G	0.0787879
13	50597021	-	2.99082	42,0,0,0	3,0,2,0	5,0,2,0	42	12	intergenic	*	SINE/Alu	A->G	0.342857
13	50613993	-	1.27094	34,0,0,0	5,0,1,0	9,0,1,0	34	16	intergenic	*	SINE/Alu	A->G	0.133333
13	50614046	-	1.29656	23,0,0,0	4,0,1,0	8,0,1,0	23	14	intergenic	*	SINE/Alu	A->G	0.155556
13	50616178	-	1.93217	42,0,0,0	8,0,2,0	11,0,1,0	42	22	intergenic	*	SINE/Alu	A->G	0.141667
13	50616200	-	1.28352	36,0,0,0	5,0,1,0	8,0,1,0	36	15	intergenic	*	SINE/Alu	A->G	0.138889
13	50621530	-	1.31124	33,0,0,0	7,0,1,0	4,0,1,0	33	13	intergenic	*	SINE/Alu	A->G	0.1625
13	51288412	+	4.07645	0,44,0,0	0,13,0,2	0,12,0,4	44	31	gene; intron; transcript	ENSG00000176124	no_Repeat	C->T	0.191667
13	52507471	-	1.20567	35,0,0,0	8,0,0,1	12,0,0,1	35	22	3-prime-UTR; exon; gene; transcript	ENSG00000123191	SINE/MIR	A->T	0.0940171
13	53041723	+	2.71158	37,0,0,0	9,0,2,0	8,0,2,0	37	21	gene; intron; transcript	ENSG00000136108	SINE/Alu	A->G	0.190909
13	53041724	+	6.15979	36,0,0,0	8,0,4,0	6,0,4,0	36	22	gene; intron; transcript	ENSG00000136108	SINE/Alu	A->G	0.366667
13	53203951	+	1.94519	36,0,0,0	8,0,1,0	10,0,2,0	36	21	gene; intron; transcript	ENSG00000139675	SINE/Alu	A->G	0.138889
13	53203983	+	4.99347	44,0,0,0	8,0,2,0	12,0,5,0	44	27	gene; intron; transcript	ENSG00000139675	SINE/Alu	A->G	0.247059
13	53204549	+	2.71128	30,0,0,0	9,0,1,0	8,0,3,0	30	21	gene; intron; transcript	ENSG00000139675	SINE/Alu	A->G	0.186364
13	53204599	+	4.03872	26,0,0,0	14,0,3,0	13,0,3,0	26	33	gene; intron; transcript	ENSG00000139675	SINE/Alu	A->G	0.181985
13	53263928	+	1.2935	27,0,0,0	5,0,1,0	7,0,1,0	27	14	3-prime-UTR; exon; gene; transcript	ENSG00000165416	SINE/Alu	A->G	0.145833
13	53263939	+	1.24732	29,0,0,0	7,0,1,0	9,0,1,0	29	18	3-prime-UTR; exon; gene; transcript	ENSG00000165416	SINE/Alu	A->G	0.1125
13	72413550	-	2.07208	37,0,0,0	5,0,1,0	6,0,2,0	37	14	gene; intron; transcript	ENSG00000165659	SINE/Alu	A->G	0.208333
13	73306631	+	2.09717	37,0,0,0	3,0,2,0	7,0,1,0	37	13	gene; intron; transcript	ENSG00000136122	SINE/Alu	A->G	0.2625
13	73353386	-	2.12547	36,0,0,0	4,0,1,0	5,0,2,0	36	12	gene; intron; transcript	ENSG00000083520	SINE/Alu	A->G	0.242857
13	79905231	-	1.34446	35,0,0,0	4,0,1,0	5,0,1,0	35	11	gene; intron; transcript	ENSG00000139746	SINE/Alu	A->G	0.183333
13	79905647	-	1.21733	21,0,0,0	7,0,1,0	12,0,1,0	21	21	gene; intron; transcript	ENSG00000139746	SINE/Alu	A->G	0.100962
13	97116270	-	25.297	0,0,24,0	0,8,0,0	0,7,0,0	24	15	intergenic	*	LTR/ERV1	G->C	1
13	99858066	+	9.81559	0,0,0,22	0,10,0,2	0,10,0,2	22	24	gene; intron; transcript	ENSG00000134882	RNA	T->C	0.833333
13	99858094	+	12.6297	0,0,0,25	0,18,0,12	0,21,0,11	25	62	gene; intron; transcript	ENSG00000134882	RNA	T->C	0.628125
13	99858142	+	2.96302	0,0,0,39	0,2,0,27	0,3,0,30	39	62	gene; intron; transcript	ENSG00000134882	RNA	T->C	0.0799373
13	99858197	+	2.83422	0,0,0,49	0,1,0,5	0,3,0,7	49	16	gene; intron; transcript	ENSG00000134882	RNA	T->C	0.233333
13	99858199	+	2.90296	50,0,0,0	4,1,0,0	6,3,0,0	50	14	gene; intron; transcript	ENSG00000134882	RNA	A->C	0.266667
13	100198004	+	1.30995	35,0,0,0	4,0,1,0	7,0,1,0	35	13	gene; intron; transcript	ENSG00000125304	SINE/Alu	A->G	0.1625
13	100516460	+	2.94345	0,52,0,0	0,4,0,3	0,5,0,1	52	13	gene; intron; transcript	ENSG00000125246	no_Repeat	C->T	0.297619
13	101276391	-	3.04744	22,0,0,0	4,0,2,0	3,0,2,0	22	11	gene; intron; transcript	ENSG00000125247	SINE/Alu	A->G	0.366667
13	101276413	-	2.04949	21,0,0,0	5,0,2,0	7,0,1,0	21	15	gene; intron; transcript	ENSG00000125247	SINE/Alu	A->G	0.205357
13	103453855	+	1.82174	32,0,0,0	14,0,1,0	15,0,2,0	32	32	exon; gene; intron; transcript	ENSG00000134897	SINE/Alu	A->G	0.0921569
13	110440336	+	3.33756	0,0,30,0	0,1,12,0	0,4,12,0	30	29	intergenic	*	no_Repeat	G->C	0.163462
13	114165343	+	2.94144	0,0,12,0	0,2,5,0	0,2,4,0	12	13	gene; intron; transcript	ENSG00000150403	no_Repeat	G->C	0.309524
13	115049716	+	2.04498	23,0,0,0	7,0,1,0	5,0,2,0	23	15	gene; intron; transcript	ENSG00000169062	SINE/Alu	A->G	0.205357
13	115049758	+	2.04781	24,0,0,0	5,0,2,0	7,0,1,0	24	15	gene; intron; transcript	ENSG00000169062	SINE/Alu	A->G	0.205357
14	19686640	+	2.70064	0,0,0,11	0,1,0,7	0,3,0,10	11	21	intergenic	*	no_Repeat	T->C	0.177885
14	19686683	+	2.40537	0,0,12,0	0,2,16,0	0,2,25,0	12	45	intergenic	*	no_Repeat	G->C	0.0925926
14	19872895	-	8.10733	11,0,0,0	8,0,7,0	11,0,6,0	11	32	intergenic	*	Simple_repeat	A->G	0.409804
14	19888732	-	6.73809	0,0,11,0	4,0,23,0	6,0,22,0	11	55	intergenic	*	no_Repeat	G->A	0.181217
14	19888798	-	3.50893	0,0,14,0	1,0,9,0	4,0,7,0	14	21	intergenic	*	no_Repeat	G->A	0.231818
14	19890238	-	4.78358	0,0,0,13	0,4,0,15	0,3,0,13	13	35	intergenic	*	no_Repeat	T->C	0.199013
14	19890257	-	2.52973	0,0,0,13	0,2,0,17	0,2,0,12	13	33	intergenic	*	no_Repeat	T->C	0.12406
14	19890264	-	1.83059	0,13,0,0	0,16,0,2	0,12,0,1	13	31	intergenic	*	no_Repeat	C->T	0.0940171
14	20811279	-	1.41158	0,20,0,0	0,53,0,1	0,51,0,2	20	107	intergenic	*	no_Repeat	C->T	0.0281272
14	20811308	-	2.40337	0,0,18,0	2,0,81,0	3,0,79,0	18	165	intergenic	*	no_Repeat	G->A	0.0303409
14	20811335	-	2.86853	0,0,16,0	4,0,97,0	2,0,99,0	16	202	intergenic	*	no_Repeat	G->A	0.029703
14	20811354	-	1.68852	0,0,21,0	3,0,98,0	1,0,100,0	21	202	intergenic	*	no_Repeat	G->A	0.019802
14	20811420	-	2.27295	0,24,0,0	0,98,0,2	0,97,0,3	24	200	intergenic	*	no_Repeat	C->T	0.025
14	20924188	+	1.82719	21,0,0,0	12,1,0,0	14,2,0,0	21	29	CDS; exon; gene; intron; transcript	ENSG00000100823	no_Repeat	A->C	0.100962
14	21847410	-	1.2585	21,0,0,0	7,0,1,0	8,0,1,0	21	17	gene; intron; transcript	ENSG00000092201	SINE/Alu	A->G	0.118056
14	21928998	-	1.21729	17,0,0,0	9,0,1,0	10,0,1,0	17	21	3-prime-UTR; exon; gene; transcript; upstream	ENSG00000100888; ENSG00000129472	SINE/Alu	A->G	0.0954545
14	23441395	-	1.27106	27,0,0,0	8,0,1,0	6,0,1,0	27	16	3-prime-UTR; exon; gene; intron; transcript	ENSG00000129474; ENSG00000259132	DNA	A->G	0.126984
14	23442114	-	8.8975	32,0,0,0	2,0,12,0	0,0,7,0	32	21	3-prime-UTR; exon; gene; intron; transcript	ENSG00000129474; ENSG00000259132	no_Repeat	A->G	0.928571
14	23442115	-	8.89498	33,0,0,0	2,0,12,0	0,0,7,0	33	21	3-prime-UTR; exon; gene; intron; transcript	ENSG00000129474; ENSG00000259132	no_Repeat	A->G	0.928571
14	23442122	-	2.73273	30,0,0,0	12,0,2,0	4,0,2,0	30	20	3-prime-UTR; exon; gene; intron; transcript	ENSG00000129474; ENSG00000259132	no_Repeat	A->G	0.238095
14	23442149	-	5.76828	38,0,0,0	3,0,5,0	7,0,3,0	38	18	3-prime-UTR; exon; gene; intron; transcript	ENSG00000129474; ENSG00000259132	no_Repeat	A->G	0.4625
14	23528516	-	1.74543	0,0,39,0	1,0,13,0	2,0,25,0	39	41	CDS; exon; gene; transcript; upstream	ENSG00000100813; ENSG00000139880	Simple_repeat	G->A	0.0727513
14	23787518	+	1.31196	15,0,0,0	6,0,1,0	5,0,1,0	15	13	gene; intron; transcript; upstream	ENSG00000100836; ENSG00000258643	SINE/Alu	A->G	0.154762
14	31351604	+	3.79324	19,0,0,0	5,0,2,0	4,0,3,0	19	14	gene; intron; transcript	ENSG00000100473	SINE/Alu	A->G	0.357143
14	31916941	-	1.28182	0,0,23,0	1,0,5,0	1,0,8,0	23	15	3-prime-UTR; exon; gene; intron; transcript	ENSG00000129480; ENSG00000203546	SINE/Alu	G->A	0.138889
14	45600600	-	2.80474	24,0,0,0	4,0,1,0	9,0,3,0	24	17	gene; intron; transcript	ENSG00000100442	SINE/Alu	A->G	0.225
14	45600669	-	2.19681	18,0,0,0	4,0,1,0	3,0,2,0	18	10	gene; intron; transcript	ENSG00000100442	SINE/Alu	A->G	0.3
14	45600756	-	1.16733	20,0,0,0	10,0,1,0	15,0,1,0	20	27	gene; intron; transcript	ENSG00000100442	SINE/Alu	A->G	0.0767045
14	45600794	-	5.2888	17,0,0,0	3,0,3,0	10,0,4,0	17	20	gene; intron; transcript	ENSG00000100442	SINE/Alu	A->G	0.392857
14	45600798	-	1.23647	15,0,0,0	4,0,1,0	13,0,1,0	15	19	gene; intron; transcript	ENSG00000100442	SINE/Alu	A->G	0.135714
14	45676033	-	1.2589	34,0,0,0	6,0,1,0	9,0,1,0	34	17	gene; intron; transcript	ENSG00000129534	no_Repeat	A->G	0.121429
14	50051382	-	1.21685	36,0,0,0	9,0,1,0	10,0,1,0	36	21	gene; intron; transcript	ENSG00000213741	SINE/Alu	A->G	0.0954545
14	50053540	+	1.59768	0,0,19,0	1,0,29,0	2,0,33,0	19	65	intergenic	*	srpRNA	G->A	0.0452381
14	50053541	+	4.35217	0,20,0,0	0,27,0,3	0,31,0,4	20	65	intergenic	*	srpRNA	C->T	0.107143
14	50329273	-	2.77877	0,0,0,23	0,2,0,7	0,2,0,7	23	18	intergenic	*	srpRNA	T->C	0.222222
14	50329324	-	5.8872	0,11,0,0	0,26,0,3	0,25,0,6	11	60	intergenic	*	srpRNA	C->T	0.148498
14	50329325	-	7.33966	0,0,10,0	6,0,23,0	5,0,25,0	10	59	intergenic	*	srpRNA	G->A	0.186782
14	50329347	-	2.29931	0,10,0,0	0,27,0,2	0,28,0,2	10	59	intergenic	*	srpRNA	C->T	0.0678161
14	50712741	-	1.85007	20,0,0,0	10,0,1,0	16,0,2,0	20	29	3-prime-UTR; exon; gene; intron; transcript	ENSG00000087299	SINE/Alu	A->G	0.10101
14	50713074	-	1.21719	24,0,0,0	4,0,1,0	15,0,1,0	24	21	3-prime-UTR; exon; gene; intron; transcript	ENSG00000087299	SINE/Alu	A->G	0.13125
14	50793703	+	1.97397	29,0,0,0	7,0,2,0	9,0,1,0	29	19	exon; gene; intron; transcript	ENSG00000125375	SINE/Alu	A->G	0.161111
14	50950775	-	1.32637	14,0,0,0	5,0,1,0	5,0,1,0	14	12	gene; intron; transcript	ENSG00000012983	SINE/Alu	A->G	0.166667
14	53242417	-	3.62553	29,0,0,0	23,0,3,0	37,0,3,0	29	66	3-prime-UTR; exon; gene; transcript	ENSG00000100522	SINE/Alu	A->G	0.0951923
14	53243394	-	8.18693	22,0,0,0	8,0,5,0	14,0,8,0	22	35	3-prime-UTR; exon; gene; intron; transcript	ENSG00000100522	SINE/Alu	A->G	0.374126
14	55521043	+	3.60869	13,0,0,0	7,0,2,0	6,0,3,0	13	18	downstream; gene; intron; transcript	ENSG00000168175; ENSG00000180008	SINE/Alu	A->G	0.277778
14	55522429	+	2.071	21,0,0,0	4,0,1,0	7,0,2,0	21	14	gene; intron; transcript	ENSG00000168175	SINE/Alu	A->G	0.211111
14	55522463	+	1.23586	21,0,0,0	6,0,1,0	11,0,1,0	21	19	gene; intron; transcript	ENSG00000168175	SINE/Alu	A->G	0.113095
14	55527019	+	2.12485	13,0,0,0	5,0,2,0	4,0,1,0	13	12	gene; intron; transcript	ENSG00000168175	SINE/Alu	A->G	0.242857
14	55618502	-	7.65936	0,37,0,0	6,14,0,0	6,26,0,0	37	52	CDS; exon; gene; transcript	ENSG00000126787	no_Repeat	C->A	0.24375
14	58988193	+	6.85516	0,0,0,32	0,4,0,3	0,5,0,4	32	16	gene; intron; transcript	ENSG00000100578	no_Repeat	T->C	0.563492
14	58988225	+	6.74447	32,0,0,0	2,0,4,0	5,0,5,0	32	16	gene; intron; transcript	ENSG00000100578	no_Repeat	A->G	0.583333
14	58988229	+	5.76802	0,0,0,32	3,0,0,2	4,0,0,5	32	14	gene; intron; transcript	ENSG00000100578	no_Repeat	T->A	0.522222
14	58988269	+	6.82763	0,0,0,29	0,4,0,2	0,5,0,4	29	15	gene; intron; transcript	ENSG00000100578	no_Repeat	T->C	0.611111
14	62262612	+	3.54347	29,0,0,0	7,0,4,0	8,0,1,0	29	20	3-prime-UTR; exon; gene; transcript	ENSG00000023608	SINE/Alu	A->G	0.237374
14	64898261	+	1.94972	0,30,0,0	0,60,0,2	0,61,0,2	30	125	CDS; exon; gene; transcript	ENSG00000100714	no_Repeat	C->T	0.032002
14	68462452	+	1.36464	10,0,0,0	4,0,1,0	4,0,1,0	10	10	gene; intron; transcript	ENSG00000182185	SINE/Alu	A->G	0.2
14	70834167	-	1.87282	21,0,0,0	13,0,2,0	11,0,1,0	21	27	downstream	ENSG00000213463	SINE/Alu	A->G	0.108333
14	70838273	-	1.20822	21,0,0,0	10,0,1,0	10,0,1,0	21	22	3-prime-UTR; exon; gene; transcript	ENSG00000213463	SINE/Alu	A->G	0.0909091
14	75202402	+	7.02086	25,0,0,0	11,0,4,0	13,0,6,0	25	34	3-prime-UTR; exon; gene; transcript	ENSG00000119616	SINE/Alu	A->G	0.291228
14	75230255	+	1.80269	0,0,14,0	2,0,10,0	1,0,21,0	14	34	CDS; exon; gene; transcript	ENSG00000119596	Simple_repeat	G->A	0.106061
14	75369379	+	6.99285	0,0,0,10	0,7,0,8	0,5,0,19	10	39	3-prime-UTR; exon; gene; transcript	ENSG00000119689	no_Repeat	T->C	0.3375
14	75370123	+	9.74282	0,19,0,0	0,10,0,7	0,12,0,14	19	43	3-prime-UTR; exon; gene; transcript	ENSG00000119689	no_Repeat	C->T	0.475113
14	76673579	+	1.23709	25,0,0,0	8,0,1,0	9,0,1,0	25	19	3-prime-UTR; exon; gene; intron; transcript	ENSG00000089916	SINE/Alu	A->G	0.105556
14	90179017	+	3.85638	0,28,0,0	0,5,0,3	0,3,0,2	28	13	intergenic	*	RNA	C->T	0.3875
14	90261460	-	1.3098	19,0,0,0	4,0,1,0	7,0,1,0	19	13	3-prime-UTR; exon; gene; transcript	ENSG00000140025	SINE/Alu	A->G	0.1625
14	92245885	-	2.19337	29,0,0,0	4,0,1,0	3,0,2,0	29	10	downstream; gene; intron; transcript	ENSG00000133962; ENSG00000165929	SINE/Alu	A->G	0.3
14	94545834	-	2.77274	0,0,49,0	3,0,38,0	2,0,46,0	49	89	CDS; exon; gene; intron; transcript	ENSG00000089737	Simple_repeat	G->A	0.0574187
14	95603836	-	1.16729	0,0,0,34	0,1,0,9	0,1,0,16	34	27	gene; intron; transcript	ENSG00000100697	Low_complexity	T->C	0.0794118
14	97029208	+	1.48996	0,35,0,0	0,34,0,2	0,50,0,1	35	87	CDS; exon; gene; intron; transcript	ENSG00000090060	no_Repeat	C->T	0.0375817
14	100705803	+	8.84237	0,11,0,0	0,48,0,7	0,51,0,8	11	114	CDS; exon; gene; transcript	ENSG00000100811	Simple_repeat	C->T	0.131433
14	100705806	+	7.99743	0,0,0,11	0,7,0,45	0,6,0,49	11	107	CDS; exon; gene; transcript	ENSG00000100811	Simple_repeat	T->C	0.121853
14	100705878	+	2.1135	0,17,0,0	0,41,0,1	0,44,0,3	17	89	CDS; exon; gene; transcript	ENSG00000100811	no_Repeat	C->T	0.0438197
14	100762714	-	7.01363	46,0,0,0	12,0,6,0	11,0,4,0	46	33	exon; gene; intron; transcript	ENSG00000197119	SINE/Alu	A->G	0.3
14	102445746	+	1.66073	0,47,0,0	1,21,0,0	2,29,0,0	47	53	CDS; exon; gene; transcript	ENSG00000197102	no_Repeat	C->A	0.0549853
14	103950632	+	1.18234	48,0,0,0	10,0,1,0	13,0,1,0	48	25	gene; intron; transcript	ENSG00000075413	SINE/Alu	A->G	0.0811688
14	104147861	+	5.80457	56,0,0,0	3,0,3,0	4,0,4,0	56	14	gene; intron; transcript	ENSG00000126214; ENSG00000256500	SINE/Alu	A->G	0.5
14	104147913	+	2.12408	55,0,0,0	5,0,1,0	4,0,2,0	55	12	gene; intron; transcript	ENSG00000126214; ENSG00000256500	SINE/Alu	A->G	0.25
14	104147979	+	2.09747	36,0,0,0	6,0,1,0	4,0,2,0	36	13	gene; intron; transcript	ENSG00000126214; ENSG00000256500	SINE/Alu	A->G	0.238095
14	104148469	+	1.31189	42,0,0,0	5,0,1,0	6,0,1,0	42	13	gene; intron; transcript	ENSG00000126214; ENSG00000256500	SINE/Alu	A->G	0.154762
14	104148470	+	2.90175	42,0,0,0	4,0,2,0	6,0,2,0	42	14	gene; intron; transcript	ENSG00000126214; ENSG00000256500	SINE/Alu	A->G	0.291667
14	104148586	+	6.61801	29,0,0,0	1,0,5,0	3,0,4,0	29	13	gene; intron; transcript	ENSG00000126214; ENSG00000256500	SINE/Alu	A->G	0.702381
14	104148851	+	1.20714	32,0,0,0	8,0,1,0	12,0,1,0	32	22	gene; intron; transcript	ENSG00000126214; ENSG00000256500	SINE/Alu	A->G	0.0940171
14	104148888	+	4.96024	29,0,0,0	8,0,2,0	13,0,5,0	29	28	gene; intron; transcript	ENSG00000126214; ENSG00000256500	SINE/Alu	A->G	0.238889
14	104156410	+	2.98899	28,0,0,0	3,0,2,0	5,0,2,0	28	12	downstream; gene; intron; transcript	ENSG00000126214; ENSG00000256500	SINE/Alu	A->G	0.342857
14	105416323	-	1.97569	18,0,0,0	7,0,2,0	9,0,1,0	18	19	CDS; exon; gene; intron; transcript	ENSG00000185567	no_Repeat	A->G	0.161111
14	105676253	-	1.63158	0,34,0,0	2,20,0,0	1,35,0,0	34	58	3-prime-UTR; exon; gene; intron; transcript	ENSG00000185024	no_Repeat	C->A	0.0593434
14	105905552	+	1.86119	0,17,0,0	1,7,0,0	2,18,0,0	17	28	gene; intron; transcript	ENSG00000182979; ENSG00000226174	no_Repeat	C->A	0.1125
14	105909009	+	1.18849	0,0,20,0	1,0,10,0	1,0,12,0	20	24	gene; intron; transcript	ENSG00000182979; ENSG00000226174	no_Repeat	G->A	0.0839161
14	105909027	+	1.18928	18,0,0,0	10,0,1,0	12,0,1,0	18	24	gene; intron; transcript	ENSG00000182979; ENSG00000226174	no_Repeat	A->G	0.0839161
14	105909062	+	5.81538	0,0,28,0	5,0,9,0	3,0,12,0	28	29	gene; intron; transcript	ENSG00000182979; ENSG00000226174	no_Repeat	G->A	0.278571
14	105909083	+	5.8156	0,0,26,0	0,5,9,0	0,3,12,0	26	29	gene; intron; transcript	ENSG00000182979; ENSG00000226174	no_Repeat	G->C	0.278571
14	105909088	+	5.9022	0,28,0,0	0,8,5,0	0,10,3,0	28	26	gene; intron; transcript	ENSG00000182979; ENSG00000226174	no_Repeat	C->G	0.307692
15	28380727	-	2.69236	0,0,22,0	2,0,4,0	2,0,14,0	22	22	CDS; exon; gene; transcript	ENSG00000128731	no_Repeat	G->A	0.229167
15	30058631	-	2.06662	0,27,0,0	0,43,0,2	0,52,0,2	27	99	CDS; exon; gene; transcript	ENSG00000104067	no_Repeat	C->T	0.0407407
15	34523438	-	1.22654	26,0,0,0	5,0,1,0	13,0,1,0	26	20	downstream	ENSG00000140199	SINE/Alu	A->G	0.119048
15	40687973	+	1.32486	21,0,0,0	6,0,1,0	4,0,1,0	21	12	downstream	ENSG00000128944	SINE/Alu	A->G	0.171429
15	40688017	+	3.93264	14,0,0,0	3,0,2,0	4,0,3,0	14	12	downstream	ENSG00000128944	SINE/Alu	A->G	0.414286
15	40689413	+	1.2707	27,0,0,0	8,0,1,0	6,0,1,0	27	16	downstream	ENSG00000128944	SINE/Alu	A->G	0.126984
15	40689414	+	2.02812	26,0,0,0	8,0,1,0	5,0,2,0	26	16	downstream	ENSG00000128944	SINE/Alu	A->G	0.198413
15	40689425	+	1.24769	30,0,0,0	10,0,1,0	6,0,1,0	30	18	downstream	ENSG00000128944	SINE/Alu	A->G	0.116883
15	40954993	+	6.06567	30,0,0,0	20,0,5,0	20,0,4,0	30	49	3-prime-UTR; exon; gene; intron; transcript	ENSG00000137812	SINE/Alu	A->G	0.183333
15	40955064	+	2.27676	29,0,0,0	20,0,2,0	38,0,2,0	29	62	3-prime-UTR; exon; gene; intron; transcript	ENSG00000137812	SINE/Alu	A->G	0.0704545
15	40955090	+	8.35052	28,0,0,0	17,0,7,0	30,0,7,0	28	61	3-prime-UTR; exon; gene; intron; transcript	ENSG00000137812	SINE/Alu	A->G	0.240428
15	40955102	+	9.303	33,0,0,0	15,0,10,0	28,0,9,0	33	62	3-prime-UTR; exon; gene; intron; transcript	ENSG00000137812	SINE/Alu	A->G	0.321622
15	40955327	+	5.09721	16,0,0,0	4,0,2,0	13,0,5,0	16	24	3-prime-UTR; exon; gene; intron; transcript	ENSG00000137812	SINE/Alu	A->G	0.305556
15	40955338	+	1.89189	17,0,0,0	6,0,1,0	16,0,2,0	17	25	3-prime-UTR; exon; gene; intron; transcript	ENSG00000137812	SINE/Alu	A->G	0.126984
15	40955464	+	4.01571	27,0,0,0	12,0,3,0	16,0,3,0	27	34	3-prime-UTR; exon; gene; intron; transcript	ENSG00000137812	SINE/Alu	A->G	0.178947
15	40980802	-	1.36208	26,0,0,0	4,0,1,0	4,0,1,0	26	10	intergenic	*	SINE/Alu	A->G	0.2
15	41591342	+	5.58501	13,0,0,0	12,0,4,0	15,0,4,0	13	35	intergenic	*	SINE/Alu	A->G	0.230263
15	41594611	+	2.35006	25,0,0,0	20,0,1,0	28,0,3,0	25	52	intergenic	*	SINE/Alu	A->G	0.0721966
15	41597484	+	1.586	19,0,0,0	29,0,1,0	35,0,2,0	19	67	intergenic	*	SINE/Alu	A->G	0.0436937
15	41597485	+	1.57574	17,0,0,0	30,0,1,0	36,0,2,0	17	69	intergenic	*	SINE/Alu	A->G	0.0424448
15	42824348	+	3.80767	20,0,0,0	20,0,2,0	22,0,4,0	20	48	3-prime-UTR; exon; gene; intron; transcript	ENSG00000092531	SINE/Alu	A->G	0.122378
15	42841131	+	4.30371	0,0,14,0	4,0,4,0	2,0,13,0	14	23	CDS; downstream; exon; gene; transcript	ENSG00000092531; ENSG00000137814	no_Repeat	G->A	0.316667
15	42859505	+	1.83102	35,0,0,0	10,0,1,0	18,0,2,0	35	31	3-prime-UTR; exon; gene; transcript	ENSG00000137814	SINE/Alu	A->G	0.0954545
15	45370471	-	23.4036	0,0,27,0	6,0,0,0	6,0,0,0	27	12	intergenic	*	no_Repeat	G->A	1
15	45370516	-	24.0916	0,29,0,0	0,0,0,6	0,0,0,6	29	12	intergenic	*	no_Repeat	C->T	1
15	45370536	-	21.4789	0,22,0,0	0,0,0,6	0,0,0,6	22	12	intergenic	*	no_Repeat	C->T	1
15	50651932	+	2.94489	22,0,0,0	5,0,2,0	4,0,2,0	22	13	intergenic	*	SINE/Alu	A->G	0.309524
15	50651962	+	1.22568	28,0,0,0	12,0,1,0	6,0,1,0	28	20	intergenic	*	SINE/Alu	A->G	0.10989
15	50652975	+	1.94461	26,0,0,0	7,0,2,0	11,0,1,0	26	21	intergenic	*	SINE/Alu	A->G	0.152778
15	50652980	+	2.71041	26,0,0,0	7,0,1,0	10,0,3,0	26	21	intergenic	*	SINE/Alu	A->G	0.177885
15	50653001	+	1.93187	25,0,0,0	8,0,1,0	11,0,2,0	25	22	intergenic	*	SINE/Alu	A->G	0.132479
15	50653270	+	1.25922	22,0,0,0	7,0,1,0	8,0,1,0	22	17	intergenic	*	SINE/Alu	A->G	0.118056
15	50655613	+	1.29686	24,0,0,0	5,0,1,0	7,0,1,0	24	14	intergenic	*	SINE/Alu	A->G	0.145833
15	50655715	+	5.23548	25,0,0,0	7,0,4,0	7,0,3,0	25	21	intergenic	*	SINE/Alu	A->G	0.331818
15	50655721	+	2.71164	29,0,0,0	8,0,3,0	9,0,1,0	29	21	intergenic	*	SINE/Alu	A->G	0.186364
15	50655724	+	4.39454	28,0,0,0	7,0,2,0	7,0,4,0	28	20	intergenic	*	SINE/Alu	A->G	0.292929
15	50657927	+	2.94355	22,0,0,0	4,0,1,0	5,0,3,0	22	13	intergenic	*	SINE/Alu	A->G	0.2875
15	50658667	+	1.20729	18,0,0,0	9,0,1,0	11,0,1,0	18	22	intergenic	*	SINE/Alu	A->G	0.0916667
15	50658718	+	1.25978	13,0,0,0	6,0,1,0	9,0,1,0	13	17	intergenic	*	SINE/Alu	A->G	0.121429
15	50662178	+	1.2709	23,0,0,0	5,0,1,0	9,0,1,0	23	16	intergenic	*	SINE/Alu	A->G	0.133333
15	52205300	+	1.85203	24,0,0,0	11,0,1,0	15,0,2,0	24	29	gene; intron; transcript	ENSG00000138594	SINE/Alu	A->G	0.10049
15	56365947	+	7.96305	0,0,26,0	0,0,3,6	0,0,3,6	26	18	intergenic	*	no_Repeat	G->T	0.666667
15	56365963	+	5.84885	0,24,0,0	0,3,0,4	0,3,0,3	24	13	intergenic	*	no_Repeat	C->T	0.535714
15	59152530	+	1.97622	0,0,21,0	0,2,8,0	0,1,8,0	21	19	3-prime-UTR; exon; gene; transcript; upstream	ENSG00000128923; ENSG00000157450	SINE/Alu	G->C	0.155556
15	59152544	+	1.95902	0,0,0,21	0,2,0,8	0,1,0,9	21	20	3-prime-UTR; exon; gene; transcript; upstream	ENSG00000128923; ENSG00000157450	SINE/Alu	T->C	0.15
15	59152545	+	1.96011	0,0,22,0	2,0,8,0	1,0,9,0	22	20	3-prime-UTR; exon; gene; transcript; upstream	ENSG00000128923; ENSG00000157450	SINE/Alu	G->A	0.15
15	59152552	+	1.96059	0,24,0,0	0,8,0,2	0,9,0,1	24	20	3-prime-UTR; exon; gene; transcript; upstream	ENSG00000128923; ENSG00000157450	SINE/Alu	C->T	0.15
15	60714926	-	1.17479	19,0,0,0	10,0,1,0	14,0,1,0	19	26	3-prime-UTR; exon; gene; transcript	ENSG00000128915	SINE/Alu	A->G	0.0787879
15	60806897	-	1.22386	0,32,0,0	0,7,0,1	0,11,0,1	32	20	CDS; exon; gene; transcript	ENSG00000069667	no_Repeat	C->T	0.104167
15	64656036	-	3.39211	23,0,0,0	6,0,2,0	15,0,3,0	23	26	downstream; gene; intron; transcript	ENSG00000166803; ENSG00000259316	SINE/Alu	A->G	0.208333
15	65442112	-	2.45632	18,0,0,0	18,0,2,0	18,0,2,0	18	40	3-prime-UTR; exon; gene; transcript	ENSG00000166855	SINE/Alu	A->G	0.1
15	65442122	-	2.3747	17,0,0,0	22,0,2,0	23,0,2,0	17	49	3-prime-UTR; exon; gene; transcript	ENSG00000166855	SINE/Alu	A->G	0.0816667
15	65442578	-	1.25881	25,0,0,0	5,0,1,0	10,0,1,0	25	17	3-prime-UTR; exon; gene; transcript	ENSG00000166855	SINE/Alu	A->G	0.128788
15	66624612	-	1.18283	36,0,0,0	11,0,1,0	12,0,1,0	36	25	downstream	ENSG00000075131	SINE/Alu	A->G	0.0801282
15	66626413	-	2.53144	0,55,0,0	2,11,0,0	2,18,0,0	55	33	downstream	ENSG00000075131	LTR/ERV1	C->A	0.126923
15	66628709	-	1.21668	42,0,0,0	9,0,1,0	10,0,1,0	42	21	3-prime-UTR; exon; gene; transcript	ENSG00000075131	SINE/Alu	A->G	0.0954545
15	66793309	-	1.1661	0,0,48,0	1,0,90,0	2,0,98,0	48	191	CDS; exon; gene; intron; transcript; upstream	ENSG00000174444; ENSG00000174446	no_Repeat	G->A	0.0154945
15	66793787	-	1.81864	0,0,44,0	2,0,77,0	2,0,79,0	44	160	CDS; exon; gene; intron; transcript; upstream	ENSG00000174444; ENSG00000174446	no_Repeat	G->A	0.0250039
15	67519286	-	2.19533	0,0,0,33	2,0,0,3	1,0,0,4	33	10	exon; gene; intron; transcript	ENSG00000103591	no_Repeat	T->A	0.3
15	68510720	-	1.23651	47,0,0,0	6,0,1,0	11,0,1,0	47	19	gene; intron; transcript	ENSG00000128973; ENSG00000260007	no_Repeat	A->G	0.113095
15	68510723	-	1.97539	46,0,0,0	6,0,1,0	10,0,2,0	46	19	gene; intron; transcript	ENSG00000128973; ENSG00000260007	no_Repeat	A->G	0.154762
15	69103387	-	1.29548	32,0,0,0	8,0,1,0	4,0,1,0	32	14	gene; intron; transcript	ENSG00000140350	SINE/Alu	A->G	0.155556
15	69747603	+	1.19571	0,45,0,0	0,86,0,1	0,89,0,2	45	178	CDS; exon; gene; intron; transcript	ENSG00000137818	no_Repeat	C->T	0.0167361
15	70965241	-	1.23741	38,0,0,0	8,0,1,0	9,0,1,0	38	19	gene; intron; transcript	ENSG00000137831	SINE/Alu	A->G	0.105556
15	70965271	-	1.31129	29,0,0,0	4,0,1,0	7,0,1,0	29	13	gene; intron; transcript	ENSG00000137831	SINE/Alu	A->G	0.1625
15	72869880	+	6.74979	49,0,0,0	2,0,3,0	3,0,6,0	49	14	gene; intron; transcript	ENSG00000166233	SINE/Alu	A->G	0.633333
15	72883057	+	3.46013	64,0,0,0	8,0,2,0	10,0,3,0	64	23	downstream	ENSG00000166233	SINE/Alu	A->G	0.215385
15	74924016	-	1.35818	0,58,0,0	0,56,0,1	0,62,0,2	58	121	3-prime-UTR; exon; gene; transcript	ENSG00000179151	no_Repeat	C->T	0.0243969
15	75094506	+	1.36527	0,0,0,64	1,0,0,4	1,0,0,4	64	10	gene; intron; transcript	ENSG00000103653	no_Repeat	T->A	0.2
15	75645696	+	6.22784	52,0,0,0	6,0,4,0	3,0,4,0	52	17	exon; gene; intron; transcript	ENSG00000140398	SINE/Alu	A->G	0.485714
15	75645702	+	1.25898	54,0,0,0	9,0,1,0	6,0,1,0	54	17	exon; gene; intron; transcript	ENSG00000140398	SINE/Alu	A->G	0.121429
15	80191343	-	11.111	0,12,0,0	0,8,0,13	0,8,0,14	12	43	CDS; exon; gene; intron; transcript; upstream	ENSG00000136371; ENSG00000180953; ENSG00000259332	no_Repeat	C->T	0.627706
15	83511149	-	1.97606	18,0,0,0	6,0,1,0	10,0,2,0	18	19	3-prime-UTR; exon; gene; transcript	ENSG00000103942	SINE/Alu	A->G	0.154762
15	83511184	-	2.80465	20,0,0,0	4,0,1,0	9,0,3,0	20	17	3-prime-UTR; exon; gene; transcript	ENSG00000103942	SINE/Alu	A->G	0.225
15	83511937	-	1.30969	40,0,0,0	4,0,1,0	7,0,1,0	40	13	3-prime-UTR; exon; gene; transcript	ENSG00000103942	SINE/Alu	A->G	0.1625
15	83674110	-	2.70612	32,0,0,0	10,0,2,0	7,0,2,0	32	21	3-prime-UTR; exon; gene; intron; transcript	ENSG00000169609	SINE/Alu	A->G	0.194444
15	83674161	-	8.18383	29,0,0,0	10,0,7,0	12,0,6,0	29	35	3-prime-UTR; exon; gene; intron; transcript	ENSG00000169609	SINE/Alu	A->G	0.372549
15	84867631	-	10.2882	13,0,0,0	7,10,0,0	8,12,0,0	13	37	intergenic	*	SINE/MIR	A->C	0.594118
15	84951208	-	3.04704	0,0,0,28	0,2,0,4	0,2,0,3	28	11	intergenic	*	no_Repeat	T->C	0.366667
15	85055830	-	1.25884	27,0,0,0	5,0,1,0	10,0,1,0	27	17	intergenic	*	no_Repeat	A->G	0.128788
15	85184830	-	3.39303	41,0,0,0	8,0,1,0	13,0,4,0	41	26	downstream	ENSG00000177082	SINE/Alu	A->G	0.173203
15	85185488	-	4.85246	36,0,0,0	12,0,4,0	13,0,3,0	36	32	downstream	ENSG00000177082	SINE/Alu	A->G	0.21875
15	85747788	-	3.59901	0,0,18,0	0,0,31,3	0,0,32,3	18	69	intergenic	*	no_Repeat	G->T	0.0869748
15	90375494	-	10.0263	35,0,0,0	4,0,11,0	11,0,13,0	35	39	3-prime-UTR; downstream; exon; gene; transcript	ENSG00000157823; ENSG00000250021	SINE/Alu	A->G	0.6375
15	90375568	-	9.19873	25,0,0,0	10,0,6,0	15,0,11,0	25	42	3-prime-UTR; downstream; exon; gene; transcript	ENSG00000157823; ENSG00000250021	SINE/Alu	A->G	0.399038
15	90375788	-	3.98671	28,0,0,0	11,0,3,0	19,0,3,0	28	36	3-prime-UTR; downstream; exon; gene; transcript	ENSG00000157823; ENSG00000250021	SINE/Alu	A->G	0.175325
15	90375842	-	1.69662	47,0,0,0	17,0,1,0	28,0,2,0	47	48	3-prime-UTR; downstream; exon; gene; transcript	ENSG00000157823; ENSG00000250021	SINE/Alu	A->G	0.0611111
15	90375859	-	8.99859	43,0,0,0	8,0,6,0	12,0,10,0	43	36	3-prime-UTR; downstream; exon; gene; transcript	ENSG00000157823; ENSG00000250021	SINE/Alu	A->G	0.441558
15	90441269	-	2.60812	24,0,0,0	8,0,3,0	15,0,1,0	24	27	downstream; gene; intron; transcript; upstream	ENSG00000157823; ENSG00000242498; ENSG00000250021	SINE/Alu	A->G	0.167614
15	90442454	-	3.85789	42,0,0,0	5,0,2,0	3,0,3,0	42	13	downstream; gene; intron; transcript; upstream	ENSG00000157823; ENSG00000242498; ENSG00000250021	SINE/Alu	A->G	0.392857
15	90442554	-	2.63867	34,0,0,0	10,0,1,0	11,0,3,0	34	25	downstream; gene; intron; transcript; upstream	ENSG00000157823; ENSG00000242498; ENSG00000250021	SINE/Alu	A->G	0.152597
15	90444708	-	7.37091	40,0,0,0	20,0,5,0	27,0,6,0	40	58	3-prime-UTR; exon; gene; intron; transcript	ENSG00000242498; ENSG00000250021	SINE/Alu	A->G	0.190909
15	90817174	+	2.64046	30,0,0,0	9,0,2,0	12,0,2,0	30	25	downstream	ENSG00000182768; ENSG00000261147	SINE/Alu	A->G	0.162338
15	90817180	+	1.90184	28,0,0,0	10,0,1,0	11,0,2,0	28	24	downstream	ENSG00000182768; ENSG00000261147	SINE/Alu	A->G	0.122378
15	90817193	+	1.91812	34,0,0,0	9,0,1,0	11,0,2,0	34	23	downstream	ENSG00000182768; ENSG00000261147	SINE/Alu	A->G	0.126923
15	90817802	+	1.34418	40,0,0,0	5,0,1,0	4,0,1,0	40	11	downstream	ENSG00000182768; ENSG00000261147	SINE/Alu	A->G	0.183333
15	91301212	+	1.31147	38,0,0,0	4,0,1,0	7,0,1,0	38	13	gene; intron; transcript	ENSG00000197299	SINE/Alu	A->G	0.1625
15	91301241	+	2.09787	37,0,0,0	4,0,1,0	6,0,2,0	37	13	gene; intron; transcript	ENSG00000197299	SINE/Alu	A->G	0.225
15	96880982	+	1.32113	0,0,19,0	1,0,4,0	1,0,6,0	19	12	3-prime-UTR; exon; gene; transcript	ENSG00000185551	no_Repeat	G->A	0.171429
15	100194962	+	1.27074	32,0,0,0	5,0,1,0	9,0,1,0	32	16	gene; intron; transcript	ENSG00000068305	no_Repeat	A->G	0.133333
15	102506230	+	1.1592	82,0,0,0	12,1,0,0	14,1,0,0	82	28	intergenic	*	no_Repeat	A->C	0.0717949
15	102506273	+	3.90253	0,0,65,0	2,0,15,0	4,0,20,0	65	41	intergenic	*	no_Repeat	G->A	0.142157
15	102506378	+	4.03384	0,32,0,0	0,11,0,3	0,16,0,3	32	33	intergenic	*	no_Repeat	C->T	0.18609
16	67686	-	6.28886	22,0,0,0	0,0,5,0	2,0,4,0	22	11	CDS; exon; gene; transcript	ENSG00000234769	no_Repeat	A->G	0.833333
16	67687	-	2.85697	0,0,22,0	3,0,4,0	1,0,7,0	22	15	CDS; exon; gene; transcript	ENSG00000234769	no_Repeat	G->A	0.276786
16	638433	-	1.23726	43,0,0,0	7,0,1,0	10,0,1,0	43	19	intergenic	*	SINE/Alu	A->G	0.107955
16	638486	-	4.21659	41,0,0,0	9,0,2,0	10,0,4,0	41	25	intergenic	*	SINE/Alu	A->G	0.233766
16	713252	+	1.31165	34,0,0,0	4,0,1,0	7,0,1,0	34	13	exon; gene; intron; transcript; upstream	ENSG00000140983; ENSG00000161996	SINE/Alu	A->G	0.1625
16	1834497	+	2.07125	41,0,0,0	6,0,1,0	5,0,2,0	41	14	downstream; exon; gene; intron; transcript	ENSG00000095906; ENSG00000197774	SINE/Alu	A->G	0.214286
16	1834498	+	1.31104	41,0,0,0	6,0,1,0	5,0,1,0	41	13	downstream; exon; gene; intron; transcript	ENSG00000095906; ENSG00000197774	SINE/Alu	A->G	0.154762
16	2012226	-	1.70864	0,41,0,0	0,95,0,3	0,96,0,1	41	195	3-prime-UTR; CDS; exon; gene; transcript; upstream	ENSG00000140986; ENSG00000140988	no_Repeat	C->T	0.0204608
16	2013164	-	1.19665	0,34,0,0	0,85,0,1	0,89,0,2	34	177	CDS; exon; gene; intron; transcript	ENSG00000140988	no_Repeat	C->T	0.016803
16	2155875	-	1.82816	0,0,26,0	0,2,10,0	0,1,18,0	26	31	CDS; exon; gene; transcript	ENSG00000008710	no_Repeat	G->C	0.109649
16	2155878	-	3.33537	0,27,0,0	0,10,0,2	0,14,0,3	27	29	CDS; exon; gene; transcript	ENSG00000008710	no_Repeat	C->T	0.171569
16	2155984	-	8.62344	0,21,0,0	0,14,0,6	0,13,0,9	21	42	CDS; exon; gene; transcript	ENSG00000008710	no_Repeat	C->T	0.354545
16	2310333	-	2.07242	26,0,0,0	5,0,1,0	6,0,2,0	26	14	gene; intron; transcript	ENSG00000205937	SINE/Alu	A->G	0.208333
16	2711368	-	6.93425	0,0,0,22	0,6,0,8	0,4,0,10	22	28	intergenic	*	LTR/ERVK	T->C	0.357143
16	2714384	-	4.22357	0,0,0,31	0,0,3,8	0,0,3,11	31	25	intergenic	*	LTR/ERVK	T->G	0.243506
16	2716847	-	6.31497	0,0,28,0	0,7,6,0	0,3,9,0	28	25	intergenic	*	LTR/ERVK	G->C	0.394231
16	2717023	-	5.91421	19,0,0,0	9,0,4,0	8,0,4,0	19	25	intergenic	*	LTR/ERVK	A->G	0.320513
16	2819139	+	3.30656	0,37,0,0	0,47,0,3	0,57,0,3	37	110	3-prime-UTR; CDS; exon; gene; transcript	ENSG00000167978	Simple_repeat	C->T	0.055
16	2962314	+	1.36532	0,10,0,0	0,4,0,1	0,4,0,1	10	10	gene; intron; transcript	ENSG00000059122	no_Repeat	C->T	0.2
16	3104329	-	5.87765	0,0,0,13	0,4,0,9	0,4,0,9	13	26	intergenic	*	no_Repeat	T->C	0.307692
16	3170398	+	1.18968	31,0,0,0	9,0,1,0	13,0,1,0	31	24	3-prime-UTR; exon; gene; transcript	ENSG00000122386	no_Repeat	A->G	0.0857143
16	3709868	+	2.83369	30,0,0,0	4,0,3,0	8,0,1,0	30	16	gene; intron; transcript	ENSG00000213918	SINE/Alu	A->G	0.269841
16	4394837	-	1.21438	11,0,0,0	4,0,1,0	15,0,1,0	11	21	gene; intron; transcript	ENSG00000103426; ENSG00000217930	LINE/L2	A->G	0.13125
16	4394855	-	1.25768	0,0,13,0	1,0,4,0	1,0,11,0	13	17	gene; intron; transcript	ENSG00000103426; ENSG00000217930	LINE/L2	G->A	0.141667
16	4489990	+	6.26705	38,0,0,0	14,0,3,0	17,0,6,0	38	40	gene; intron; transcript	ENSG00000103423	SINE/Alu	A->G	0.21867
16	4854944	-	2.86741	0,20,0,0	0,30,2,0	0,39,3,0	20	74	3-prime-UTR; exon; gene; intron; transcript; upstream	ENSG00000067836; ENSG00000140632	Simple_repeat	C->G	0.0669643
16	9204662	+	1.94583	26,0,0,0	8,0,1,0	10,0,2,0	26	21	gene; intron; transcript	ENSG00000182831	SINE/Alu	A->G	0.138889
16	9204775	+	3.46169	44,0,0,0	8,0,2,0	10,0,3,0	44	23	gene; intron; transcript	ENSG00000182831	SINE/Alu	A->G	0.215385
16	9204788	+	4.87773	45,0,0,0	11,0,3,0	13,0,4,0	45	31	gene; intron; transcript	ENSG00000182831	SINE/Alu	A->G	0.22479
16	9204801	+	4.07857	45,0,0,0	12,0,2,0	13,0,4,0	45	31	gene; intron; transcript	ENSG00000182831	SINE/Alu	A->G	0.189076
16	10637489	-	1.15158	0,46,0,0	0,13,0,1	0,14,0,1	46	29	CDS; exon; gene; transcript	ENSG00000213853	no_Repeat	C->T	0.0690476
16	14356245	+	1.15262	0,44,0,0	0,12,0,1	0,15,0,1	44	29	3-prime-UTR; exon; gene; transcript	ENSG00000186260	no_Repeat	C->T	0.0697115
16	14529802	-	3.52882	0,15,0,0	0,8,2,0	0,7,3,0	15	20	3-prime-UTR; exon; gene; transcript	ENSG00000140694	Simple_repeat	C->G	0.25
16	15082662	-	22.4769	0,22,0,0	0,0,6,0	0,0,7,0	22	13	intergenic	*	no_Repeat	C->G	1
16	15111218	+	4.59816	0,19,0,0	0,19,0,4	0,19,0,3	19	45	CDS; exon; gene; intron; transcript	ENSG00000179889	no_Repeat	C->T	0.155138
16	15118763	+	1.20665	0,0,46,0	0,1,7,0	0,1,13,0	46	22	gene; intron; transcript	ENSG00000179889	LINE/L2	G->C	0.0982143
16	15120547	+	1.99928	0,0,15,0	2,0,47,0	2,0,62,0	15	113	CDS; exon; gene; intron; transcript	ENSG00000179889	no_Repeat	G->A	0.0360332
16	15122751	+	2.68923	0,41,0,0	0,46,0,3	0,52,0,2	41	103	CDS; exon; gene; intron; transcript	ENSG00000179889	no_Repeat	C->T	0.0491308
16	15123280	-	14.7712	0,0,0,10	0,5,0,0	0,7,0,0	10	12	intergenic	*	no_Repeat	T->C	1
16	15457628	-	3.60587	0,19,0,0	3,7,0,0	2,6,0,0	19	18	CDS; exon; gene; transcript	ENSG00000183793	no_Repeat	C->A	0.275
16	15457629	-	3.64159	17,0,0,0	7,0,0,3	5,0,0,2	17	17	CDS; exon; gene; transcript	ENSG00000183793	no_Repeat	A->T	0.292857
16	15457636	-	1.93209	0,0,0,16	0,2,0,10	0,1,0,9	16	22	CDS; exon; gene; transcript	ENSG00000183793	no_Repeat	T->C	0.133333
16	15457642	-	7.86891	0,15,0,0	0,6,6,0	0,4,6,0	15	22	CDS; exon; gene; transcript	ENSG00000183793	no_Repeat	C->G	0.55
16	19715612	-	1.1905	32,0,0,0	9,0,1,0	13,0,1,0	32	24	3-prime-UTR; exon; gene; transcript	ENSG00000103550	SINE/Alu	A->G	0.0857143
16	21513372	-	7.54289	17,0,0,0	37,0,4,0	36,0,13,0	17	90	intergenic	*	no_Repeat	A->G	0.181434
16	21515450	-	2.12469	0,0,47,0	0,2,4,0	0,1,5,0	47	12	intergenic	*	SINE/Alu	G->C	0.25
16	21515451	-	2.1234	45,0,0,0	4,0,2,0	5,0,1,0	45	12	intergenic	*	SINE/Alu	A->G	0.25
16	21515452	-	2.09614	0,45,0,0	0,4,0,2	0,6,0,1	45	13	intergenic	*	SINE/Alu	C->T	0.238095
16	22545865	+	2.90325	0,0,13,0	0,4,33,0	0,1,31,0	13	69	3-prime-UTR; CDS; exon; gene; transcript	ENSG00000243716	no_Repeat	G->C	0.0696791
16	23434201	-	1.28381	32,0,0,0	4,0,1,0	9,0,1,0	32	15	gene; intron; transcript	ENSG00000168434	SINE/Alu	A->G	0.15
16	23434566	-	1.29721	42,0,0,0	8,0,1,0	4,0,1,0	42	14	gene; intron; transcript	ENSG00000168434	SINE/Alu	A->G	0.155556
16	23526588	-	2.09249	35,0,0,0	3,0,2,0	7,0,1,0	35	13	gene; intron; transcript	ENSG00000103365	SINE/Alu	A->G	0.2625
16	23532170	-	2.02843	45,0,0,0	5,0,1,0	8,0,2,0	45	16	downstream; gene; intron; transcript	ENSG00000103356; ENSG00000103365	SINE/Alu	A->G	0.183333
16	23532836	-	2.04965	34,0,0,0	5,0,1,0	7,0,2,0	34	15	downstream; gene; intron; transcript	ENSG00000103356; ENSG00000103365	SINE/Alu	A->G	0.194444
16	23641393	-	1.81211	38,0,0,0	10,0,1,0	20,0,2,0	38	33	CDS; exon; gene; intron; transcript	ENSG00000083093	no_Repeat	A->G	0.0909091
16	24750244	+	2.07109	40,0,0,0	3,0,2,0	8,0,1,0	40	14	gene; intron; transcript	ENSG00000090905	SINE/Alu	A->G	0.255556
16	24775717	+	2.09675	32,0,0,0	3,0,2,0	7,0,1,0	32	13	gene; intron; transcript	ENSG00000090905	SINE/Alu	A->G	0.2625
16	24775777	+	1.28402	44,0,0,0	6,0,1,0	7,0,1,0	44	15	gene; intron; transcript	ENSG00000090905	SINE/Alu	A->G	0.133929
16	24775844	+	2.02718	36,0,0,0	3,0,2,0	10,0,1,0	36	16	gene; intron; transcript	ENSG00000090905	SINE/Alu	A->G	0.245455
16	24788434	+	2.3997	0,14,0,0	2,17,0,0	2,23,0,0	14	44	CDS; exon; gene; transcript	ENSG00000090905	Simple_repeat	C->A	0.0926316
16	24791642	+	2.99014	37,0,0,0	4,0,0,1	4,0,0,3	37	12	gene; intron; transcript	ENSG00000090905	LINE/L1	A->T	0.314286
16	28596252	+	1.75652	0,0,38,0	1,0,17,0	2,0,19,0	38	39	CDS; exon; gene; transcript	ENSG00000176476	no_Repeat	G->A	0.0753968
16	28966447	+	4.22244	44,0,0,0	10,0,2,0	9,0,4,0	44	25	gene; intron; transcript	ENSG00000176953	SINE/Alu	A->G	0.237179
16	28976939	+	1.68305	32,0,0,0	20,0,2,0	27,0,1,0	32	50	3-prime-UTR; exon; gene; transcript	ENSG00000176953	SINE/Alu	A->G	0.0633117
16	29821433	+	1.84217	0,0,44,0	0,0,75,2	0,0,74,2	44	153	3-prime-UTR; CDS; downstream; exon; gene; intron; transcript; upstream	ENSG00000079616; ENSG00000103495; ENSG00000167371	Simple_repeat	G->T	0.0261449
16	29821435	+	1.83281	43,0,0,0	76,2,0,0	75,2,0,0	43	155	3-prime-UTR; CDS; downstream; exon; gene; intron; transcript; upstream	ENSG00000079616; ENSG00000103495; ENSG00000167371	Simple_repeat	A->C	0.0258075
16	29835417	+	1.29696	36,0,0,0	5,0,1,0	7,0,1,0	36	14	downstream; gene; intron; transcript	ENSG00000013364; ENSG00000185928; ENSG00000263136	SINE/Alu	A->G	0.145833
16	29835426	+	1.24454	37,0,0,0	7,0,1,0	9,0,1,0	37	18	downstream; gene; intron; transcript	ENSG00000013364; ENSG00000185928; ENSG00000263136	SINE/Alu	A->G	0.1125
16	29920273	-	2.19669	52,0,0,0	4,0,1,0	3,0,2,0	52	10	gene; intron; transcript	ENSG00000174943	SINE/Alu	A->G	0.3
16	30931756	-	1.23738	69,0,0,0	8,0,1,0	9,0,1,0	69	19	intergenic	*	SINE/Alu	A->G	0.105556
16	30931809	-	1.27061	57,0,0,0	8,0,1,0	6,0,1,0	57	16	intergenic	*	SINE/Alu	A->G	0.126984
16	30931810	-	2.02855	60,0,0,0	8,0,1,0	5,0,2,0	60	16	intergenic	*	SINE/Alu	A->G	0.198413
16	31134384	+	1.28206	27,0,0,0	5,0,1,0	8,0,1,0	27	15	gene; intron; transcript	ENSG00000103510	SINE/Alu	A->G	0.138889
16	31134703	+	1.99162	34,0,0,0	5,0,1,0	10,0,2,0	34	18	gene; intron; transcript	ENSG00000103510	SINE/Alu	A->G	0.166667
16	31134712	+	1.9737	39,0,0,0	6,0,1,0	10,0,2,0	39	19	gene; intron; transcript	ENSG00000103510	SINE/Alu	A->G	0.154762
16	31463513	-	2.19691	33,0,0,0	4,0,1,0	3,0,2,0	33	10	intergenic	*	SINE/Alu	A->G	0.3
16	31927618	+	1.57523	0,38,0,0	0,30,1,0	0,36,2,0	38	69	CDS; exon; gene; transcript	ENSG00000185947	no_Repeat	C->G	0.0424448
16	32827980	-	23.5384	0,0,0,11	0,16,0,0	0,15,0,0	11	31	intergenic	*	LINE/L1	T->C	1
16	33066567	+	24.1028	0,11,0,0	0,0,0,15	0,0,0,18	11	33	intergenic	*	Simple_repeat	C->T	1
16	35036878	-	20.4884	0,0,11,0	9,0,0,0	13,0,0,0	11	22	intergenic	*	no_Repeat	G->A	1
16	46831420	-	1.28328	34,0,0,0	6,0,1,0	7,0,1,0	34	15	3-prime-UTR; exon; gene; transcript	ENSG00000155330	SINE/Alu	A->G	0.133929
16	46949481	+	1.79153	0,0,20,0	2,0,16,0	1,0,16,0	20	35	exon; gene; intron; transcript	ENSG00000166123	Simple_repeat	G->A	0.0849673
16	46949484	+	1.81925	19,0,0,0	15,1,0,0	14,2,0,0	19	32	exon; gene; intron; transcript	ENSG00000166123	Simple_repeat	A->C	0.09375
16	46949487	+	1.16263	0,0,0,20	1,0,0,14	1,0,0,11	20	27	exon; gene; intron; transcript	ENSG00000166123	Simple_repeat	T->A	0.075
16	48387175	+	3.01535	39,0,0,0	22,0,2,0	29,0,3,0	39	56	3-prime-UTR; exon; gene; intron; transcript	ENSG00000102910	SINE/Alu	A->G	0.0885417
16	48387296	+	5.94946	33,0,0,0	10,0,2,0	10,0,9,0	33	31	3-prime-UTR; exon; gene; intron; transcript	ENSG00000102910	SINE/Alu	A->G	0.320175
16	48387354	+	2.73306	35,0,0,0	7,0,2,0	9,0,2,0	35	20	3-prime-UTR; exon; gene; intron; transcript	ENSG00000102910	SINE/Alu	A->G	0.20202
16	48388180	+	6.67135	23,0,0,0	2,0,3,0	6,0,6,0	23	17	3-prime-UTR; exon; gene; intron; transcript	ENSG00000102910	SINE/Alu	A->G	0.55
16	48388317	+	1.52883	24,0,0,0	34,0,2,0	41,0,1,0	24	78	3-prime-UTR; exon; gene; intron; transcript	ENSG00000102910	SINE/Alu	A->G	0.0396825
16	51680991	+	23.8195	0,0,0,13	0,10,0,0	0,15,0,0	13	25	intergenic	*	no_Repeat	T->C	1
16	57211807	-	2.94272	39,0,0,0	5,0,3,0	4,0,1,0	39	13	gene; intron; transcript	ENSG00000172775	SINE/Alu	A->G	0.2875
16	57216722	-	2.83412	37,0,0,0	6,0,2,0	6,0,2,0	37	16	gene; intron; transcript	ENSG00000172775	SINE/Alu	A->G	0.25
16	57216736	-	2.80534	40,0,0,0	8,0,1,0	5,0,3,0	40	17	gene; intron; transcript	ENSG00000172775	SINE/Alu	A->G	0.243056
16	57216739	-	3.60984	42,0,0,0	7,0,3,0	6,0,2,0	42	18	gene; intron; transcript	ENSG00000172775	SINE/Alu	A->G	0.275
16	57216762	-	5.22344	40,0,0,0	5,0,2,0	3,0,5,0	40	15	gene; intron; transcript	ENSG00000172775	SINE/Alu	A->G	0.455357
16	57216836	-	3.57555	55,0,0,0	6,0,1,0	8,0,4,0	55	19	gene; intron; transcript	ENSG00000172775	no_Repeat	A->G	0.238095
16	57216837	-	1.97601	57,0,0,0	6,0,1,0	10,0,2,0	57	19	gene; intron; transcript	ENSG00000172775	no_Repeat	A->G	0.154762
16	57216838	-	5.17092	58,0,0,0	5,0,2,0	2,0,10,0	58	19	gene; intron; transcript	ENSG00000172775	no_Repeat	A->G	0.559524
16	57217421	-	1.90646	42,0,0,0	8,0,1,0	13,0,2,0	42	24	gene; intron; transcript	ENSG00000172775	SINE/Alu	A->G	0.122222
16	57217422	-	1.19096	42,0,0,0	8,0,1,0	14,0,1,0	42	24	gene; intron; transcript	ENSG00000172775	SINE/Alu	A->G	0.0888889
16	57217424	-	4.80984	40,0,0,0	7,0,1,0	8,0,7,0	40	23	gene; intron; transcript	ENSG00000172775	SINE/Alu	A->G	0.295833
16	57217427	-	7.03026	40,0,0,0	5,0,3,0	6,0,8,0	40	22	gene; intron; transcript	ENSG00000172775	SINE/Alu	A->G	0.473214
16	66923332	+	8.32425	29,0,0,0	10,0,5,0	12,0,9,0	29	36	gene; intron; transcript	ENSG00000172840	SINE/Alu	A->G	0.380952
16	66923384	+	6.43142	21,0,0,0	7,0,3,0	7,0,6,0	21	23	gene; intron; transcript	ENSG00000172840	SINE/Alu	A->G	0.380769
16	67876823	+	1.6108	22,0,0,0	22,0,2,0	37,0,1,0	22	62	CDS; exon; gene; transcript; upstream	ENSG00000102898; ENSG00000168286	Simple_repeat	A->G	0.0548246
16	69356888	-	1.67242	31,0,0,0	22,0,2,0	27,0,1,0	31	52	gene; intron; transcript	ENSG00000213380	SINE/Alu	A->G	0.0595238
16	69361208	-	1.94635	32,0,0,0	8,0,1,0	10,0,2,0	32	21	3-prime-UTR; downstream; exon; gene; intron; transcript	ENSG00000213380; ENSG00000258429; ENSG00000272617	SINE/Alu	A->G	0.138889
16	69361219	-	1.96035	33,0,0,0	6,0,2,0	11,0,1,0	33	20	3-prime-UTR; downstream; exon; gene; intron; transcript	ENSG00000213380; ENSG00000258429; ENSG00000272617	SINE/Alu	A->G	0.166667
16	69361253	-	2.57911	31,0,0,0	11,0,1,0	14,0,3,0	31	29	3-prime-UTR; downstream; exon; gene; intron; transcript	ENSG00000213380; ENSG00000258429; ENSG00000272617	SINE/Alu	A->G	0.129902
16	69361290	-	1.18224	27,0,0,0	8,0,1,0	15,0,1,0	27	25	3-prime-UTR; downstream; exon; gene; intron; transcript	ENSG00000213380; ENSG00000258429; ENSG00000272617	SINE/Alu	A->G	0.0868056
16	69733755	+	1.22492	19,0,0,0	9,0,1,0	9,0,1,0	19	20	3-prime-UTR; exon; gene; transcript	ENSG00000102908	Simple_repeat	A->G	0.1
16	70154480	+	4.54173	11,0,0,0	3,0,3,0	8,0,3,0	11	17	CDS; exon; gene; intron; transcript	ENSG00000090857	no_Repeat	A->G	0.386364
16	70282658	-	1.18298	11,0,0,0	11,0,1,0	12,0,1,0	11	25	downstream	ENSG00000090861; ENSG00000223496	SINE/Alu	A->G	0.0801282
16	70283218	-	1.20737	24,0,0,0	10,0,1,0	10,0,1,0	24	22	downstream	ENSG00000090861; ENSG00000223496	SINE/Alu	A->G	0.0909091
16	70283815	-	2.0472	11,0,0,0	4,0,2,0	8,0,1,0	11	15	downstream	ENSG00000090861; ENSG00000223496	SINE/Alu	A->G	0.222222
16	70290449	-	2.83406	33,0,0,0	5,0,2,0	7,0,2,0	33	16	gene; intron; transcript; upstream	ENSG00000090861; ENSG00000223496	SINE/Alu	A->G	0.253968
16	70698268	-	1.46782	0,0,16,0	2,0,44,0	1,0,45,0	16	92	CDS; exon; gene; transcript	ENSG00000132613	no_Repeat	G->A	0.0326087
16	71958329	+	1.34332	32,0,0,0	4,0,1,0	5,0,1,0	32	11	exon; gene; intron; transcript	ENSG00000182149	SINE/Alu	A->G	0.183333
16	74339477	+	1.9064	24,0,0,0	62,0,0,1	69,0,0,3	24	135	3-prime-UTR; CDS; exon; gene; transcript	ENSG00000103035	no_Repeat	A->T	0.0287698
16	74698135	-	3.88984	26,0,0,0	4,0,1,0	2,0,4,0	26	11	gene; intron; transcript	ENSG00000168411	SINE/Alu	A->G	0.433333
16	75479394	-	4.28332	12,0,0,0	8,0,3,0	9,0,3,0	12	23	3-prime-UTR; exon; gene; intron; transcript	ENSG00000166822; ENSG00000261717	SINE/Alu	A->G	0.261364
16	81063098	+	1.81269	21,0,0,0	15,0,1,0	15,0,2,0	21	33	gene; intron; transcript	ENSG00000166451	SINE/Alu	A->G	0.0900735
16	81063144	+	1.73037	22,0,0,0	21,0,2,0	19,0,1,0	22	43	gene; intron; transcript	ENSG00000166451	SINE/Alu	A->G	0.0684783
16	81063245	+	9.15714	23,0,0,0	16,0,7,0	24,0,9,0	23	56	gene; intron; transcript	ENSG00000166451	SINE/Alu	A->G	0.288538
16	81064189	+	4.64625	24,0,0,0	14,0,2,0	21,0,5,0	24	42	gene; intron; transcript	ENSG00000166451	SINE/Alu	A->G	0.158654
16	81064233	+	2.48567	23,0,0,0	11,0,2,0	22,0,2,0	23	37	gene; intron; transcript	ENSG00000166451	SINE/Alu	A->G	0.11859
16	81064234	+	8.88428	21,0,0,0	8,0,5,0	12,0,12,0	21	37	gene; intron; transcript	ENSG00000166451	SINE/Alu	A->G	0.442308
16	81064309	+	3.28847	21,0,0,0	9,0,2,0	18,0,3,0	21	32	gene; intron; transcript	ENSG00000166451	SINE/Alu	A->G	0.162338
16	81064440	+	3.95362	22,0,0,0	10,0,4,0	22,0,2,0	22	38	gene; intron; transcript	ENSG00000166451	SINE/Alu	A->G	0.184524
16	81064507	+	1.77813	11,0,0,0	13,0,1,0	21,0,2,0	11	37	gene; intron; transcript; upstream	ENSG00000166451; ENSG00000166454	SINE/Alu	A->G	0.0791925
16	81064575	+	2.59105	18,0,0,0	12,0,1,0	12,0,3,0	18	28	gene; intron; transcript; upstream	ENSG00000166451; ENSG00000166454	SINE/Alu	A->G	0.138462
16	81064629	+	1.81344	25,0,0,0	12,0,2,0	18,0,1,0	25	33	gene; intron; transcript; upstream	ENSG00000166451; ENSG00000166454	SINE/Alu	A->G	0.0977444
16	81995686	+	3.53319	25,0,0,0	6,0,0,2	9,0,0,3	25	20	downstream	ENSG00000197943	RNA	A->T	0.25
16	84623800	-	1.70288	0,0,34,0	0,0,26,1	0,0,18,2	34	47	CDS; exon; gene; transcript	ENSG00000103187	no_Repeat	G->T	0.0685185
16	84690730	+	1.19752	0,0,36,0	1,0,7,0	1,0,14,0	36	23	CDS; exon; gene; transcript	ENSG00000135686	no_Repeat	G->A	0.0958333
16	85693225	+	1.26991	0,0,0,26	0,1,0,5	0,1,0,9	26	16	gene; intron; transcript	ENSG00000131149	srpRNA	T->C	0.133333
16	90062478	+	1.93206	0,30,0,0	0,7,0,2	0,12,0,1	30	22	intergenic	*	no_Repeat	C->T	0.149573
16	90062487	+	1.25968	0,0,29,0	1,0,7,0	1,0,8,0	29	17	intergenic	*	no_Repeat	G->A	0.118056
16	90062490	+	1.25952	29,0,0,0	7,0,1,0	8,0,1,0	29	17	intergenic	*	no_Repeat	A->G	0.118056
17	419173	-	2.04882	32,0,0,0	6,0,1,0	6,0,2,0	32	15	3-prime-UTR; exon; gene; transcript	ENSG00000141252	SINE/Alu	A->G	0.196429
17	420858	-	3.60997	32,0,0,0	7,0,1,0	6,0,4,0	32	18	3-prime-UTR; CDS; exon; gene; transcript	ENSG00000141252	SINE/Alu	A->G	0.2625
17	856010	-	4.22106	0,0,22,0	0,4,13,0	0,2,6,0	22	25	gene; intron; transcript	ENSG00000167693	no_Repeat	G->C	0.242647
17	1608137	-	2.07121	40,0,0,0	4,0,1,0	7,0,2,0	40	14	downstream	ENSG00000185561	SINE/Alu	A->G	0.211111
17	2220964	-	3.89168	25,0,0,0	4,0,1,0	2,0,4,0	25	11	downstream	ENSG00000167721	SINE/Alu	A->G	0.433333
17	2320651	-	7.18721	48,0,0,0	7,0,3,0	9,0,9,0	48	28	3-prime-UTR; exon; gene; intron; transcript; upstream	ENSG00000127804; ENSG00000205821	SINE/Alu	A->G	0.4
17	2584417	+	7.28152	0,0,0,33	0,6,0,2	0,4,0,2	33	14	exon; gene; intron; transcript	ENSG00000007168	srpRNA	T->C	0.708333
17	2584434	+	2.89666	32,0,0,0	6,0,1,0	4,0,3,0	32	14	gene; intron; transcript	ENSG00000007168	srpRNA	A->G	0.285714
17	2584480	+	1.23472	0,0,0,39	0,0,1,8	0,0,1,9	39	19	gene; intron; transcript	ENSG00000007168	srpRNA	T->G	0.105556
17	4859112	+	7.88236	0,16,0,0	0,20,0,6	0,21,0,6	16	53	3-prime-UTR; exon; gene; intron; transcript	ENSG00000108515	no_Repeat	C->T	0.226496
17	4859123	+	8.41956	0,0,0,13	0,9,0,18	0,6,0,24	13	57	3-prime-UTR; exon; gene; intron; transcript	ENSG00000108515	no_Repeat	T->C	0.266667
17	4859145	+	8.91374	0,15,0,0	0,21,0,8	0,19,0,7	15	55	3-prime-UTR; exon; gene; intron; transcript	ENSG00000108515	no_Repeat	C->T	0.272546
17	5085389	-	1.91675	0,0,38,0	2,0,8,0	1,0,12,0	38	23	CDS; exon; gene; transcript	ENSG00000180626	no_Repeat	G->A	0.138462
17	5285456	+	1.30765	32,0,0,0	4,0,1,0	7,0,1,0	32	13	gene; intron; transcript	ENSG00000029725	SINE/Alu	A->G	0.1625
17	5327401	+	2.83429	27,0,0,0	4,0,2,0	8,0,2,0	27	16	gene; intron; transcript	ENSG00000129197	SINE/Alu	A->G	0.266667
17	7417164	+	1.34883	0,0,0,40	1,0,0,59	2,0,0,61	40	123	CDS; exon; gene; transcript	ENSG00000181222	no_Repeat	T->A	0.0242063
17	7417166	+	1.38279	40,0,0,0	53,1,0,0	55,2,0,0	40	111	CDS; exon; gene; transcript	ENSG00000181222	no_Repeat	A->C	0.0268031
17	7417319	+	1.34806	0,0,0,30	0,2,0,57	0,1,0,64	30	124	CDS; exon; gene; transcript	ENSG00000181222	no_Repeat	T->C	0.0246415
17	8173249	+	1.57394	27,0,0,0	29,0,2,0	37,0,1,0	27	69	3-prime-UTR; exon; gene; transcript	ENSG00000178921	SINE/Alu	A->G	0.045416
17	8173299	+	3.64793	35,0,0,0	26,0,2,0	32,0,4,0	35	64	3-prime-UTR; exon; gene; transcript	ENSG00000178921	SINE/Alu	A->G	0.0912698
17	8173300	+	2.24433	36,0,0,0	28,0,1,0	35,0,3,0	36	67	3-prime-UTR; exon; gene; transcript	ENSG00000178921	SINE/Alu	A->G	0.0567151
17	8173361	+	1.58554	36,0,0,0	29,0,1,0	35,0,2,0	36	67	3-prime-UTR; exon; gene; transcript	ENSG00000178921	SINE/Alu	A->G	0.0436937
17	8177702	+	2.7542	40,0,0,0	9,0,1,0	6,0,3,0	40	19	downstream	ENSG00000178921	SINE/Alu	A->G	0.216667
17	8181091	+	2.90279	43,0,0,0	4,0,2,0	6,0,2,0	43	14	intergenic	*	SINE/Alu	A->G	0.291667
17	8181176	+	2.12478	34,0,0,0	4,0,1,0	5,0,2,0	34	12	intergenic	*	SINE/Alu	A->G	0.242857
17	8280943	-	1.78648	0,0,25,0	2,0,80,0	2,0,86,0	25	170	3-prime-UTR; CDS; exon; gene; intron; transcript; upstream	ENSG00000161970; ENSG00000184619; ENSG00000263809	no_Repeat	G->A	0.0235588
17	8280959	-	1.17511	0,29,0,0	0,90,0,1	0,94,0,2	29	187	3-prime-UTR; CDS; exon; gene; intron; transcript; upstream	ENSG00000161970; ENSG00000184619; ENSG00000263809	no_Repeat	C->T	0.0159112
17	8280976	-	2.90459	0,0,25,0	3,0,91,0	3,0,96,0	25	193	3-prime-UTR; CDS; exon; gene; intron; transcript; upstream	ENSG00000161970; ENSG00000184619; ENSG00000263809	no_Repeat	G->A	0.031109
17	8280977	-	1.15843	0,26,0,0	0,93,0,2	0,98,0,1	26	194	3-prime-UTR; CDS; exon; gene; intron; transcript; upstream	ENSG00000161970; ENSG00000184619; ENSG00000263809	no_Repeat	C->T	0.0155768
17	10580578	-	1.26985	34,0,0,0	4,0,1,0	10,0,1,0	34	16	downstream	ENSG00000133028	SINE/Alu	A->G	0.145455
17	10581307	-	3.28889	29,0,0,0	9,0,2,0	18,0,3,0	29	32	downstream	ENSG00000133028	SINE/Alu	A->G	0.162338
17	13953747	-	1.34287	23,0,0,0	5,0,1,0	4,0,1,0	23	11	intergenic	*	SINE/Alu	A->G	0.183333
17	14134622	+	7.33721	20,0,0,0	2,0,0,6	0,0,0,7	20	15	intergenic	*	DNA/TcMar-Tigger	A->T	0.875
17	15311900	+	24.8604	43,0,0,0	0,0,5,0	0,0,5,0	43	10	intergenic	*	srpRNA	A->G	1
17	15623071	+	3.73937	0,0,0,12	0,2,0,4	0,3,0,6	12	15	3-prime-UTR; exon; gene; intron; transcript	ENSG00000187607; ENSG00000255104	DNA/hAT-Charlie	T->C	0.333333
17	15922019	+	2.83425	33,0,0,0	5,0,1,0	7,0,3,0	33	16	gene; intron; transcript	ENSG00000011295	SINE/Alu	A->G	0.233333
17	15922085	+	1.34495	40,0,0,0	5,0,1,0	4,0,1,0	40	11	gene; intron; transcript	ENSG00000011295	SINE/Alu	A->G	0.183333
17	17116854	-	1.29553	56,0,0,0	6,0,1,0	6,0,1,0	56	14	3-prime-UTR; exon; gene; intron; transcript	ENSG00000154803; ENSG00000264187	no_Repeat	A->G	0.142857
17	17699078	+	3.37501	50,0,0,0	10,0,1,0	12,0,4,0	50	27	CDS; exon; gene; transcript	ENSG00000108557	no_Repeat	A->G	0.170455
17	18175174	-	7.591	39,0,0,0	9,0,7,0	13,0,5,0	39	34	gene; intron; transcript	ENSG00000177302	SINE/Alu	A->G	0.357639
17	18175211	-	2.62483	35,0,0,0	10,0,1,0	12,0,3,0	35	26	gene; intron; transcript	ENSG00000177302	SINE/Alu	A->G	0.145455
17	18175294	-	1.95973	40,0,0,0	9,0,1,0	8,0,2,0	40	20	gene; intron; transcript	ENSG00000177302	SINE/Alu	A->G	0.15
17	18175297	-	1.95983	42,0,0,0	8,0,2,0	9,0,1,0	42	20	gene; intron; transcript	ENSG00000177302	SINE/Alu	A->G	0.15
17	18176067	-	3.33156	34,0,0,0	12,0,2,0	12,0,3,0	34	29	gene; intron; transcript	ENSG00000177302	SINE/Alu	A->G	0.171429
17	18176134	-	2.47452	24,0,0,0	14,0,2,0	20,0,2,0	24	38	gene; intron; transcript	ENSG00000177302	SINE/Alu	A->G	0.107955
17	18177375	-	1.96002	30,0,0,0	7,0,1,0	10,0,2,0	30	20	3-prime-UTR; exon; gene; intron; transcript	ENSG00000177302	SINE/Alu	A->G	0.145833
17	18177430	-	4.00992	30,0,0,0	10,0,1,0	6,0,6,0	30	23	3-prime-UTR; exon; gene; intron; transcript	ENSG00000177302	SINE/Alu	A->G	0.295455
17	18177454	-	2.56714	33,0,0,0	14,0,2,0	12,0,2,0	33	30	3-prime-UTR; exon; gene; intron; transcript	ENSG00000177302	SINE/Alu	A->G	0.133929
17	18209792	-	2.80499	43,0,0,0	6,0,3,0	7,0,1,0	43	17	gene; intron; transcript	ENSG00000177302	SINE/Alu	A->G	0.229167
17	18702220	+	5.61194	0,0,0,15	0,4,0,12	0,4,0,14	15	34	CDS; exon; gene; transcript	ENSG00000171928	no_Repeat	T->C	0.236111
17	18709492	+	2.65779	0,0,0,11	0,3,0,8	0,1,0,12	11	24	3-prime-UTR; exon; gene; transcript	ENSG00000171928	no_Repeat	T->C	0.174825
17	25640011	+	1.76357	30,0,0,0	18,0,2,0	18,0,1,0	30	39	3-prime-UTR; exon; gene; transcript	ENSG00000109046	SINE/Alu	A->G	0.0763158
17	26713324	+	1.29605	27,0,0,0	4,0,1,0	8,0,1,0	27	14	downstream; gene; intron; transcript	ENSG00000004139; ENSG00000244045	SINE/Alu	A->G	0.155556
17	27049008	+	2.09737	32,0,0,0	3,0,2,0	7,0,1,0	32	13	gene; intron; transcript; upstream	ENSG00000160602; ENSG00000198242	SINE/Alu	A->G	0.2625
17	27049118	+	2.19182	27,0,0,0	30,0,2,0	41,0,2,0	27	75	gene; intron; transcript; upstream	ENSG00000160602; ENSG00000198242	SINE/Alu	A->G	0.0545058
17	27049377	+	2.54265	34,0,0,0	12,0,1,0	16,0,3,0	34	32	gene; intron; transcript; upstream	ENSG00000160602; ENSG00000198242	SINE/Alu	A->G	0.117409
17	27069377	+	1.32665	0,0,0,32	0,1,0,6	0,1,0,4	32	12	3-prime-UTR; exon; gene; transcript; upstream	ENSG00000076604; ENSG00000160602	SINE/Alu	T->C	0.171429
17	27617470	-	2.15779	24,0,0,0	3,0,2,0	5,0,1,0	24	11	gene; intron; transcript	ENSG00000108256	SINE/Alu	A->G	0.283333
17	28511978	+	6.44376	0,0,32,0	4,0,10,0	5,0,15,0	32	34	3-prime-UTR; CDS; exon; gene; transcript	ENSG00000126653	no_Repeat	G->A	0.267857
17	28850141	+	7.89126	0,0,10,0	7,0,15,0	5,0,11,0	10	38	3-prime-UTR; exon; gene; transcript	ENSG00000108587	Retroposon/SVA	G->A	0.315341
17	28850342	+	9.06493	0,0,17,0	9,0,24,0	7,0,27,0	17	67	3-prime-UTR; exon; gene; transcript	ENSG00000108587	Retroposon/SVA	G->A	0.239305
17	28850824	+	2.15826	0,0,0,13	0,2,0,3	0,1,0,5	13	11	3-prime-UTR; exon; gene; transcript	ENSG00000108587	Retroposon/SVA	T->C	0.283333
17	29064443	+	4.43584	14,0,0,0	7,0,3,0	6,0,3,0	14	19	intergenic	*	SINE/Alu	A->G	0.316667
17	29104951	+	7.25598	13,0,0,0	2,4,0,0	3,6,0,0	13	15	intergenic	*	LINE/L1	A->C	0.666667
17	29223763	+	1.17554	45,0,0,0	11,0,1,0	13,0,1,0	45	26	downstream	ENSG00000176208	SINE/Alu	A->G	0.077381
17	29225122	+	2.12491	33,0,0,0	6,0,1,0	3,0,2,0	33	12	downstream	ENSG00000176208	SINE/Alu	A->G	0.271429
17	30656908	-	1.26898	43,0,0,0	7,0,1,0	7,0,1,0	43	16	gene; intron; transcript	ENSG00000108666	SINE/Alu	A->G	0.125
17	30657056	-	2.09647	28,0,0,0	3,0,2,0	7,0,1,0	28	13	gene; intron; transcript	ENSG00000108666	SINE/Alu	A->G	0.2625
17	30803166	+	2.0275	43,0,0,0	5,0,1,0	8,0,2,0	43	16	gene; intron; transcript	ENSG00000108671	SINE/Alu	A->G	0.183333
17	30803179	+	4.60255	42,0,0,0	3,0,3,0	7,0,3,0	42	16	gene; intron; transcript	ENSG00000108671	SINE/Alu	A->G	0.4
17	33769038	-	13.0414	0,0,12,0	0,0,6,18	0,0,6,30	12	60	CDS; exon; gene; transcript	ENSG00000154760	no_Repeat	G->T	0.791667
17	34141299	+	3.7408	36,0,0,0	6,0,1,0	3,0,4,0	36	14	gene; intron; transcript	ENSG00000172660	SINE/Alu	A->G	0.357143
17	34141379	+	2.0719	28,0,0,0	8,0,1,0	3,0,2,0	28	14	gene; intron; transcript	ENSG00000172660	SINE/Alu	A->G	0.255556
17	34141737	+	1.97568	32,0,0,0	8,0,2,0	8,0,1,0	32	19	gene; intron; transcript	ENSG00000172660	SINE/Alu	A->G	0.155556
17	34154219	+	1.97607	22,0,0,0	4,0,2,0	12,0,1,0	22	19	gene; intron; transcript	ENSG00000172660	SINE/Alu	A->G	0.205128
17	34154265	+	1.94518	18,0,0,0	8,0,2,0	10,0,1,0	18	21	gene; intron; transcript	ENSG00000172660	SINE/Alu	A->G	0.145455
17	34154587	+	4.60268	40,0,0,0	6,0,3,0	4,0,3,0	40	16	gene; intron; transcript	ENSG00000172660	SINE/Alu	A->G	0.380952
17	34154589	+	5.41489	41,0,0,0	6,0,4,0	5,0,3,0	41	18	gene; intron; transcript	ENSG00000172660	SINE/Alu	A->G	0.3875
17	34171827	+	2.86386	0,11,0,0	0,4,0,1	0,7,0,3	11	15	CDS; exon; gene; intron; transcript	ENSG00000172660	no_Repeat	C->T	0.25
17	35837749	+	1.64155	40,0,0,0	22,0,2,0	32,0,1,0	40	57	3-prime-UTR; exon; gene; intron; transcript	ENSG00000108264	SINE/Alu	A->G	0.0568182
17	35837752	+	2.97912	35,0,0,0	24,0,2,0	31,0,3,0	35	60	3-prime-UTR; exon; gene; intron; transcript	ENSG00000108264	SINE/Alu	A->G	0.0825792
17	35837837	+	2.33603	41,0,0,0	17,0,1,0	33,0,3,0	41	54	3-prime-UTR; exon; gene; intron; transcript	ENSG00000108264	SINE/Alu	A->G	0.0694444
17	35838116	+	5.26698	34,0,0,0	16,0,3,0	27,0,5,0	34	51	3-prime-UTR; exon; gene; intron; transcript	ENSG00000108264	SINE/Alu	A->G	0.157072
17	35877155	-	3.43663	32,0,0,0	10,0,3,0	9,0,2,0	32	24	3-prime-UTR; exon; gene; intron; transcript	ENSG00000006114	SINE/Alu	A->G	0.206294
17	35972246	-	1.2711	30,0,0,0	7,0,1,0	7,0,1,0	30	16	3-prime-UTR; exon; gene; transcript; upstream	ENSG00000006114; ENSG00000141141	SINE/Alu	A->G	0.125
17	37358612	+	1.36568	0,0,30,0	1,0,55,0	2,0,57,0	30	115	CDS; exon; gene; transcript	ENSG00000108298	no_Repeat	G->A	0.0258777
17	37358617	+	1.15598	0,42,0,0	0,95,0,2	0,97,0,1	42	195	CDS; exon; gene; transcript	ENSG00000108298	no_Repeat	C->T	0.0154113
17	37358618	+	1.15603	0,43,0,0	0,95,0,2	0,97,0,1	43	195	CDS; exon; gene; transcript	ENSG00000108298	no_Repeat	C->T	0.0154113
17	37360827	+	1.16521	0,39,0,0	0,92,0,1	0,96,0,2	39	191	CDS; exon; gene; transcript	ENSG00000108298	no_Repeat	C->T	0.0155804
17	37412491	-	4.05982	35,0,0,0	11,0,4,0	15,0,2,0	35	32	downstream	ENSG00000108306	SINE/Alu	A->G	0.192157
17	37412492	-	2.52876	36,0,0,0	13,0,3,0	16,0,1,0	36	33	downstream	ENSG00000108306	SINE/Alu	A->G	0.123162
17	37412522	-	1.79545	34,0,0,0	14,0,1,0	18,0,2,0	34	35	downstream	ENSG00000108306	SINE/Alu	A->G	0.0833333
17	37688383	+	1.15831	0,14,0,0	0,10,1,0	0,16,1,0	14	28	3-prime-UTR; exon; gene; intron; transcript	ENSG00000167258	Simple_repeat	C->G	0.0748663
17	37915451	-	1.89453	42,0,0,0	12,0,1,0	10,0,2,0	42	25	intergenic	*	SINE/Alu	A->G	0.121795
17	37916547	-	1.19006	42,0,0,0	8,0,1,0	14,0,1,0	42	24	downstream	ENSG00000161405	SINE/Alu	A->G	0.0888889
17	37917183	-	1.23628	42,0,0,0	7,0,1,0	10,0,1,0	42	19	downstream	ENSG00000161405	SINE/Alu	A->G	0.107955
17	37917187	-	1.22467	40,0,0,0	7,0,1,0	11,0,1,0	40	20	downstream	ENSG00000161405	SINE/Alu	A->G	0.104167
17	37917201	-	1.96012	35,0,0,0	7,0,1,0	10,0,2,0	35	20	downstream	ENSG00000161405	SINE/Alu	A->G	0.145833
17	37917207	-	2.77874	32,0,0,0	5,0,2,0	9,0,2,0	32	18	downstream	ENSG00000161405	SINE/Alu	A->G	0.233766
17	37918139	-	1.9452	27,0,0,0	5,0,1,0	13,0,2,0	27	21	downstream	ENSG00000161405	SINE/Alu	A->G	0.15
17	37918204	-	1.15937	28,0,0,0	12,0,1,0	14,0,1,0	28	28	downstream	ENSG00000161405	SINE/Alu	A->G	0.0717949
17	37918883	-	1.34477	36,0,0,0	5,0,1,0	4,0,1,0	36	11	downstream	ENSG00000161405	SINE/Alu	A->G	0.183333
17	37920205	-	4.35524	36,0,0,0	5,0,1,0	10,0,5,0	36	21	downstream	ENSG00000161405	SINE/Alu	A->G	0.25
17	38075178	-	2.83412	32,0,0,0	7,0,2,0	5,0,2,0	32	16	downstream; exon; gene; transcript	ENSG00000073605; ENSG00000172057	SINE/Alu	A->G	0.253968
17	38571025	-	3.11507	38,0,0,0	2,0,3,0	4,0,1,0	38	10	gene; intron; transcript	ENSG00000131747	SINE/Alu	A->G	0.4
17	39964732	-	5.04122	53,0,0,0	3,0,2,0	3,0,4,0	53	12	gene; intron; transcript	ENSG00000141696	SINE/Alu	A->G	0.485714
17	40008541	-	1.87256	29,0,0,0	13,0,2,0	11,0,1,0	29	27	downstream	ENSG00000178502	SINE/Alu	A->G	0.108333
17	40008542	-	1.88348	27,0,0,0	13,0,2,0	10,0,1,0	27	26	downstream	ENSG00000178502	SINE/Alu	A->G	0.112121
17	40818353	+	5.5565	0,14,0,0	0,12,0,3	0,16,0,5	14	36	CDS; exon; gene; transcript	ENSG00000037042	no_Repeat	C->T	0.219048
17	40818451	+	5.10021	14,0,0,0	9,0,4,0	8,0,3,0	14	24	CDS; exon; gene; transcript	ENSG00000037042	no_Repeat	A->G	0.29021
17	40879697	-	4.70197	0,0,36,0	0,5,12,0	0,2,20,0	36	39	CDS; exon; gene; intron; transcript	ENSG00000108799	no_Repeat	G->C	0.192513
17	41274949	-	2.1237	25,0,0,0	4,0,2,0	5,0,1,0	25	12	gene; intron; transcript	ENSG00000012048	SINE/Alu	A->G	0.25
17	41280382	+	2.00787	0,0,0,54	0,1,0,6	0,2,0,8	54	17	intergenic	*	LTR/ERV1	T->C	0.171429
17	42876659	-	1.73818	30,0,0,0	17,0,1,0	22,0,2,0	30	42	3-prime-UTR; exon; gene; transcript	ENSG00000182963	SINE/Alu	A->G	0.0694444
17	42877163	-	3.12002	42,0,0,0	17,0,1,0	23,0,4,0	42	45	3-prime-UTR; exon; gene; transcript	ENSG00000182963	SINE/Alu	A->G	0.101852
17	42877204	-	4.60211	36,0,0,0	14,0,5,0	24,0,2,0	36	45	3-prime-UTR; exon; gene; transcript	ENSG00000182963	SINE/Alu	A->G	0.17004
17	42877227	-	2.39025	42,0,0,0	18,0,1,0	25,0,3,0	42	47	3-prime-UTR; exon; gene; transcript	ENSG00000182963	SINE/Alu	A->G	0.0798872
17	42877234	-	2.34941	39,0,0,0	18,0,3,0	30,0,1,0	39	52	3-prime-UTR; exon; gene; transcript	ENSG00000182963	SINE/Alu	A->G	0.0875576
17	42877256	-	6.31935	40,0,0,0	9,0,4,0	20,0,5,0	40	38	3-prime-UTR; exon; gene; transcript	ENSG00000182963	SINE/Alu	A->G	0.253846
17	42878486	-	2.12466	34,0,0,0	4,0,1,0	5,0,2,0	34	12	3-prime-UTR; exon; gene; intron; transcript	ENSG00000182963	SINE/Alu	A->G	0.242857
17	42880112	-	1.22725	27,0,0,0	9,0,1,0	9,0,1,0	27	20	3-prime-UTR; exon; gene; intron; transcript	ENSG00000182963	SINE/Alu	A->G	0.1
17	42880145	-	2.59325	30,0,0,0	10,0,2,0	14,0,2,0	30	28	3-prime-UTR; exon; gene; intron; transcript	ENSG00000182963	SINE/Alu	A->G	0.145833
17	42880309	-	1.73257	32,0,0,0	12,0,1,0	28,0,2,0	32	43	3-prime-UTR; exon; gene; intron; transcript	ENSG00000182963	SINE/Alu	A->G	0.0717949
17	42880314	-	4.63315	29,0,0,0	10,0,3,0	26,0,4,0	29	43	3-prime-UTR; exon; gene; intron; transcript	ENSG00000182963	SINE/Alu	A->G	0.182051
17	42880319	-	6.17301	29,0,0,0	10,0,4,0	25,0,5,0	29	44	3-prime-UTR; exon; gene; intron; transcript	ENSG00000182963	SINE/Alu	A->G	0.22619
17	42880365	-	2.42649	36,0,0,0	14,0,1,0	25,0,3,0	36	43	3-prime-UTR; exon; gene; intron; transcript	ENSG00000182963	SINE/Alu	A->G	0.0869048
17	43707899	+	7.54666	40,0,0,0	3,0,3,0	9,0,9,0	40	24	gene; intron; transcript	ENSG00000120088	SINE/Alu	A->G	0.5
17	43717356	+	2.07188	23,0,0,0	6,0,1,0	5,0,2,0	23	14	gene; intron; transcript	ENSG00000120088	SINE/Alu	A->G	0.214286
17	43717424	+	2.09709	32,0,0,0	6,0,1,0	4,0,2,0	32	13	gene; intron; transcript	ENSG00000120088	SINE/Alu	A->G	0.238095
17	43718315	+	6.51085	38,0,0,0	1,0,4,0	2,0,4,0	38	11	gene; intron; transcript	ENSG00000120088	SINE/Alu	A->G	0.733333
17	43718609	+	1.2714	48,0,0,0	6,0,1,0	8,0,1,0	48	16	gene; intron; transcript	ENSG00000120088	SINE/Alu	A->G	0.126984
17	43718824	+	1.87273	41,0,0,0	11,0,2,0	13,0,1,0	41	27	gene; intron; transcript	ENSG00000120088	SINE/Alu	A->G	0.112637
17	44242737	-	2.19685	39,0,0,0	4,0,1,0	3,0,2,0	39	10	gene; intron; transcript	ENSG00000120071	SINE/Alu	A->G	0.3
17	45022099	+	2.09732	24,0,0,0	6,0,1,0	4,0,2,0	24	13	gene; intron; transcript	ENSG00000108433; ENSG00000262633	SINE/Alu	A->G	0.238095
17	46024235	+	1.69024	0,0,0,44	0,1,0,25	0,2,0,21	44	49	3-prime-UTR; exon; gene; transcript	ENSG00000108439	no_Repeat	T->C	0.062709
17	46941606	+	1.17484	26,0,0,0	10,0,1,0	14,0,1,0	26	26	3-prime-UTR; exon; gene; transcript	ENSG00000136436	SINE/Alu	A->G	0.0787879
17	46941648	+	1.83947	35,0,0,0	12,0,1,0	15,0,2,0	35	30	3-prime-UTR; exon; gene; transcript	ENSG00000136436	SINE/Alu	A->G	0.0972851
17	46952023	-	3.51292	0,0,35,0	0,0,8,2	0,0,8,3	35	21	intergenic	*	no_Repeat	G->T	0.236364
17	46952034	-	4.39451	0,34,0,0	0,6,0,3	0,8,0,3	34	20	intergenic	*	no_Repeat	C->T	0.30303
17	46952109	-	7.92332	0,0,26,0	6,0,2,0	6,0,3,0	26	17	intergenic	*	no_Repeat	G->A	0.708333
17	47132498	+	2.15542	0,0,0,16	2,0,0,4	1,0,0,4	16	11	3-prime-UTR; exon; gene; transcript	ENSG00000159217	Simple_repeat	T->A	0.266667
17	48823922	+	3.95646	39,0,0,0	51,4,0,0	55,3,0,0	39	113	CDS; exon; gene; transcript	ENSG00000108848	no_Repeat	A->C	0.0622257
17	49041769	-	1.89125	36,0,0,0	8,0,2,0	14,0,1,0	36	25	3-prime-UTR; exon; gene; intron; transcript	ENSG00000008294	SINE/Alu	A->G	0.133333
17	49041783	-	1.873	40,0,0,0	9,0,1,0	15,0,2,0	40	27	3-prime-UTR; exon; gene; intron; transcript	ENSG00000008294	SINE/Alu	A->G	0.108824
17	49267899	-	3.85848	34,0,0,0	5,0,2,0	3,0,3,0	34	13	gene; intron; transcript	ENSG00000011258	SINE/Alu	A->G	0.392857
17	49267914	-	4.02556	37,0,0,0	4,0,2,0	2,0,3,0	37	11	gene; intron; transcript	ENSG00000011258	SINE/Alu	A->G	0.466667
17	49267915	-	5.97618	38,0,0,0	2,0,4,0	2,0,3,0	38	11	gene; intron; transcript	ENSG00000011258	SINE/Alu	A->G	0.633333
17	49267916	-	1.36574	38,0,0,0	4,0,1,0	4,0,1,0	38	10	gene; intron; transcript	ENSG00000011258	SINE/Alu	A->G	0.2
17	55183792	+	8.51756	0,0,19,0	5,0,18,0	10,0,22,0	19	55	CDS; exon; gene; intron; transcript	ENSG00000121057	no_Repeat	G->A	0.264946
17	55183813	+	10.3932	19,0,0,0	12,0,9,0	21,0,13,0	19	55	CDS; exon; gene; intron; transcript	ENSG00000121057	no_Repeat	A->G	0.405462
17	55183834	+	1.71517	0,0,20,0	2,0,16,0	1,0,26,0	20	45	CDS; exon; gene; intron; transcript	ENSG00000121057	no_Repeat	G->A	0.0740741
17	57279233	+	1.62853	20,0,0,0	25,0,1,0	31,0,2,0	20	59	3-prime-UTR; exon; gene; intron; transcript	ENSG00000068489; ENSG00000265303	SINE/Alu	A->G	0.0495338
17	57279264	+	4.95208	29,0,0,0	31,0,4,0	37,0,4,0	29	76	3-prime-UTR; exon; gene; intron; transcript	ENSG00000068489; ENSG00000265303	SINE/Alu	A->G	0.105923
17	57279282	+	2.90844	33,0,0,0	31,0,2,0	33,0,3,0	33	69	3-prime-UTR; exon; gene; intron; transcript	ENSG00000068489; ENSG00000265303	SINE/Alu	A->G	0.0719697
17	57280641	+	1.89433	41,0,0,0	10,0,1,0	12,0,2,0	41	25	gene; intron; transcript	ENSG00000068489; ENSG00000265303	SINE/Alu	A->G	0.116883
17	57280703	+	1.86885	43,0,0,0	14,0,1,0	10,0,2,0	43	27	gene; intron; transcript	ENSG00000068489; ENSG00000265303	SINE/Alu	A->G	0.116667
17	57281058	+	2.69145	39,0,0,0	6,0,2,0	12,0,2,0	39	22	3-prime-UTR; exon; gene; intron; transcript	ENSG00000068489; ENSG00000265303	SINE/Alu	A->G	0.196429
17	57281059	+	2.65312	39,0,0,0	7,0,1,0	13,0,3,0	39	24	3-prime-UTR; exon; gene; intron; transcript	ENSG00000068489; ENSG00000265303	SINE/Alu	A->G	0.15625
17	59868139	-	1.29723	28,0,0,0	5,0,1,0	7,0,1,0	28	14	gene; intron; transcript	ENSG00000136492	SINE/Alu	A->G	0.145833
17	60039018	-	10.1156	31,0,0,0	22,10,0,0	29,10,0,0	31	71	CDS; exon; gene; transcript	ENSG00000108510	no_Repeat	A->C	0.284455
17	60076246	-	3.79443	26,0,0,0	6,0,2,0	3,0,3,0	26	14	gene; intron; transcript	ENSG00000108510	SINE/Alu	A->G	0.375
17	60082794	-	2.12479	46,0,0,0	5,0,1,0	4,0,2,0	46	12	gene; intron; transcript	ENSG00000108510	SINE/Alu	A->G	0.25
17	60216079	-	28.9808	0,0,0,33	0,6,0,0	0,9,0,0	33	15	intergenic	*	no_Repeat	T->C	1
17	60525994	+	1.56824	0,0,0,32	0,2,0,33	0,1,0,34	32	70	CDS; exon; gene; transcript	ENSG00000087995	no_Repeat	T->C	0.0428571
17	60526447	+	1.30735	0,0,0,31	0,1,0,4	0,1,0,7	31	13	3-prime-UTR; exon; gene; transcript	ENSG00000087995	no_Repeat	T->C	0.1625
17	60527951	+	1.82261	0,35,0,0	0,8,0,1	0,21,0,2	35	32	downstream	ENSG00000087995	SINE/Alu	C->T	0.0990338
17	60528564	+	2.62487	26,0,0,0	10,0,2,0	12,0,2,0	26	26	downstream	ENSG00000087995	SINE/Alu	A->G	0.154762
17	60528572	+	2.62443	27,0,0,0	9,0,3,0	13,0,1,0	27	26	downstream	ENSG00000087995	SINE/Alu	A->G	0.160714
17	60690248	+	11.1049	0,13,0,0	0,4,0,12	0,7,0,16	13	39	3-prime-UTR; exon; gene; transcript	ENSG00000146872	no_Repeat	C->T	0.722826
17	61895564	+	1.53581	0,38,0,0	1,35,0,0	2,39,0,0	38	77	CDS; exon; gene; intron; transcript	ENSG00000198231	no_Repeat	C->A	0.0382791
17	62594551	-	1.23775	0,24,0,0	0,8,0,1	0,9,0,1	24	19	CDS; exon; gene; intron; transcript	ENSG00000108854	no_Repeat	C->T	0.105556
17	65715599	+	1.26871	45,0,0,0	4,0,1,0	10,0,1,0	45	16	exon; gene; intron; transcript	ENSG00000130935	SINE/Alu	A->G	0.145455
17	72203228	+	1.36552	39,0,0,0	4,0,1,0	4,0,1,0	39	10	gene; intron; transcript	ENSG00000172809	SINE/Alu	A->G	0.2
17	73940307	-	6.12246	43,0,0,0	5,0,7,0	9,0,3,0	43	24	3-prime-UTR; exon; gene; intron; transcript; upstream	ENSG00000161533; ENSG00000188878	SINE/Alu	A->G	0.416667
17	73940918	-	2.58118	49,0,0,0	7,0,2,0	18,0,2,0	49	29	3-prime-UTR; exon; gene; intron; transcript; upstream	ENSG00000161533; ENSG00000188878	SINE/Alu	A->G	0.161111
17	73940932	-	1.81006	49,0,0,0	10,0,1,0	20,0,2,0	49	33	3-prime-UTR; exon; gene; intron; transcript; upstream	ENSG00000161533; ENSG00000188878	SINE/Alu	A->G	0.0909091
17	73941009	-	1.19806	46,0,0,0	5,0,1,0	16,0,1,0	46	23	3-prime-UTR; exon; gene; intron; transcript; upstream	ENSG00000161533; ENSG00000188878	SINE/Alu	A->G	0.112745
17	74555948	+	6.30026	55,0,0,0	2,0,3,0	5,0,5,0	55	15	intergenic	*	SINE/Alu	A->G	0.55
17	74555949	+	3.69148	55,0,0,0	4,0,1,0	7,0,4,0	55	16	intergenic	*	SINE/Alu	A->G	0.281818
17	74555970	+	1.97547	56,0,0,0	4,0,1,0	12,0,2,0	56	19	intergenic	*	SINE/Alu	A->G	0.171429
17	74556045	+	2.57773	43,0,0,0	8,0,1,0	17,0,3,0	43	29	intergenic	*	SINE/Alu	A->G	0.130556
17	74778037	+	1.22536	33,0,0,0	6,0,1,0	12,0,1,0	33	20	downstream	ENSG00000092931	SINE/Alu	A->G	0.10989
17	76203388	+	1.27071	0,0,20,0	0,0,7,1	0,0,7,1	20	16	3-prime-UTR; exon; gene; transcript	ENSG00000183077	SINE/Alu	G->T	0.125
17	76203395	+	1.24693	0,0,0,22	0,1,0,8	0,1,0,8	22	18	3-prime-UTR; exon; gene; transcript	ENSG00000183077	SINE/Alu	T->C	0.111111
17	76203418	+	1.15133	0,0,24,0	1,0,12,0	1,0,15,0	24	29	3-prime-UTR; exon; gene; transcript	ENSG00000183077	SINE/Alu	G->A	0.0697115
17	76203426	+	1.83146	0,0,29,0	1,0,14,0	2,0,14,0	29	31	3-prime-UTR; exon; gene; transcript	ENSG00000183077	SINE/Alu	G->A	0.0958333
17	76418718	+	1.31132	49,0,0,0	4,0,1,0	7,0,1,0	49	13	gene; intron; transcript; upstream	ENSG00000087157; ENSG00000268965	SINE/Alu	A->G	0.1625
17	78306244	+	7.43389	0,55,0,0	0,18,0,5	0,22,0,6	55	51	CDS; exon; gene; transcript	ENSG00000173821	no_Repeat	C->T	0.215839
17	78308409	-	25.3396	0,0,33,0	5,0,0,0	7,0,0,0	33	12	intergenic	*	no_Repeat	G->A	1
17	78390599	+	3.74017	33,0,0,0	3,0,2,0	7,0,3,0	33	15	gene; intron; transcript	ENSG00000173818	SINE/Alu	A->G	0.35
17	78390688	+	5.2556	29,0,0,0	0,0,7,0	3,0,3,0	29	13	gene; intron; transcript	ENSG00000173818	SINE/Alu	A->G	0.75
17	78977416	+	1.22303	0,22,0,0	0,13,0,1	0,5,0,1	22	20	5-prime-UTR; exon; gene; intron; transcript	ENSG00000175911; ENSG00000176108	LINE/L1	C->T	0.119048
17	79826497	-	1.20067	0,0,16,0	2,0,89,0	1,0,83,0	16	175	3-prime-UTR; exon; gene; intron; transcript	ENSG00000141522	no_Repeat	G->A	0.0169414
17	79838257	-	1.87251	20,0,0,0	8,0,1,0	16,0,2,0	20	27	intergenic	*	SINE/Alu	A->G	0.111111
17	79839227	-	2.60937	38,0,0,0	10,0,2,0	13,0,2,0	38	27	intergenic	*	SINE/Alu	A->G	0.15
17	79839579	-	3.24892	30,0,0,0	1,0,4,0	8,0,1,0	30	14	intergenic	*	SINE/Alu	A->G	0.455556
17	79841879	-	1.94571	41,0,0,0	7,0,1,0	11,0,2,0	41	21	downstream	ENSG00000183684	SINE/Alu	A->G	0.139423
17	79844818	-	2.70798	50,0,0,0	7,0,1,0	10,0,3,0	50	21	downstream	ENSG00000183684	SINE/Alu	A->G	0.177885
17	80218131	-	1.19107	0,0,36,0	1,0,12,0	1,0,10,0	36	24	gene; intron; transcript	ENSG00000141551	no_Repeat	G->A	0.0839161
17	80218353	-	2.62479	11,0,0,0	11,0,2,0	11,0,2,0	11	26	gene; intron; transcript	ENSG00000141551	no_Repeat	A->G	0.153846
17	80218368	-	2.58024	12,0,0,0	13,2,0,0	12,2,0,0	12	29	gene; intron; transcript	ENSG00000141551	no_Repeat	A->C	0.138095
17	80218371	-	1.84019	0,0,13,0	0,2,14,0	0,1,13,0	13	30	gene; intron; transcript	ENSG00000141551	no_Repeat	G->C	0.0982143
17	80218419	-	1.83196	0,18,0,0	0,16,2,0	0,12,1,0	18	31	gene; intron; transcript	ENSG00000141551	no_Repeat	C->G	0.0940171
17	80218443	-	1.84229	0,25,0,0	0,15,1,0	0,12,2,0	25	30	gene; intron; transcript	ENSG00000141551	no_Repeat	C->G	0.102679
17	80887005	+	1.54475	0,0,0,36	0,0,2,31	0,0,1,41	36	75	CDS; exon; gene; transcript	ENSG00000141556	no_Repeat	T->G	0.0422078
17	80887010	+	1.50594	0,0,0,32	0,2,0,35	0,1,0,45	32	83	CDS; exon; gene; transcript	ENSG00000141556	no_Repeat	T->C	0.0378966
18	109439	+	1.29694	0,0,21,0	1,0,5,0	1,0,7,0	21	14	intergenic	*	Satellite	G->A	0.145833
18	109443	+	2.90299	22,0,0,0	4,0,0,2	6,0,0,2	22	14	intergenic	*	Satellite	A->T	0.291667
18	109975	+	2.12175	39,0,0,0	4,0,1,0	5,0,2,0	39	12	intergenic	*	Satellite	A->G	0.242857
18	109995	+	1.32702	0,27,0,0	0,4,0,1	0,6,0,1	27	12	intergenic	*	Satellite	C->T	0.171429
18	110355	+	2.04983	0,0,0,10	0,1,0,6	0,2,0,6	10	15	intergenic	*	Satellite	T->C	0.196429
18	112258	-	1.36547	0,29,0,0	0,4,0,1	0,4,0,1	29	10	intergenic	*	no_Repeat	C->T	0.2
18	684433	-	2.09255	31,0,0,0	5,0,2,0	5,0,1,0	31	13	gene; intron; transcript	ENSG00000132199	SINE/Alu	A->G	0.22619
18	691578	-	1.27127	30,0,0,0	7,0,1,0	7,0,1,0	30	16	exon; gene; intron; transcript	ENSG00000132199	SINE/Alu	A->G	0.125
18	692561	-	3.79409	18,0,0,0	4,0,2,0	5,0,3,0	18	14	exon; gene; intron; transcript	ENSG00000132199	SINE/Alu	A->G	0.354167
18	2582145	+	1.97562	20,0,0,0	9,0,1,0	7,0,2,0	20	19	CDS; exon; gene; intron; transcript	ENSG00000080986	SINE/Alu	A->G	0.161111
18	2582153	+	1.23605	21,0,0,0	9,0,1,0	8,0,1,0	21	19	CDS; exon; gene; intron; transcript	ENSG00000080986	SINE/Alu	A->G	0.105556
18	2582169	+	1.93224	21,0,0,0	11,0,1,0	8,0,2,0	21	22	CDS; exon; gene; intron; transcript	ENSG00000080986	SINE/Alu	A->G	0.141667
18	19211208	+	2.54286	24,0,0,0	17,0,1,0	11,0,3,0	24	32	downstream	ENSG00000167088	SINE/Alu	A->G	0.134921
18	20876381	-	1.21647	25,0,0,0	7,0,1,0	12,0,1,0	25	21	3-prime-UTR; exon; gene; intron; transcript	ENSG00000134490	SINE/Alu	A->G	0.100962
18	20876394	-	1.28359	28,0,0,0	4,0,1,0	9,0,1,0	28	15	3-prime-UTR; exon; gene; intron; transcript	ENSG00000134490	SINE/Alu	A->G	0.15
18	23835189	-	18.2184	0,0,0,14	0,0,5,0	0,0,8,0	14	13	intergenic	*	no_Repeat	T->G	1
18	25583098	-	8.51577	0,0,19,0	0,0,7,6	0,0,11,8	19	32	CDS; exon; gene; transcript	ENSG00000170558	no_Repeat	G->T	0.441296
18	29972978	-	1.17348	0,22,0,0	0,10,0,1	0,14,0,1	22	26	CDS; exon; gene; transcript	ENSG00000141441	no_Repeat	C->T	0.0787879
18	32827735	+	3.33619	14,0,0,0	6,0,2,0	18,0,3,0	14	29	gene; intron; transcript	ENSG00000186812	SINE/Alu	A->G	0.196429
18	32827764	+	4.19511	15,0,0,0	4,0,2,0	16,0,4,0	15	26	gene; intron; transcript	ENSG00000186812	SINE/Alu	A->G	0.266667
18	33706608	-	1.51277	0,0,16,0	0,1,36,0	0,2,43,0	16	82	CDS; exon; gene; intron; transcript	ENSG00000141424	no_Repeat	G->C	0.0357357
18	46593680	-	2.99022	0,0,0,23	0,2,0,4	0,2,0,4	23	12	gene; intron; transcript	ENSG00000141627	no_Repeat	T->C	0.333333
18	46593709	-	5.85272	0,0,0,19	0,4,0,3	0,3,0,3	19	13	gene; intron; transcript	ENSG00000141627	no_Repeat	T->C	0.535714
18	46593718	-	3.79444	0,18,0,0	0,5,0,2	0,4,0,3	18	14	gene; intron; transcript	ENSG00000141627	no_Repeat	C->T	0.357143
18	46593743	-	1.99129	0,18,0,0	0,7,0,1	0,8,0,2	18	18	gene; intron; transcript	ENSG00000141627	no_Repeat	C->T	0.1625
18	56415317	+	1.32706	0,0,0,27	0,1,0,5	0,1,0,5	27	12	3-prime-UTR; exon; gene; transcript	ENSG00000172175	no_Repeat	T->C	0.166667
18	64289443	+	1.18363	14,0,0,0	13,1,0,0	10,1,0,0	14	25	intergenic	*	LINE/L1	A->C	0.0811688
18	64289444	+	9.13658	15,0,0,0	4,10,0,0	4,7,0,0	15	25	intergenic	*	LINE/L1	A->C	0.675325
18	74152702	-	2.07185	0,19,0,0	2,3,0,0	1,8,0,0	19	14	gene; intron; transcript	ENSG00000101493	Simple_repeat	C->A	0.255556
18	77916478	-	2.09717	27,0,0,0	4,0,2,0	6,0,1,0	27	13	3-prime-UTR; exon; gene; transcript	ENSG00000178184	SINE/Alu	A->G	0.238095
19	200289	-	5.9975	12,0,0,0	8,0,3,0	7,0,5,0	12	23	intergenic	*	no_Repeat	A->G	0.344697
19	200317	-	1.89567	21,0,0,0	9,0,2,0	12,0,1,0	21	24	intergenic	*	no_Repeat	A->G	0.129371
19	200366	-	2.93456	28,0,0,0	4,0,2,0	5,0,2,0	28	13	intergenic	*	no_Repeat	A->G	0.309524
19	342413	-	1.21623	0,0,27,0	1,0,8,0	1,0,11,0	27	21	gene; intron; transcript	ENSG00000105556	no_Repeat	G->A	0.0972222
19	1089950	-	2.57484	22,0,0,0	55,0,3,0	65,0,2,0	22	125	CDS; exon; gene; transcript	ENSG00000099817	no_Repeat	A->G	0.0407874
19	1257516	+	2.8047	0,0,0,44	0,3,0,35	0,2,0,43	44	83	3-prime-UTR; exon; gene; transcript; upstream	ENSG00000099622; ENSG00000167470	Simple_repeat	T->C	0.0616959
19	1257522	+	2.12434	0,45,0,0	0,39,0,3	0,44,0,1	45	87	3-prime-UTR; exon; gene; transcript; upstream	ENSG00000099622; ENSG00000167470	Simple_repeat	C->T	0.0468254
19	1419846	+	1.6258	0,0,13,0	2,0,31,0	1,0,25,0	13	59	gene; intron; transcript	ENSG00000071626	no_Repeat	G->A	0.0495338
19	1578136	-	1.37944	0,42,0,0	0,53,0,2	0,59,0,1	42	115	3-prime-UTR; downstream; exon; gene; transcript	ENSG00000071655; ENSG00000267059	no_Repeat	C->T	0.0265152
19	1586771	-	1.1522	38,0,0,0	15,0,1,0	12,0,1,0	38	29	gene; intron; transcript	ENSG00000071655; ENSG00000267059	SINE/Alu	A->G	0.0697115
19	1586772	-	1.1527	38,0,0,0	15,0,1,0	12,0,1,0	38	29	gene; intron; transcript	ENSG00000071655; ENSG00000267059	SINE/Alu	A->G	0.0697115
19	1587012	-	2.77123	13,0,0,0	8,0,1,0	6,0,3,0	13	18	gene; intron; transcript	ENSG00000071655; ENSG00000267059	SINE/Alu	A->G	0.222222
19	1587103	-	3.46126	23,0,0,0	8,0,2,0	10,0,3,0	23	23	gene; intron; transcript	ENSG00000071655; ENSG00000267059	SINE/Alu	A->G	0.215385
19	1587143	-	1.82246	30,0,0,0	10,0,2,0	19,0,1,0	30	32	gene; intron; transcript	ENSG00000071655; ENSG00000267059	SINE/Alu	A->G	0.108333
19	1587538	-	1.77886	50,0,0,0	13,0,2,0	21,0,1,0	50	37	gene; intron; transcript	ENSG00000071655; ENSG00000267059	SINE/Alu	A->G	0.0893939
19	1590114	-	6.01349	29,0,0,0	13,0,3,0	30,0,6,0	29	52	gene; intron; transcript	ENSG00000071655; ENSG00000267059	SINE/Alu	A->G	0.177083
19	1590282	-	3.90089	33,0,0,0	14,0,2,0	21,0,4,0	33	41	gene; intron; transcript	ENSG00000071655; ENSG00000267059	SINE/Alu	A->G	0.1425
19	1590489	-	1.68332	26,0,0,0	24,0,1,0	23,0,2,0	26	50	gene; intron; transcript	ENSG00000071655; ENSG00000267059	SINE/Alu	A->G	0.06
19	1590505	-	3.85273	31,0,0,0	20,0,3,0	19,0,3,0	31	45	gene; intron; transcript	ENSG00000071655; ENSG00000267059	SINE/Alu	A->G	0.133399
19	1612746	-	1.32017	0,17,0,0	0,5,0,1	0,5,0,1	17	12	gene; intron; transcript	ENSG00000071564	no_Repeat	C->T	0.166667
19	2327416	-	3.04742	38,0,0,0	4,0,1,0	3,0,3,0	38	11	gene; intron; transcript	ENSG00000130332	SINE/Alu	A->G	0.35
19	2327421	-	2.99061	40,0,0,0	4,0,1,0	4,0,3,0	40	12	gene; intron; transcript	ENSG00000130332	SINE/Alu	A->G	0.314286
19	2835130	+	1.27106	39,0,0,0	7,0,1,0	7,0,1,0	39	16	3-prime-UTR; exon; gene; transcript	ENSG00000172006	SINE/Alu	A->G	0.125
19	2855373	+	1.98729	37,0,0,0	4,0,1,0	11,0,2,0	37	18	3-prime-UTR; exon; gene; transcript	ENSG00000186300	SINE/Alu	A->G	0.176923
19	2855428	+	4.67286	42,0,0,0	3,0,2,0	6,0,4,0	42	15	3-prime-UTR; exon; gene; transcript	ENSG00000186300	SINE/Alu	A->G	0.4
19	2855429	+	2.04718	44,0,0,0	4,0,1,0	8,0,2,0	44	15	3-prime-UTR; exon; gene; transcript	ENSG00000186300	SINE/Alu	A->G	0.2
19	2855474	+	5.34841	43,0,0,0	5,0,3,0	7,0,4,0	43	19	3-prime-UTR; exon; gene; transcript	ENSG00000186300	SINE/Alu	A->G	0.369318
19	2917529	+	2.52575	0,0,36,0	1,0,11,0	3,0,18,0	36	33	CDS; exon; gene; transcript	ENSG00000171970	no_Repeat	G->A	0.113095
19	3977922	-	1.69073	0,47,0,0	0,99,0,1	0,98,0,3	47	201	CDS; exon; gene; intron; transcript	ENSG00000167658	no_Repeat	C->T	0.0198515
19	4035786	+	4.59209	0,0,0,26	0,2,0,5	0,4,0,5	26	16	gene; intron; transcript	ENSG00000105229	no_Repeat	T->C	0.365079
19	4035803	+	3.3722	0,0,18,0	2,0,11,0	3,0,11,0	18	27	gene; intron; transcript	ENSG00000105229	no_Repeat	G->A	0.184066
19	4053706	-	1.21688	0,0,72,0	0,1,11,0	0,1,8,0	72	21	gene; intron; transcript	ENSG00000178951	Simple_repeat	G->C	0.0972222
19	4310496	+	1.15208	0,0,48,0	1,0,13,0	1,0,14,0	48	29	CDS; exon; gene; intron; transcript	ENSG00000105255	no_Repeat	G->A	0.0690476
19	4407033	+	2.86729	33,0,0,0	7,0,3,0	4,0,1,0	33	15	gene; intron; transcript	ENSG00000167670	SINE/Alu	A->G	0.25
19	4411738	+	1.3627	33,0,0,0	4,0,1,0	4,0,1,0	33	10	gene; intron; transcript	ENSG00000167670	SINE/Alu	A->G	0.2
19	4499647	+	1.83225	0,0,12,0	2,0,12,0	1,0,16,0	12	31	CDS; exon; gene; intron; transcript	ENSG00000167674	no_Repeat	G->A	0.10084
19	5650492	+	2.00779	35,0,0,0	6,0,2,0	8,0,1,0	35	17	gene; intron; transcript	ENSG00000160633	SINE/Alu	A->G	0.180556
19	5709117	-	3.54445	32,0,0,0	7,0,4,0	8,0,1,0	32	20	gene; intron; transcript	ENSG00000196365	SINE/Alu	A->G	0.237374
19	5928034	-	1.82126	27,0,0,0	10,2,0,0	17,1,0,0	27	30	CDS; exon; gene; intron; transcript	ENSG00000031823	no_Repeat	A->C	0.111111
19	7084380	+	2.07135	47,0,0,0	7,0,2,0	4,0,1,0	47	14	3-prime-UTR; exon; gene; transcript	ENSG00000130544	SINE/Alu	A->G	0.211111
19	7084431	+	1.20761	38,0,0,0	12,0,1,0	8,0,1,0	38	22	3-prime-UTR; exon; gene; transcript	ENSG00000130544	SINE/Alu	A->G	0.0940171
19	7084465	+	1.80483	42,0,0,0	18,0,1,0	13,0,2,0	42	34	3-prime-UTR; exon; gene; transcript	ENSG00000130544	SINE/Alu	A->G	0.0929825
19	7085983	+	1.99132	46,0,0,0	3,0,2,0	12,0,1,0	46	18	3-prime-UTR; exon; gene; transcript	ENSG00000130544	SINE/Alu	A->G	0.238462
19	7086557	+	1.31066	23,0,0,0	4,0,1,0	7,0,1,0	23	13	3-prime-UTR; exon; gene; transcript	ENSG00000130544	SINE/Alu	A->G	0.1625
19	7086579	+	1.27091	23,0,0,0	4,0,1,0	10,0,1,0	23	16	3-prime-UTR; exon; gene; transcript	ENSG00000130544	SINE/Alu	A->G	0.145455
19	7086893	+	1.23733	30,0,0,0	7,0,1,0	10,0,1,0	30	19	3-prime-UTR; exon; gene; transcript	ENSG00000130544	SINE/Alu	A->G	0.107955
19	7086920	+	1.96042	29,0,0,0	8,0,1,0	9,0,2,0	29	20	3-prime-UTR; exon; gene; transcript	ENSG00000130544	SINE/Alu	A->G	0.146465
19	10225162	+	1.16666	0,52,0,0	0,14,0,1	0,11,0,1	52	27	3-prime-UTR; CDS; exon; gene; transcript	ENSG00000130810; ENSG00000243207; ENSG00000244165	no_Repeat	C->T	0.075
19	10291070	-	3.15986	37,0,0,0	64,0,1,0	65,0,5,0	37	135	CDS; exon; gene; transcript	ENSG00000130816	no_Repeat	A->G	0.0434066
19	10800166	+	9.21815	43,0,0,0	28,0,7,0	36,0,9,0	43	80	3-prime-UTR; exon; gene; transcript	ENSG00000129351	no_Repeat	A->G	0.2
19	11256689	-	3.42475	47,0,0,0	39,0,2,0	47,0,4,0	47	92	3-prime-UTR; exon; gene; intron; transcript	ENSG00000161888	SINE/Alu	A->G	0.0636059
19	11256725	-	4.12845	34,0,0,0	35,0,4,0	47,0,3,0	34	89	3-prime-UTR; exon; gene; intron; transcript	ENSG00000161888	SINE/Alu	A->G	0.0812821
19	11257717	-	2.41863	21,0,0,0	13,0,1,0	27,0,3,0	21	44	3-prime-UTR; exon; gene; intron; transcript	ENSG00000161888	SINE/Alu	A->G	0.0857143
19	11478921	-	1.82136	30,0,0,0	9,0,1,0	20,0,2,0	30	32	intergenic	*	SINE/Alu	A->G	0.0954545
19	11664192	-	4.86091	0,0,0,39	4,0,0,38	4,0,0,37	39	83	3-prime-UTR; exon; gene; intron; transcript	ENSG00000130165	no_Repeat	T->A	0.0963995
19	11800291	-	1.31053	26,0,0,0	4,0,1,0	7,0,1,0	26	13	intergenic	*	SINE/Alu	A->G	0.1625
19	11833704	-	1.23732	0,0,0,45	0,0,1,8	0,0,1,9	45	19	CDS; exon; gene; transcript	ENSG00000197933	no_Repeat	T->G	0.105556
19	11833710	-	1.25663	48,0,0,0	7,1,0,0	8,1,0,0	48	17	CDS; exon; gene; transcript	ENSG00000197933	no_Repeat	A->C	0.118056
19	11945146	+	1.34461	21,0,0,0	4,0,1,0	5,0,1,0	21	11	3-prime-UTR; exon; gene; transcript	ENSG00000171295	SINE/Alu	A->G	0.183333
19	12254749	-	3.57446	20,0,0,0	5,0,2,0	9,0,3,0	20	19	gene; intron; transcript; upstream	ENSG00000132010; ENSG00000213297; ENSG00000257591	SINE/Alu	A->G	0.267857
19	13208959	+	2.53369	0,18,0,0	0,12,0,2	0,16,0,2	18	32	3-prime-UTR; exon; gene; transcript	ENSG00000008441	no_Repeat	C->T	0.126984
19	13870398	+	2.99041	0,25,0,0	0,3,3,0	0,5,1,0	25	12	3-prime-UTR; exon; gene; intron; transcript; upstream	ENSG00000037757; ENSG00000104957	no_Repeat	C->G	0.333333
19	13883381	+	8.61863	28,0,0,0	11,0,9,0	18,0,7,0	28	45	3-prime-UTR; exon; gene; transcript; upstream	ENSG00000037757; ENSG00000104979	SINE/Alu	A->G	0.365
19	13883387	+	3.13313	30,0,0,0	17,0,4,0	22,0,1,0	30	44	3-prime-UTR; exon; gene; transcript; upstream	ENSG00000037757; ENSG00000104979	SINE/Alu	A->G	0.116977
19	13883388	+	6.24963	31,0,0,0	14,0,8,0	20,0,3,0	31	45	3-prime-UTR; exon; gene; transcript; upstream	ENSG00000037757; ENSG00000104979	SINE/Alu	A->G	0.247036
19	13883476	+	7.37007	24,0,0,0	23,0,4,0	22,0,8,0	24	57	3-prime-UTR; exon; gene; transcript; upstream	ENSG00000037757; ENSG00000104979	SINE/Alu	A->G	0.207407
19	13883479	+	10.2048	26,0,0,0	19,0,9,0	17,0,15,0	26	60	3-prime-UTR; exon; gene; transcript; upstream	ENSG00000037757; ENSG00000104979	SINE/Alu	A->G	0.395089
19	13883521	+	3.7543	34,0,0,0	24,0,2,0	23,0,4,0	34	53	3-prime-UTR; exon; gene; transcript; upstream	ENSG00000037757; ENSG00000104979	SINE/Alu	A->G	0.112536
19	13883892	+	4.68566	26,0,0,0	12,0,4,0	21,0,3,0	26	40	3-prime-UTR; exon; gene; transcript; upstream	ENSG00000037757; ENSG00000104979	SINE/Alu	A->G	0.1875
19	13884346	+	3.78059	38,0,0,0	24,0,3,0	21,0,3,0	38	51	3-prime-UTR; exon; gene; transcript; upstream	ENSG00000037757; ENSG00000104979	SINE/Alu	A->G	0.118056
19	13884418	+	3.25804	29,0,0,0	17,0,1,0	12,0,4,0	29	34	3-prime-UTR; exon; gene; transcript; upstream	ENSG00000037757; ENSG00000104979	SINE/Alu	A->G	0.152778
19	13884669	+	1.77817	26,0,0,0	17,0,1,0	17,0,2,0	26	37	3-prime-UTR; exon; gene; transcript; upstream	ENSG00000037757; ENSG00000104979	SINE/Alu	A->G	0.0804094
19	14315775	-	6.78152	0,0,10,0	5,0,3,0	4,0,4,0	10	16	gene; intron; transcript	ENSG00000072071	no_Repeat	G->A	0.5625
19	14528811	-	1.23456	39,0,0,0	6,0,1,0	11,0,1,0	39	19	gene; intron; transcript	ENSG00000123136	SINE/Alu	A->G	0.113095
19	14528815	-	3.57548	38,0,0,0	6,0,1,0	8,0,4,0	38	19	gene; intron; transcript	ENSG00000123136	SINE/Alu	A->G	0.238095
19	14629150	-	7.21662	0,13,0,0	0,10,0,5	0,5,0,6	13	26	CDS; exon; gene; intron; transcript	ENSG00000132002	no_Repeat	C->T	0.439394
19	14682297	-	2.12521	35,0,0,0	3,0,2,0	6,0,1,0	35	12	gene; intron; transcript	ENSG00000099795	SINE/Alu	A->G	0.271429
19	16191501	+	1.31086	38,0,0,0	4,0,1,0	7,0,1,0	38	13	gene; intron; transcript	ENSG00000167460	SINE/Alu	A->G	0.1625
19	16232612	+	4.82834	0,0,50,0	0,4,40,0	0,4,41,0	50	89	CDS; exon; gene; transcript	ENSG00000167461	no_Repeat	G->C	0.089899
19	16749284	-	1.36588	32,0,0,0	4,0,1,0	4,0,1,0	32	10	gene; intron; transcript	ENSG00000214046; ENSG00000268790	SINE/Alu	A->G	0.2
19	16749285	-	1.36583	34,0,0,0	4,0,1,0	4,0,1,0	34	10	gene; intron; transcript	ENSG00000214046; ENSG00000268790	SINE/Alu	A->G	0.2
19	17355796	-	1.33831	0,25,0,0	0,4,0,1	0,5,0,1	25	11	CDS; downstream; exon; gene; intron; transcript	ENSG00000130307; ENSG00000160113; ENSG00000269095	no_Repeat	C->T	0.183333
19	18143446	+	9.17161	0,0,0,27	11,0,0,2	12,0,0,0	27	25	intergenic	*	no_Repeat	T->A	0.923077
19	18417896	-	1.36976	0,0,0,30	1,0,0,54	2,0,0,61	30	118	3-prime-UTR; exon; gene; transcript	ENSG00000130520	no_Repeat	T->A	0.0249639
19	18476282	+	1.89522	33,0,0,0	7,0,1,0	15,0,2,0	33	25	3-prime-UTR; exon; gene; intron; transcript	ENSG00000130517	SINE/Alu	A->G	0.121324
19	18477800	+	1.36553	57,0,0,0	4,0,1,0	4,0,1,0	57	10	3-prime-UTR; exon; gene; intron; transcript	ENSG00000130517	SINE/Alu	A->G	0.2
19	18478885	+	1.94355	38,0,0,0	6,0,2,0	12,0,1,0	38	21	3-prime-UTR; exon; gene; intron; transcript	ENSG00000130517	SINE/Alu	A->G	0.163462
19	18670954	+	1.34481	41,0,0,0	4,0,1,0	5,0,1,0	41	11	5-prime-UTR; exon; gene; intron; transcript	ENSG00000105700	SINE/Alu	A->G	0.183333
19	19791276	+	1.96055	23,0,0,0	7,0,2,0	10,0,1,0	23	20	3-prime-UTR; exon; gene; intron; transcript	ENSG00000181896	SINE/Alu	A->G	0.156566
19	19792994	+	2.00746	26,0,0,0	7,0,2,0	7,0,1,0	26	17	3-prime-UTR; exon; gene; intron; transcript	ENSG00000181896	SINE/Alu	A->G	0.173611
19	21303968	+	4.07978	21,0,0,0	11,0,4,0	14,0,2,0	21	31	3-prime-UTR; exon; gene; intron; transcript	ENSG00000160352	SINE/Alu	A->G	0.195833
19	21305717	+	1.99175	23,0,0,0	4,0,1,0	11,0,2,0	23	18	3-prime-UTR; exon; gene; intron; transcript	ENSG00000160352	SINE/Alu	A->G	0.176923
19	21305782	+	1.20968	18,0,0,0	6,0,1,0	13,0,1,0	18	21	3-prime-UTR; exon; gene; intron; transcript	ENSG00000160352	SINE/Alu	A->G	0.107143
19	21365595	+	2.07225	0,0,28,0	1,0,4,0	2,0,7,0	28	14	3-prime-UTR; CDS; exon; gene; intron; transcript	ENSG00000196705	no_Repeat	G->A	0.211111
19	21373626	+	1.29651	17,0,0,0	5,0,1,0	7,0,1,0	17	14	downstream	ENSG00000196705	SINE/Alu	A->G	0.145833
19	21373666	+	3.51362	15,0,0,0	8,0,2,0	8,0,3,0	15	21	downstream	ENSG00000196705	SINE/Alu	A->G	0.236364
19	21374133	+	2.94424	19,0,0,0	3,0,2,0	6,0,2,0	19	13	downstream	ENSG00000196705	SINE/Alu	A->G	0.325
19	21374135	+	1.31156	20,0,0,0	4,0,1,0	7,0,1,0	20	13	downstream	ENSG00000196705	SINE/Alu	A->G	0.1625
19	21374136	+	2.09773	20,0,0,0	3,0,2,0	7,0,1,0	20	13	downstream	ENSG00000196705	SINE/Alu	A->G	0.2625
19	21374141	+	2.09776	20,0,0,0	3,0,2,0	7,0,1,0	20	13	downstream	ENSG00000196705	SINE/Alu	A->G	0.2625
19	21474615	-	5.18048	23,0,0,0	7,0,4,0	8,0,3,0	23	22	3-prime-UTR; exon; gene; transcript	ENSG00000182141	SINE/Alu	A->G	0.318182
19	21474620	-	2.69046	23,0,0,0	9,0,2,0	9,0,2,0	23	22	3-prime-UTR; exon; gene; transcript	ENSG00000182141	SINE/Alu	A->G	0.181818
19	21476008	-	1.28386	0,0,0,27	0,1,0,7	0,1,0,6	27	15	3-prime-UTR; exon; gene; transcript	ENSG00000182141	no_Repeat	T->C	0.133929
19	21909818	-	1.77133	17,0,0,0	19,0,1,0	16,0,2,0	17	38	CDS; exon; gene; transcript	ENSG00000197020	no_Repeat	A->G	0.0805556
19	21910188	-	2.43648	0,0,15,0	0,0,15,3	0,0,23,1	15	42	CDS; exon; gene; transcript	ENSG00000197020	no_Repeat	G->T	0.104167
19	21910190	-	1.74797	14,0,0,0	15,0,2,0	23,0,1,0	14	41	CDS; exon; gene; transcript	ENSG00000197020	no_Repeat	A->G	0.0796569
19	23404531	-	3.41486	23,0,0,0	9,0,4,0	11,0,1,0	23	25	3-prime-UTR; exon; gene; transcript	ENSG00000196081	SINE/Alu	A->G	0.195513
19	23404555	-	1.2264	28,0,0,0	9,0,1,0	9,0,1,0	28	20	3-prime-UTR; exon; gene; transcript	ENSG00000196081	SINE/Alu	A->G	0.1
19	23404557	-	1.94589	29,0,0,0	8,0,2,0	10,0,1,0	29	21	3-prime-UTR; exon; gene; transcript	ENSG00000196081	SINE/Alu	A->G	0.145455
19	23542718	-	1.94584	21,0,0,0	9,1,0,0	9,2,0,0	21	21	CDS; exon; gene; intron; transcript	ENSG00000167232	no_Repeat	A->C	0.140909
19	23836898	-	1.73106	16,0,0,0	18,0,0,1	22,0,0,2	16	43	CDS; exon; gene; intron; transcript	ENSG00000197372	no_Repeat	A->T	0.0679825
19	24310254	+	3.05006	0,15,0,0	0,21,0,4	0,26,0,1	15	52	CDS; exon; gene; transcript	ENSG00000213096	no_Repeat	C->T	0.0985185
19	28212727	-	1.94548	41,0,0,0	8,2,0,0	10,1,0,0	41	21	intergenic	*	Satellite/centr	A->C	0.145455
19	28212732	-	1.93151	0,0,0,44	2,0,0,9	1,0,0,10	44	22	intergenic	*	Satellite/centr	T->A	0.136364
19	28212739	-	1.93189	0,0,0,48	2,0,0,9	1,0,0,10	48	22	intergenic	*	Satellite/centr	T->A	0.136364
19	28262084	-	1.22412	0,65,0,0	0,7,1,0	0,11,1,0	65	20	intergenic	*	Satellite/centr	C->G	0.104167
19	28262097	-	1.22601	0,68,0,0	1,7,0,0	1,11,0,0	68	20	intergenic	*	Satellite/centr	C->A	0.104167
19	28278951	-	1.16736	68,0,0,0	9,0,1,0	16,0,1,0	68	27	intergenic	*	SINE/Alu	A->G	0.0794118
19	28278996	-	6.98702	65,0,0,0	3,0,5,0	7,0,5,0	65	20	intergenic	*	SINE/Alu	A->G	0.520833
19	28298746	+	1.78771	68,0,0,0	12,0,2,0	21,0,1,0	68	36	intergenic	*	LINE/L1	A->G	0.0941558
19	28298771	+	1.84233	63,0,0,0	10,0,1,0	17,0,2,0	63	30	intergenic	*	LINE/L1	A->G	0.0980861
19	29699005	-	1.31368	0,0,35,0	1,0,66,0	2,0,66,0	35	135	CDS; exon; gene; transcript	ENSG00000169021	no_Repeat	G->A	0.0221686
19	33072118	+	5.46681	0,11,0,0	0,4,2,0	0,5,5,0	11	16	5-prime-UTR; exon; gene; transcript	ENSG00000105185	no_Repeat	C->G	0.416667
19	33369129	-	2.52792	64,0,0,0	14,0,2,0	15,0,2,0	64	33	downstream	ENSG00000121289	SINE/Alu	A->G	0.121324
19	34288190	+	6.76842	0,18,0,0	0,4,0,6	0,2,0,3	18	15	gene; intron; transcript	ENSG00000153885	no_Repeat	C->T	0.6
19	34690159	+	1.29727	70,0,0,0	6,0,1,0	6,0,1,0	70	14	gene; intron; transcript	ENSG00000257103	SINE/Alu	A->G	0.142857
19	34690225	+	2.75417	62,0,0,0	7,0,1,0	8,0,3,0	62	19	gene; intron; transcript	ENSG00000257103	SINE/Alu	A->G	0.198864
19	34692317	+	2.80427	58,0,0,0	6,0,1,0	7,0,3,0	58	17	gene; intron; transcript	ENSG00000257103	SINE/Alu	A->G	0.221429
19	34693330	+	1.32651	55,0,0,0	6,0,1,0	4,0,1,0	55	12	gene; intron; transcript	ENSG00000257103	SINE/Alu	A->G	0.171429
19	34698638	+	1.34369	71,0,0,0	5,0,1,0	4,0,1,0	71	11	gene; intron; transcript	ENSG00000257103	SINE/Alu	A->G	0.183333
19	34702135	+	2.12496	66,0,0,0	4,0,2,0	5,0,1,0	66	12	gene; intron; transcript	ENSG00000257103	SINE/Alu	A->G	0.25
19	34704763	+	1.20678	78,0,0,0	10,0,1,0	10,0,1,0	78	22	gene; intron; transcript	ENSG00000257103	SINE/Alu	A->G	0.0909091
19	34707434	+	5.11037	51,0,0,0	3,0,3,0	2,0,3,0	51	11	gene; intron; transcript	ENSG00000257103	SINE/Alu	A->G	0.55
19	34707548	+	3.57538	81,0,0,0	4,0,3,0	10,0,2,0	81	19	gene; intron; transcript	ENSG00000257103	SINE/Alu	A->G	0.297619
19	34707552	+	1.20744	82,0,0,0	7,0,1,0	13,0,1,0	82	22	gene; intron; transcript	ENSG00000257103	SINE/Alu	A->G	0.0982143
19	34707554	+	3.43673	83,0,0,0	4,0,5,0	15,0,1,0	83	25	gene; intron; transcript	ENSG00000257103	SINE/Alu	A->G	0.309028
19	34707565	+	1.84967	81,0,0,0	8,0,2,0	18,0,1,0	81	29	gene; intron; transcript	ENSG00000257103	SINE/Alu	A->G	0.126316
19	34860401	+	1.25886	71,0,0,0	6,0,1,0	9,0,1,0	71	17	gene; intron; transcript	ENSG00000105220	SINE/Alu	A->G	0.121429
19	34860402	+	4.54076	72,0,0,0	5,0,2,0	6,0,4,0	72	17	gene; intron; transcript	ENSG00000105220	SINE/Alu	A->G	0.342857
19	34892904	+	1.23642	0,41,0,0	0,7,0,1	0,10,0,1	41	19	3-prime-UTR; exon; gene; intron; transcript; upstream	ENSG00000105220; ENSG00000126249; ENSG00000266953	SINE/Alu	C->T	0.107955
19	34906120	+	2.07102	89,0,0,0	4,0,2,0	7,0,1,0	89	14	gene; intron; transcript	ENSG00000126249	SINE/Alu	A->G	0.229167
19	34924674	+	3.93332	57,0,0,0	4,0,2,0	3,0,3,0	57	12	gene; intron; transcript	ENSG00000126261	SINE/Alu	A->G	0.416667
19	34924712	+	1.29732	71,0,0,0	5,0,1,0	7,0,1,0	71	14	gene; intron; transcript	ENSG00000126261	SINE/Alu	A->G	0.145833
19	34933533	+	1.30825	65,0,0,0	4,0,1,0	7,0,1,0	65	13	gene; intron; transcript	ENSG00000126261	SINE/Alu	A->G	0.1625
19	34933556	+	1.17399	80,0,0,0	15,0,1,0	9,0,1,0	80	26	gene; intron; transcript	ENSG00000126261	SINE/Alu	A->G	0.08125
19	34935168	+	6.43669	57,0,0,0	7,0,6,0	7,0,3,0	57	23	gene; intron; transcript	ENSG00000126261	SINE/Alu	A->G	0.380769
19	34935502	+	1.25702	82,0,0,0	8,0,1,0	7,0,1,0	82	17	gene; intron; transcript	ENSG00000126261	SINE/Alu	A->G	0.118056
19	34935591	+	6.77935	73,0,0,0	4,0,4,0	6,0,5,0	73	19	gene; intron; transcript	ENSG00000126261	SINE/Alu	A->G	0.477273
19	34961521	+	2.40649	64,0,0,0	19,0,3,0	22,0,1,0	64	45	downstream	ENSG00000126261	SINE/Alu	A->G	0.0899209
19	34962856	+	1.85905	85,0,0,0	10,0,1,0	15,0,2,0	85	28	downstream	ENSG00000126261	SINE/Alu	A->G	0.104278
19	35175126	+	1.34397	0,0,14,0	0,0,5,1	0,0,4,1	14	11	3-prime-UTR; exon; gene; intron; transcript	ENSG00000089335	no_Repeat	G->T	0.183333
19	35449337	-	1.18757	0,0,0,61	0,1,0,8	0,1,0,14	61	24	CDS; exon; gene; transcript	ENSG00000180884	no_Repeat	T->C	0.0888889
19	35449340	-	1.20782	0,0,0,67	0,1,0,6	0,1,0,14	67	22	CDS; exon; gene; transcript	ENSG00000180884	no_Repeat	T->C	0.104762
19	35770194	+	12.8769	34,0,0,0	43,0,16,0	44,0,20,0	34	123	3-prime-UTR; exon; gene; transcript; upstream	ENSG00000105697; ENSG00000105698	Simple_repeat	A->G	0.291843
19	36107667	+	2.09002	78,0,0,0	5,0,1,0	5,0,2,0	78	13	gene; intron; transcript	ENSG00000249115	SINE/Alu	A->G	0.22619
19	36261208	+	1.60746	102,0,0,0	28,0,1,0	32,0,2,0	102	63	gene; intron; transcript; upstream	ENSG00000004777; ENSG00000167595	SINE/Alu	A->G	0.0466531
19	36261570	+	2.63918	79,0,0,0	10,0,3,0	11,0,1,0	79	25	gene; intron; transcript; upstream	ENSG00000004777; ENSG00000167595	SINE/Alu	A->G	0.157051
19	36708625	+	1.31192	64,0,0,0	5,0,1,0	6,0,1,0	64	13	gene; intron; transcript	ENSG00000167635	SINE/Alu	A->G	0.154762
19	36715208	+	1.93216	70,0,0,0	6,0,2,0	13,0,1,0	70	22	gene; intron; transcript	ENSG00000167635	SINE/Alu	A->G	0.160714
19	36721723	+	2.90278	91,0,0,0	4,0,2,0	6,0,2,0	91	14	gene; intron; transcript	ENSG00000167635	SINE/Alu	A->G	0.291667
19	36722952	+	1.36579	64,0,0,0	4,0,1,0	4,0,1,0	64	10	gene; intron; transcript	ENSG00000167635	SINE/Alu	A->G	0.2
19	36723585	+	1.95948	66,0,0,0	7,0,2,0	10,0,1,0	66	20	gene; intron; transcript	ENSG00000167635	SINE/Alu	A->G	0.156566
19	36723588	+	7.27739	70,0,0,0	5,0,4,0	3,0,9,0	70	21	gene; intron; transcript	ENSG00000167635	SINE/Alu	A->G	0.597222
19	36724207	+	2.15805	69,0,0,0	3,0,2,0	5,0,1,0	69	11	gene; intron; transcript	ENSG00000167635	SINE/Alu	A->G	0.283333
19	36806927	-	6.83244	59,0,0,0	20,0,3,0	24,0,8,0	59	55	intergenic	*	no_Repeat	A->G	0.190217
19	36806940	-	4.48828	0,56,0,0	0,20,3,0	0,26,4,0	56	53	intergenic	*	no_Repeat	C->G	0.131884
19	36806948	-	3.0136	0,54,0,0	0,24,0,3	0,27,0,2	54	56	intergenic	*	no_Repeat	C->T	0.0900383
19	36807255	-	1.28378	0,24,0,0	0,5,0,1	0,8,0,1	24	15	intergenic	*	no_Repeat	C->T	0.138889
19	36808189	-	1.22481	52,0,0,0	7,0,1,0	11,0,1,0	52	20	intergenic	*	SINE/Alu	A->G	0.104167
19	36808193	-	39.4354	50,0,0,0	0,0,7,0	0,0,12,0	50	19	intergenic	*	SINE/Alu	A->G	1
19	36808198	-	5.70798	50,0,0,0	5,0,2,0	5,0,6,0	50	18	intergenic	*	SINE/Alu	A->G	0.415584
19	36809379	-	2.94436	61,0,0,0	3,0,3,0	6,0,1,0	61	13	intergenic	*	SINE/Alu	A->G	0.321429
19	36809402	-	2.8643	48,0,0,0	4,0,3,0	7,0,1,0	48	15	intergenic	*	SINE/Alu	A->G	0.276786
19	36809415	-	1.99178	54,0,0,0	6,0,2,0	9,0,1,0	54	18	intergenic	*	SINE/Alu	A->G	0.175
19	36810840	-	1.78101	49,0,0,0	17,0,2,0	16,0,1,0	49	36	intergenic	*	SINE/Alu	A->G	0.0820433
19	36810850	-	6.63464	59,0,0,0	8,0,5,0	9,0,4,0	59	26	intergenic	*	SINE/Alu	A->G	0.346154
19	36810860	-	1.92992	58,0,0,0	9,0,2,0	10,0,1,0	58	22	intergenic	*	SINE/Alu	A->G	0.136364
19	36811543	-	2.54128	56,0,0,0	16,0,2,0	12,0,2,0	56	32	intergenic	*	SINE/Alu	A->G	0.126984
19	36811546	-	4.85249	53,0,0,0	14,0,4,0	11,0,3,0	53	32	intergenic	*	SINE/Alu	A->G	0.218254
19	36811553	-	1.15995	51,0,0,0	13,0,1,0	13,0,1,0	51	28	intergenic	*	SINE/Alu	A->G	0.0714286
19	36811570	-	3.36679	50,0,0,0	9,0,2,0	13,0,3,0	50	27	intergenic	*	SINE/Alu	A->G	0.184659
19	36811589	-	7.84328	55,0,0,0	12,0,5,0	13,0,7,0	55	37	intergenic	*	SINE/Alu	A->G	0.322059
19	36829422	-	1.90662	50,0,0,0	9,0,1,0	12,0,2,0	50	24	3-prime-UTR; exon; gene; transcript	ENSG00000142065	SINE/Alu	A->G	0.121429
19	36880080	-	1.36567	56,0,0,0	4,0,1,0	4,0,1,0	56	10	gene; intron; transcript	ENSG00000181007	SINE/Alu	A->G	0.2
19	36936556	-	7.10762	69,0,0,0	11,0,5,0	12,0,5,0	69	33	3-prime-UTR; exon; gene; transcript	ENSG00000186017	SINE/Alu	A->G	0.303309
19	36936559	-	1.83114	68,0,0,0	13,0,2,0	15,0,1,0	68	31	3-prime-UTR; exon; gene; transcript	ENSG00000186017	SINE/Alu	A->G	0.0979167
19	36936612	-	1.28363	69,0,0,0	4,0,1,0	9,0,1,0	69	15	3-prime-UTR; exon; gene; transcript	ENSG00000186017	SINE/Alu	A->G	0.15
19	36937373	-	6.87315	73,0,0,0	2,0,9,0	5,0,4,0	73	20	3-prime-UTR; exon; gene; intron; transcript	ENSG00000186017	SINE/Alu	A->G	0.631313
19	36967108	-	1.34487	75,0,0,0	5,0,1,0	4,0,1,0	75	11	exon; gene; intron; transcript	ENSG00000186017	SINE/Alu	A->G	0.183333
19	37003090	-	1.27081	0,81,0,0	0,4,0,1	0,10,0,1	81	16	3-prime-UTR; exon; gene; transcript	ENSG00000254004	no_Repeat	C->T	0.145455
19	37121718	+	2.02796	58,0,0,0	6,0,1,0	7,0,2,0	58	16	downstream	ENSG00000161298	SINE/Alu	A->G	0.18254
19	37121740	+	2.86615	52,0,0,0	6,0,1,0	5,0,3,0	52	15	downstream	ENSG00000161298	SINE/Alu	A->G	0.258929
19	37121790	+	1.22534	62,0,0,0	8,0,1,0	10,0,1,0	62	20	downstream	ENSG00000161298	SINE/Alu	A->G	0.10101
19	37123647	+	1.16699	0,75,0,0	0,10,0,1	0,15,0,1	75	27	downstream	ENSG00000161298	LTR/ERVL	C->T	0.0767045
19	37173109	-	4.39336	70,0,0,0	5,0,4,0	9,0,2,0	70	20	intergenic	*	SINE/Alu	A->G	0.313131
19	37173117	-	1.95864	71,0,0,0	7,0,2,0	10,0,1,0	71	20	intergenic	*	SINE/Alu	A->G	0.156566
19	37174703	-	7.53786	58,0,0,0	1,0,5,0	5,0,7,0	58	18	intergenic	*	SINE/Alu	A->G	0.708333
19	37236467	-	1.84147	70,0,0,0	11,0,1,0	16,0,2,0	70	30	3-prime-UTR; exon; gene; intron; transcript	ENSG00000267041	SINE/Alu	A->G	0.0972222
19	37237390	-	2.39087	78,0,0,0	20,0,1,0	23,0,3,0	78	47	3-prime-UTR; exon; gene; intron; transcript	ENSG00000267041	SINE/Alu	A->G	0.0815018
19	37237391	-	1.71741	78,0,0,0	18,0,2,0	24,0,1,0	78	45	3-prime-UTR; exon; gene; intron; transcript	ENSG00000267041	SINE/Alu	A->G	0.07
19	37237413	-	2.53094	72,0,0,0	13,0,2,0	16,0,2,0	72	33	3-prime-UTR; exon; gene; intron; transcript	ENSG00000267041	SINE/Alu	A->G	0.122222
19	37237455	-	3.19094	53,0,0,0	17,0,2,0	17,0,3,0	53	39	3-prime-UTR; exon; gene; intron; transcript	ENSG00000267041	SINE/Alu	A->G	0.127632
19	37237887	-	1.23722	44,0,0,0	8,0,1,0	9,0,1,0	44	19	3-prime-UTR; exon; gene; intron; transcript	ENSG00000267041	SINE/Alu	A->G	0.105556
19	37237905	-	1.25867	42,0,0,0	8,0,1,0	7,0,1,0	42	17	3-prime-UTR; exon; gene; intron; transcript	ENSG00000267041	SINE/Alu	A->G	0.118056
19	37238342	-	1.90572	59,0,0,0	9,0,2,0	12,0,1,0	59	24	3-prime-UTR; exon; gene; intron; transcript	ENSG00000267041	SINE/Alu	A->G	0.129371
19	37238416	-	2.55447	52,0,0,0	11,0,2,0	16,0,2,0	52	31	3-prime-UTR; exon; gene; intron; transcript	ENSG00000267041	SINE/Alu	A->G	0.132479
19	37299095	+	1.25942	56,0,0,0	5,0,1,0	10,0,1,0	56	17	intergenic	*	SINE/Alu	A->G	0.128788
19	37300218	+	1.32687	52,0,0,0	5,0,1,0	5,0,1,0	52	12	intergenic	*	SINE/Alu	A->G	0.166667
19	37300228	+	2.12538	50,0,0,0	5,0,1,0	4,0,2,0	50	12	intergenic	*	SINE/Alu	A->G	0.25
19	37489329	+	1.30874	26,0,0,0	4,0,1,0	7,0,1,0	26	13	exon; gene; transcript	ENSG00000198453	SINE/Alu	A->G	0.1625
19	37490619	+	3.43672	57,0,0,0	10,0,2,0	9,0,3,0	57	24	downstream	ENSG00000198453	SINE/Alu	A->G	0.208333
19	37492395	+	3.79417	65,0,0,0	4,0,3,0	5,0,2,0	65	14	downstream	ENSG00000198453	SINE/Alu	A->G	0.357143
19	37492462	+	1.9606	73,0,0,0	6,0,2,0	11,0,1,0	73	20	downstream	ENSG00000198453	SINE/Alu	A->G	0.166667
19	37492743	+	6.07592	59,0,0,0	6,0,3,0	9,0,5,0	59	23	downstream	ENSG00000198453	SINE/Alu	A->G	0.345238
19	37492874	+	3.48663	60,0,0,0	10,0,2,0	7,0,3,0	60	22	downstream	ENSG00000198453	SINE/Alu	A->G	0.233333
19	37493485	+	2.04872	56,0,0,0	3,0,2,0	9,0,1,0	56	15	downstream	ENSG00000198453	SINE/Alu	A->G	0.25
19	37494390	+	1.28288	47,0,0,0	5,0,1,0	8,0,1,0	47	15	downstream; upstream	ENSG00000197050; ENSG00000198453	SINE/Alu	A->G	0.138889
19	37494820	+	1.29675	63,0,0,0	4,0,1,0	8,0,1,0	63	14	upstream	ENSG00000197050	SINE/Alu	A->G	0.155556
19	37736511	+	1.97618	75,0,0,0	5,0,1,0	11,0,2,0	75	19	downstream	ENSG00000188283	SINE/Alu	A->G	0.160256
19	37737630	+	1.1985	73,0,0,0	9,0,1,0	12,0,1,0	73	23	downstream	ENSG00000188283	SINE/Alu	A->G	0.0884615
19	37815116	+	14.1621	0,0,10,0	23,0,4,0	34,0,6,0	10	67	exon; gene; transcript	ENSG00000181666	no_Repeat	G->A	0.850926
19	37815865	+	5.42391	63,0,0,0	7,0,2,0	5,0,6,0	63	20	exon; gene; intron; transcript	ENSG00000181666	SINE/Alu	A->G	0.383838
19	37815868	+	3.54221	60,0,0,0	7,0,2,0	8,0,3,0	60	20	exon; gene; intron; transcript	ENSG00000181666	SINE/Alu	A->G	0.247475
19	37818547	+	1.34455	47,0,0,0	5,0,1,0	4,0,1,0	47	11	gene; intron; transcript	ENSG00000181666	SINE/Alu	A->G	0.183333
19	37818552	+	3.04431	43,0,0,0	3,0,3,0	4,0,1,0	43	11	gene; intron; transcript	ENSG00000181666	SINE/Alu	A->G	0.35
19	37818588	+	2.9383	45,0,0,0	4,0,2,0	5,0,2,0	45	13	gene; intron; transcript	ENSG00000181666	SINE/Alu	A->G	0.309524
19	37881060	+	1.18278	51,0,0,0	7,0,1,0	16,0,1,0	51	25	3-prime-UTR; exon; gene; intron; transcript	ENSG00000189164	SINE/Alu	A->G	0.0919118
19	37917174	-	5.88344	70,0,0,0	19,0,4,0	32,0,5,0	70	60	CDS; exon; gene; intron; transcript	ENSG00000196437	no_Repeat	A->G	0.154524
19	37976363	+	5.98721	68,0,0,0	24,0,3,0	21,0,6,0	68	54	downstream	ENSG00000171827	SINE/Alu	A->G	0.166667
19	37976365	+	5.21985	69,0,0,0	24,0,3,0	22,0,5,0	69	54	downstream	ENSG00000171827	SINE/Alu	A->G	0.148148
19	37976371	+	8.1766	70,0,0,0	20,0,7,0	24,0,6,0	70	57	downstream	ENSG00000171827	SINE/Alu	A->G	0.22963
19	37976505	+	1.79608	54,0,0,0	13,0,1,0	19,0,2,0	54	35	downstream	ENSG00000171827	SINE/Alu	A->G	0.0833333
19	37976508	+	2.51694	53,0,0,0	12,0,2,0	18,0,2,0	53	34	downstream	ENSG00000171827	SINE/Alu	A->G	0.121429
19	38031003	+	2.12451	61,0,0,0	5,0,2,0	4,0,1,0	61	12	3-prime-UTR; exon; gene; intron; transcript	ENSG00000188227	SINE/Alu	A->G	0.242857
19	38032460	+	3.85721	45,0,0,0	5,0,2,0	3,0,3,0	45	13	3-prime-UTR; exon; gene; intron; transcript	ENSG00000188227	SINE/Alu	A->G	0.392857
19	38033108	+	5.58294	39,0,0,0	2,0,4,0	5,0,3,0	39	14	3-prime-UTR; exon; gene; intron; transcript	ENSG00000188227	SINE/Alu	A->G	0.520833
19	38050432	-	1.23749	0,82,0,0	0,6,0,1	0,11,0,1	82	19	gene; intron; transcript	ENSG00000180479	no_Repeat	C->T	0.113095
19	38051496	-	2.0281	53,0,0,0	7,0,1,0	6,0,2,0	53	16	gene; intron; transcript	ENSG00000180479	SINE/Alu	A->G	0.1875
19	38053198	-	1.15948	77,0,0,0	9,0,1,0	17,0,1,0	77	28	gene; intron; transcript	ENSG00000180479	SINE/Alu	A->G	0.0777778
19	38053201	-	1.86216	72,0,0,0	8,0,1,0	17,0,2,0	72	28	gene; intron; transcript	ENSG00000180479	SINE/Alu	A->G	0.108187
19	38123906	-	3.43866	49,0,0,0	6,0,2,0	13,0,3,0	49	24	3-prime-UTR; exon; gene; intron; transcript	ENSG00000120784	SINE/Alu	A->G	0.21875
19	38124347	-	6.27238	70,0,0,0	6,0,3,0	4,0,6,0	70	19	3-prime-UTR; exon; gene; intron; transcript	ENSG00000120784	SINE/Alu	A->G	0.466667
19	38127632	-	1.83879	58,0,0,0	14,0,1,0	13,0,2,0	58	30	gene; intron; transcript	ENSG00000120784	SINE/Alu	A->G	0.1
19	38199637	-	2.12476	48,0,0,0	4,0,2,0	5,0,1,0	48	12	gene; intron; transcript	ENSG00000198182; ENSG00000267552	SINE/Alu	A->G	0.25
19	38199668	-	2.94406	52,0,0,0	6,0,2,0	3,0,2,0	52	13	gene; intron; transcript	ENSG00000198182; ENSG00000267552	SINE/Alu	A->G	0.325
19	38220713	-	2.00955	41,0,0,0	5,0,1,0	9,0,2,0	41	17	intergenic	*	SINE/Alu	A->G	0.174242
19	38223739	-	2.04734	62,0,0,0	4,0,2,0	8,0,1,0	62	15	downstream	ENSG00000189144	SINE/Alu	A->G	0.222222
19	38223749	-	1.28328	56,0,0,0	5,0,1,0	8,0,1,0	56	15	downstream	ENSG00000189144	SINE/Alu	A->G	0.138889
19	38224459	-	2.63945	63,0,0,0	9,0,2,0	12,0,2,0	63	25	downstream	ENSG00000189144	SINE/Alu	A->G	0.162338
19	38225164	-	4.03985	54,0,0,0	12,0,4,0	15,0,2,0	54	33	downstream	ENSG00000189144	SINE/Alu	A->G	0.183824
19	38225923	-	1.21732	70,0,0,0	9,0,1,0	10,0,1,0	70	21	downstream	ENSG00000189144	SINE/Alu	A->G	0.0954545
19	38226978	-	2.86568	56,0,0,0	4,0,2,0	7,0,2,0	56	15	gene; intron; transcript	ENSG00000189144	SINE/Alu	A->G	0.277778
19	38227034	-	3.88802	68,0,0,0	13,0,2,0	23,0,4,0	68	42	gene; intron; transcript	ENSG00000189144	SINE/Alu	A->G	0.140741
19	38228135	-	2.44292	64,0,0,0	20,0,1,0	17,0,3,0	64	41	gene; intron; transcript	ENSG00000189144	SINE/Alu	A->G	0.0988095
19	38228136	-	2.43385	66,0,0,0	19,0,3,0	19,0,1,0	66	42	gene; intron; transcript	ENSG00000189144	SINE/Alu	A->G	0.0931818
19	38283096	+	40.9066	0,0,0,55	0,11,0,0	0,8,0,0	55	19	intergenic	*	no_Repeat	T->C	1
19	38283115	+	42.0104	0,0,0,59	0,11,0,0	0,8,0,0	59	19	intergenic	*	no_Repeat	T->C	1
19	38283121	+	41.7404	0,58,0,0	0,0,0,11	0,0,0,8	58	19	intergenic	*	no_Repeat	C->T	1
19	38283139	+	40.7645	0,0,0,66	0,0,9,0	0,0,8,0	66	17	intergenic	*	no_Repeat	T->G	1
19	38897234	+	4.67314	79,0,0,0	4,0,4,0	5,0,2,0	79	15	exon; gene; intron; transcript	ENSG00000130244	SINE/Alu	A->G	0.392857
19	38898144	+	2.69254	66,0,0,0	8,0,2,0	10,0,2,0	66	22	exon; gene; intron; transcript	ENSG00000130244	SINE/Alu	A->G	0.183333
19	39117500	+	1.26959	71,0,0,0	6,0,1,0	8,0,1,0	71	16	gene; intron; transcript	ENSG00000178982	SINE/Alu	A->G	0.126984
19	39386590	-	3.64868	98,0,0,0	5,0,1,0	7,0,4,0	98	17	gene; intron; transcript	ENSG00000068903	SINE/Alu	A->G	0.265152
19	39437969	-	1.77734	86,0,0,0	18,0,1,0	16,0,2,0	86	37	exon; gene; intron; transcript	ENSG00000104835; ENSG00000269190; ENSG00000269547	SINE/Alu	A->G	0.0818713
19	39438126	-	1.79464	91,0,0,0	12,0,2,0	20,0,1,0	91	35	gene; intron; transcript	ENSG00000104835; ENSG00000269190; ENSG00000269547	SINE/Alu	A->G	0.0952381
19	39438180	-	4.01765	90,0,0,0	11,0,3,0	17,0,3,0	90	34	gene; intron; transcript	ENSG00000104835; ENSG00000269190; ENSG00000269547	SINE/Alu	A->G	0.182143
19	39438196	-	6.7083	86,0,0,0	6,0,3,0	6,0,7,0	86	22	gene; intron; transcript	ENSG00000104835; ENSG00000269190; ENSG00000269547	SINE/Alu	A->G	0.435897
19	39438809	-	7.03419	77,0,0,0	9,0,4,0	9,0,6,0	77	28	gene; intron; transcript	ENSG00000104835; ENSG00000269190; ENSG00000269547	SINE/Alu	A->G	0.353846
19	39438810	-	3.30265	81,0,0,0	13,0,2,0	13,0,3,0	81	31	gene; intron; transcript	ENSG00000104835; ENSG00000269190; ENSG00000269547	SINE/Alu	A->G	0.160417
19	39438843	-	2.63867	71,0,0,0	10,0,2,0	11,0,2,0	71	25	gene; intron; transcript	ENSG00000104835; ENSG00000269190; ENSG00000269547	SINE/Alu	A->G	0.160256
19	39923939	-	1.2132	0,0,81,0	2,0,82,0	1,0,86,0	81	171	3-prime-UTR; CDS; exon; gene; transcript	ENSG00000105193	no_Repeat	G->A	0.0176519
19	39923940	-	1.77896	0,82,0,0	0,83,0,2	0,85,0,2	82	172	3-prime-UTR; CDS; exon; gene; transcript	ENSG00000105193	no_Repeat	C->T	0.023259
19	39981091	+	1.62655	73,0,0,0	28,0,1,0	28,0,2,0	73	59	exon; gene; intron; transcript	ENSG00000105197	SINE/Alu	A->G	0.0505747
19	39981170	+	1.65306	81,0,0,0	25,0,2,0	27,0,1,0	81	55	exon; gene; intron; transcript	ENSG00000105197	SINE/Alu	A->G	0.0548942
19	39981292	+	2.257	72,0,0,0	24,0,1,0	37,0,3,0	72	65	exon; gene; intron; transcript	ENSG00000105197	SINE/Alu	A->G	0.0575
19	39981298	+	7.72868	72,0,0,0	16,0,7,0	32,0,6,0	72	61	exon; gene; intron; transcript	ENSG00000105197	SINE/Alu	A->G	0.231121
19	39982341	+	3.05893	54,0,0,0	22,0,2,0	24,0,3,0	54	51	exon; gene; intron; transcript	ENSG00000105197	SINE/Alu	A->G	0.0972222
19	40020807	-	2.12084	89,0,0,0	5,0,1,0	4,0,2,0	89	12	downstream	ENSG00000176401	SINE/Alu	A->G	0.25
19	40020984	-	1.3445	83,0,0,0	4,0,1,0	5,0,1,0	83	11	downstream	ENSG00000176401	SINE/Alu	A->G	0.183333
19	40522306	+	4.25253	76,0,0,0	7,0,3,0	11,0,3,0	76	24	3-prime-UTR; exon; gene; intron; transcript	ENSG00000187187	SINE/Alu	A->G	0.257143
19	40522307	+	5.14113	77,0,0,0	6,0,3,0	10,0,4,0	77	23	3-prime-UTR; exon; gene; intron; transcript	ENSG00000187187	SINE/Alu	A->G	0.309524
19	40524084	+	4.31606	50,0,0,0	6,0,1,0	6,0,5,0	50	18	downstream	ENSG00000187187	SINE/Alu	A->G	0.298701
19	40537163	-	2.73307	72,0,0,0	7,0,2,0	9,0,2,0	72	20	3-prime-UTR; exon; gene; transcript	ENSG00000128000	SINE/Alu	A->G	0.20202
19	40537196	-	2.55514	74,0,0,0	13,0,2,0	14,0,2,0	74	31	3-prime-UTR; exon; gene; transcript	ENSG00000128000	SINE/Alu	A->G	0.129167
19	40570218	-	1.95985	67,0,0,0	6,0,1,0	11,0,2,0	67	20	downstream	ENSG00000197782	SINE/Alu	A->G	0.148352
19	40781859	-	7.20773	55,0,0,0	1,0,4,0	3,0,6,0	55	14	gene; intron; transcript	ENSG00000105221	SINE/Alu	A->G	0.733333
19	40782806	-	6.1241	68,0,0,0	4,0,5,0	5,0,3,0	68	17	gene; intron; transcript	ENSG00000105221	SINE/Alu	A->G	0.465278
19	40782808	-	7.05942	64,0,0,0	3,0,6,0	4,0,4,0	64	17	gene; intron; transcript	ENSG00000105221	SINE/Alu	A->G	0.583333
19	41173886	-	4.39378	0,0,27,0	3,0,5,0	3,0,9,0	27	20	CDS; exon; gene; transcript	ENSG00000105245	Simple_repeat	G->A	0.3125
19	41333794	+	2.54247	67,0,0,0	11,0,1,0	17,0,3,0	67	32	gene; intron; transcript	ENSG00000268797	SINE/Alu	A->G	0.116667
19	41336395	+	1.99147	104,0,0,0	7,0,2,0	8,0,1,0	104	18	gene; intron; transcript	ENSG00000268797	SINE/Alu	A->G	0.166667
19	41339842	+	1.31066	41,0,0,0	4,0,1,0	7,0,1,0	41	13	gene; intron; transcript	ENSG00000268797	LTR/ERV1	A->G	0.1625
19	41772398	+	1.29702	59,0,0,0	5,0,1,0	7,0,1,0	59	14	downstream; gene; intron; transcript	ENSG00000105323; ENSG00000167601	SINE/Alu	A->G	0.145833
19	41829120	+	1.50231	0,57,0,0	0,38,0,1	0,43,0,2	57	84	3-prime-UTR; exon; gene; transcript	ENSG00000142039	no_Repeat	C->T	0.0350427
19	41872943	+	2.94408	53,0,0,0	6,0,2,0	3,0,2,0	53	13	gene; intron; transcript	ENSG00000142046; ENSG00000255730	SINE/Alu	A->G	0.325
19	41938558	-	4.69415	0,0,19,0	3,0,15,0	4,0,17,0	19	39	exon; gene; intron; transcript; upstream	ENSG00000105341; ENSG00000177191	Simple_repeat	G->A	0.178571
19	42367119	+	1.34286	47,0,0,0	5,0,1,0	4,0,1,0	47	11	gene; intron; transcript	ENSG00000105372	SINE/Alu	A->G	0.183333
19	42375554	+	1.64775	51,0,0,0	22,0,2,0	31,0,1,0	51	56	3-prime-UTR; exon; gene; transcript	ENSG00000105372	SINE/Alu	A->G	0.0572917
19	42375584	+	2.27205	51,0,0,0	29,0,1,0	30,0,3,0	51	63	3-prime-UTR; exon; gene; transcript	ENSG00000105372	SINE/Alu	A->G	0.0621212
19	42376842	+	2.27153	63,0,0,0	28,0,1,0	31,0,3,0	63	63	3-prime-UTR; exon; gene; transcript; upstream	ENSG00000105369; ENSG00000105372	SINE/Alu	A->G	0.061359
19	42376843	+	7.4191	61,0,0,0	25,0,4,0	26,0,8,0	61	63	3-prime-UTR; exon; gene; transcript; upstream	ENSG00000105369; ENSG00000105372	SINE/Alu	A->G	0.186613
19	42732759	+	2.60914	56,0,0,0	12,0,1,0	11,0,3,0	56	27	downstream	ENSG00000167625	SINE/Alu	A->G	0.145604
19	44342707	+	1.86264	90,0,0,0	11,0,1,0	14,0,2,0	90	28	gene; intron; transcript	ENSG00000167637	SINE/Alu	A->G	0.104167
19	44351836	+	5.06233	0,0,68,0	2,0,9,0	5,0,9,0	68	25	CDS; exon; gene; transcript	ENSG00000167637	no_Repeat	G->A	0.269481
19	44354791	+	4.28224	87,0,0,0	6,0,4,0	11,0,2,0	87	23	downstream	ENSG00000167637	SINE/Alu	A->G	0.276923
19	44478961	+	3.10065	89,0,0,0	17,0,1,0	25,0,4,0	89	47	gene; intron; transcript	ENSG00000204920	SINE/Alu	A->G	0.0967433
19	44579032	+	1.28347	78,0,0,0	5,0,1,0	8,0,1,0	78	15	gene; intron; transcript	ENSG00000186026; ENSG00000267022	SINE/Alu	A->G	0.138889
19	44655409	+	1.36495	77,0,0,0	4,0,1,0	4,0,1,0	77	10	gene; intron; transcript	ENSG00000263002	SINE/Alu	A->G	0.2
19	44655411	+	1.36571	80,0,0,0	4,0,1,0	4,0,1,0	80	10	gene; intron; transcript	ENSG00000263002	SINE/Alu	A->G	0.2
19	44663354	+	7.66487	106,0,0,0	15,0,4,0	22,0,8,0	106	49	downstream	ENSG00000263002	SINE/Alu	A->G	0.238596
19	44663395	+	3.73627	100,0,0,0	22,0,2,0	27,0,4,0	100	55	downstream	ENSG00000263002	SINE/Alu	A->G	0.106183
19	44663410	+	4.51412	99,0,0,0	18,0,3,0	26,0,4,0	99	51	downstream	ENSG00000263002	SINE/Alu	A->G	0.138095
19	44663424	+	7.29374	98,0,0,0	17,0,4,0	21,0,7,0	98	49	downstream	ENSG00000263002	SINE/Alu	A->G	0.220238
19	44663475	+	9.00657	92,0,0,0	7,0,6,0	12,0,10,0	92	35	downstream	ENSG00000263002	SINE/Alu	A->G	0.458042
19	44663565	+	1.7047	106,0,0,0	18,0,2,0	26,0,1,0	106	47	downstream	ENSG00000263002	SINE/Alu	A->G	0.0685185
19	44664054	+	3.37401	89,0,0,0	10,0,3,0	12,0,2,0	89	27	downstream	ENSG00000263002	SINE/Alu	A->G	0.186813
19	44665379	+	1.86206	90,0,0,0	13,0,1,0	12,0,2,0	90	28	downstream; upstream	ENSG00000167380; ENSG00000263002	SINE/Alu	A->G	0.107143
19	44666132	+	5.31494	128,0,0,0	17,0,4,0	23,0,4,0	128	48	downstream; upstream	ENSG00000167380; ENSG00000263002	SINE/Alu	A->G	0.169312
19	44666143	+	2.40849	120,0,0,0	20,0,1,0	21,0,3,0	120	45	downstream; upstream	ENSG00000167380; ENSG00000263002	SINE/Alu	A->G	0.0863095
19	44666149	+	1.73822	113,0,0,0	17,0,2,0	22,0,1,0	113	42	downstream; upstream	ENSG00000167380; ENSG00000263002	SINE/Alu	A->G	0.0743707
19	44666152	+	8.26617	116,0,0,0	13,0,6,0	15,0,7,0	116	41	downstream; upstream	ENSG00000167380; ENSG00000263002	SINE/Alu	A->G	0.316986
19	44670507	+	1.99088	89,0,0,0	5,0,2,0	10,0,1,0	89	18	gene; intron; transcript	ENSG00000167380	SINE/Alu	A->G	0.188312
19	44680814	+	2.02561	0,0,167,0	1,0,5,0	2,0,8,0	167	16	3-prime-UTR; CDS; exon; gene; transcript	ENSG00000167380	no_Repeat	G->A	0.183333
19	44721255	+	1.24775	120,0,0,0	6,0,1,0	10,0,1,0	120	18	gene; intron; transcript	ENSG00000131115	SINE/Alu	A->G	0.116883
19	44740707	+	1.5348	0,0,143,0	1,0,30,0	2,0,44,0	143	77	CDS; exon; gene; transcript	ENSG00000131115	no_Repeat	G->A	0.0378682
19	45167091	+	2.51884	38,0,0,0	11,0,2,0	19,0,2,0	38	34	downstream; gene; intron; transcript	ENSG00000073008; ENSG00000186567	SINE/Alu	A->G	0.124542
19	45167122	+	1.78712	43,0,0,0	13,0,2,0	20,0,1,0	43	36	downstream; gene; intron; transcript	ENSG00000073008; ENSG00000186567	SINE/Alu	A->G	0.0904762
19	45172624	+	3.93228	48,0,0,0	5,0,2,0	2,0,3,0	48	12	gene; intron; transcript	ENSG00000186567	SINE/Alu	A->G	0.442857
19	45174668	+	1.3261	34,0,0,0	4,0,1,0	6,0,1,0	34	12	exon; gene; intron; transcript	ENSG00000186567	SINE/Alu	A->G	0.171429
19	45404488	-	7.93167	0,39,0,0	0,3,0,5	0,2,0,8	39	18	intergenic	*	no_Repeat	C->T	0.7125
19	45405508	+	2.00919	35,0,0,0	6,0,1,0	8,0,2,0	35	17	3-prime-UTR; exon; gene; intron; transcript; upstream	ENSG00000130203; ENSG00000130204	SINE/Alu	A->G	0.171429
19	45913823	+	2.00718	0,0,0,29	0,0,1,4	0,0,2,10	29	17	3-prime-UTR; exon; gene; transcript	ENSG00000117877	LINE/L1	T->G	0.183333
19	46053267	-	1.24728	42,0,0,0	8,0,1,0	8,0,1,0	42	18	3-prime-UTR; exon; gene; intron; transcript	ENSG00000125741	SINE/Alu	A->G	0.111111
19	47741352	-	4.54242	45,0,0,0	6,0,4,0	5,0,2,0	45	17	intergenic	*	SINE/Alu	A->G	0.342857
19	47741378	-	1.25823	48,0,0,0	7,0,1,0	8,0,1,0	48	17	intergenic	*	SINE/Alu	A->G	0.118056
19	48578077	-	1.30915	0,48,0,0	0,4,0,1	0,7,0,1	48	13	CDS; exon; gene; intron; transcript	ENSG00000105499	no_Repeat	C->T	0.1625
19	48961806	+	1.19056	33,0,0,0	11,0,1,0	11,0,1,0	33	24	downstream; gene; intron; transcript	ENSG00000105447; ENSG00000182324	SINE/Alu	A->G	0.0833333
19	49377810	+	1.69744	0,0,60,0	2,0,22,0	1,0,23,0	60	48	CDS; exon; gene; transcript	ENSG00000087074	Low_complexity	G->A	0.0625
19	50002903	+	2.02841	0,50,0,0	0,52,0,1	0,51,0,3	50	107	3-prime-UTR; exon; gene; transcript; upstream	ENSG00000142534; ENSG00000268000	no_Repeat	C->T	0.0372117
19	50602279	-	2.09582	21,0,0,0	3,0,2,0	7,0,1,0	21	13	intergenic	*	SINE/Alu	A->G	0.2625
19	51305796	-	1.66614	49,0,0,0	24,0,1,0	26,0,2,0	49	53	exon; gene; intron; transcript	ENSG00000167747	SINE/Alu	A->G	0.0557143
19	51305854	-	10.4633	37,0,0,0	17,0,9,0	18,0,15,0	37	59	exon; gene; intron; transcript	ENSG00000167747	SINE/Alu	A->G	0.40035
19	51305859	-	3.04677	38,0,0,0	21,0,1,0	26,0,4,0	38	52	exon; gene; intron; transcript	ENSG00000167747	SINE/Alu	A->G	0.0893939
19	51306718	-	3.83347	41,0,0,0	10,0,7,0	21,0,1,0	41	39	gene; intron; transcript	ENSG00000167747	SINE/Alu	A->G	0.22861
19	51306806	-	3.98601	44,0,0,0	15,0,4,0	15,0,2,0	44	36	gene; intron; transcript	ENSG00000167747	no_Repeat	A->G	0.164087
19	51306807	-	4.00272	48,0,0,0	14,0,4,0	15,0,2,0	48	35	gene; intron; transcript	ENSG00000167747	no_Repeat	A->G	0.169935
19	52369135	-	2.15772	25,0,0,0	4,0,1,0	4,0,2,0	25	11	gene; intron; transcript	ENSG00000161551	SINE/Alu	A->G	0.266667
19	52524943	-	3.93341	30,0,0,0	2,0,3,0	5,0,2,0	30	12	gene; intron; transcript	ENSG00000142556	SINE/Alu	A->G	0.442857
19	52535209	-	4.98741	33,0,0,0	6,0,2,0	14,0,5,0	33	27	3-prime-UTR; exon; gene; transcript; upstream	ENSG00000142556; ENSG00000256087	SINE/Alu	A->G	0.256579
19	52535867	-	2.94351	31,0,0,0	4,0,1,0	5,0,3,0	31	13	3-prime-UTR; exon; gene; transcript; upstream	ENSG00000142556; ENSG00000256087	SINE/Alu	A->G	0.2875
19	53120721	-	3.35347	28,0,0,0	8,0,2,0	15,0,3,0	28	28	exon; gene; intron; transcript	ENSG00000167766	SINE/Alu	A->G	0.183333
19	53121455	-	1.36574	20,0,0,0	4,0,1,0	4,0,1,0	20	10	gene; intron; transcript	ENSG00000167766	SINE/Alu	A->G	0.2
19	53121899	-	6.80897	26,0,0,0	3,0,4,0	5,0,5,0	26	17	exon; gene; intron; transcript	ENSG00000167766	SINE/Alu	A->G	0.535714
19	53121900	-	1.24543	26,0,0,0	6,0,1,0	10,0,1,0	26	18	exon; gene; intron; transcript	ENSG00000167766	SINE/Alu	A->G	0.116883
19	53206983	-	1.32656	28,0,0,0	4,0,1,0	6,0,1,0	28	12	3-prime-UTR; exon; gene; transcript	ENSG00000213020	SINE/Alu	A->G	0.171429
19	53209553	-	2.94346	0,12,0,0	0,5,0,3	0,4,0,1	12	13	3-prime-UTR; CDS; exon; gene; transcript	ENSG00000213020	no_Repeat	C->T	0.2875
19	53209554	-	2.94316	0,12,0,0	3,5,0,0	1,4,0,0	12	13	3-prime-UTR; CDS; exon; gene; transcript	ENSG00000213020	no_Repeat	C->A	0.2875
19	53429564	-	1.95987	24,0,0,0	8,0,1,0	9,0,2,0	24	20	downstream	ENSG00000180257; ENSG00000221874	SINE/Alu	A->G	0.146465
19	53958963	+	1.16663	0,0,28,0	1,0,11,0	1,0,14,0	28	27	intergenic	*	no_Repeat	G->A	0.075
19	54705429	+	1.16491	0,42,0,0	0,90,0,1	0,98,0,2	42	191	CDS; exon; gene; transcript	ENSG00000170889	no_Repeat	C->T	0.0154945
19	54706002	+	1.24805	38,0,0,0	4,0,1,0	12,0,1,0	38	18	gene; intron; transcript	ENSG00000170889	SINE/Alu	A->G	0.138462
19	55550804	-	1.21709	35,0,0,0	7,0,1,0	12,0,1,0	35	21	3-prime-UTR; exon; gene; intron; transcript; upstream	ENSG00000088053; ENSG00000160439	SINE/Alu	A->G	0.100962
19	57727599	+	4.16936	39,0,0,0	10,0,3,0	11,0,3,0	39	27	downstream	ENSG00000083844	SINE/Alu	A->G	0.222527
19	57816287	+	8.19837	30,0,0,0	8,0,5,0	8,0,9,0	30	30	intergenic	*	SINE/Alu	A->G	0.457014
19	57817005	+	1.74188	32,0,0,0	22,0,2,0	16,0,1,0	32	41	intergenic	*	SINE/Alu	A->G	0.0710784
19	57817016	+	3.19125	30,0,0,0	19,0,2,0	15,0,3,0	30	39	intergenic	*	SINE/Alu	A->G	0.130952
19	57843522	+	1.31129	33,0,0,0	7,0,1,0	4,0,1,0	33	13	downstream	ENSG00000178229	SINE/Alu	A->G	0.1625
19	57843544	+	5.04128	31,0,0,0	3,0,4,0	3,0,2,0	31	12	downstream	ENSG00000178229	SINE/Alu	A->G	0.485714
19	57931576	+	1.1732	54,0,0,0	12,0,0,1	12,0,0,1	54	26	CDS; downstream; exon; gene; intron; transcript	ENSG00000186272; ENSG00000268533; ENSG00000269533	no_Repeat	A->T	0.0769231
19	57931580	+	1.17461	0,0,0,51	0,1,0,12	0,1,0,12	51	26	CDS; downstream; exon; gene; intron; transcript	ENSG00000186272; ENSG00000268533; ENSG00000269533	no_Repeat	T->C	0.0769231
19	58355689	+	1.28341	39,0,0,0	5,0,1,0	8,0,1,0	39	15	CDS; exon; gene; intron; transcript	ENSG00000268750; ENSG00000269343	SINE/Alu	A->G	0.138889
19	58361433	+	2.19538	20,0,0,0	4,0,0,1	3,0,0,2	20	10	CDS; exon; gene; intron; transcript	ENSG00000198466; ENSG00000268750; ENSG00000269343	no_Repeat	A->T	0.3
19	58371749	+	1.95727	31,0,0,0	7,0,1,0	10,0,2,0	31	20	3-prime-UTR; downstream; exon; gene; transcript	ENSG00000198466; ENSG00000268750; ENSG00000269343	SINE/Alu	A->G	0.145833
19	58372768	+	2.60892	31,0,0,0	9,0,2,0	14,0,2,0	31	27	3-prime-UTR; downstream; exon; gene; transcript	ENSG00000198466; ENSG00000268750; ENSG00000269343	SINE/Alu	A->G	0.153409
19	58378279	+	1.34443	35,0,0,0	5,0,1,0	4,0,1,0	35	11	downstream	ENSG00000198466	SINE/Alu	A->G	0.183333
19	58416302	-	5.0413	24,0,0,0	3,0,2,0	3,0,4,0	24	12	gene; intron; transcript	ENSG00000173480; ENSG00000269476	SINE/Alu	A->G	0.485714
19	58416306	-	1.32693	24,0,0,0	4,0,1,0	6,0,1,0	24	12	gene; intron; transcript	ENSG00000173480; ENSG00000269476	SINE/Alu	A->G	0.171429
19	58416727	-	1.23695	27,0,0,0	8,0,1,0	9,0,1,0	27	19	gene; intron; transcript	ENSG00000173480; ENSG00000269476	SINE/Alu	A->G	0.105556
19	58416761	-	3.79426	32,0,0,0	5,0,2,0	4,0,3,0	32	14	gene; intron; transcript	ENSG00000173480; ENSG00000269476	SINE/Alu	A->G	0.357143
19	58603891	-	2.15251	25,0,0,0	5,0,1,0	3,0,2,0	25	11	exon; gene; intron; transcript	ENSG00000121413	SINE/Alu	A->G	0.283333
19	58638175	-	1.3112	43,0,0,0	4,0,1,0	7,0,1,0	43	13	3-prime-UTR; exon; gene; intron; transcript	ENSG00000181894	SINE/Alu	A->G	0.1625
19	58638293	-	1.82156	35,0,0,0	15,0,1,0	14,0,2,0	35	32	3-prime-UTR; exon; gene; intron; transcript	ENSG00000181894	SINE/Alu	A->G	0.09375
19	58771782	+	1.1976	38,0,0,0	14,0,1,0	7,0,1,0	38	23	3-prime-UTR; exon; gene; intron; transcript	ENSG00000198131; ENSG00000269545	SINE/Alu	A->G	0.0958333
19	58774706	+	1.18053	45,0,0,0	13,0,1,0	10,0,1,0	45	25	3-prime-UTR; exon; gene; intron; transcript	ENSG00000198131; ENSG00000269545	SINE/Alu	A->G	0.0811688
19	58807859	+	1.58062	31,0,0,0	28,0,2,0	37,0,1,0	31	68	downstream; gene; intron; transcript	ENSG00000083842; ENSG00000267216; ENSG00000273439	SINE/Alu	A->G	0.0464912
19	58808454	+	1.5807	41,0,0,0	30,0,2,0	35,0,1,0	41	68	downstream; gene; intron; transcript	ENSG00000083842; ENSG00000267216; ENSG00000273439	SINE/Alu	A->G	0.0451389
19	58808906	+	2.71165	43,0,0,0	9,0,1,0	8,0,3,0	43	21	downstream; gene; intron; transcript	ENSG00000083842; ENSG00000267216; ENSG00000273439	SINE/Alu	A->G	0.186364
19	58825866	+	2.06985	16,0,0,0	6,0,1,0	5,0,2,0	16	14	gene; intron; transcript	ENSG00000267216	SINE/Alu	A->G	0.214286
19	58917418	-	6.53858	0,0,0,14	0,4,0,12	0,5,0,11	14	32	intergenic	*	Retroposon/SVA	T->C	0.28125
19	58917435	-	4.14507	0,0,0,16	0,3,0,11	0,3,0,11	16	28	intergenic	*	Retroposon/SVA	T->C	0.214286
19	58970004	+	1.29746	45,0,0,0	4,0,1,0	8,0,1,0	45	14	downstream	ENSG00000249471	LTR/ERVL-MaLR	A->G	0.155556
2	3624205	+	1.23603	0,18,0,0	0,77,0,1	0,82,0,2	18	162	CDS; exon; gene; transcript	ENSG00000171863	no_Repeat	C->T	0.018315
2	10703994	-	1.25899	15,0,0,0	9,0,1,0	6,0,1,0	15	17	intergenic	*	SINE/Alu	A->G	0.121429
2	10703997	-	2.0098	13,0,0,0	9,0,1,0	5,0,2,0	13	17	intergenic	*	SINE/Alu	A->G	0.192857
2	26177240	-	2.67272	0,0,25,0	0,0,9,2	0,0,10,2	25	23	CDS; exon; gene; transcript	ENSG00000084731	no_Repeat	G->T	0.174242
2	26358917	+	1.53614	0,0,0,28	0,2,0,37	0,1,0,37	28	77	3-prime-UTR; exon; gene; transcript	ENSG00000084733	no_Repeat	T->C	0.0387989
2	32535748	+	4.26889	29,0,0,0	8,0,1,0	10,0,5,0	29	24	3-prime-UTR; exon; gene; transcript	ENSG00000119820	SINE/Alu	A->G	0.222222
2	37325506	+	2.6558	0,0,0,10	0,0,2,11	0,0,2,9	10	24	3-prime-UTR; exon; gene; transcript	ENSG00000152133	Simple_repeat	T->G	0.167832
2	37328097	-	1.84105	37,0,0,0	8,0,2,0	19,0,1,0	37	30	3-prime-UTR; exon; gene; transcript	ENSG00000055332	no_Repeat	A->G	0.125
2	37329283	-	2.26511	39,0,0,0	26,0,2,0	34,0,2,0	39	64	3-prime-UTR; exon; gene; transcript	ENSG00000055332	SINE/Alu	A->G	0.0634921
2	37329307	-	4.38339	36,0,0,0	25,0,3,0	30,0,4,0	36	62	3-prime-UTR; exon; gene; transcript	ENSG00000055332	SINE/Alu	A->G	0.112395
2	37330503	-	4.28197	15,0,0,0	6,0,2,0	11,0,4,0	15	23	3-prime-UTR; exon; gene; transcript	ENSG00000055332	SINE/Alu	A->G	0.258333
2	37331171	-	4.25177	28,0,0,0	6,0,2,0	12,0,4,0	28	24	3-prime-UTR; exon; gene; transcript	ENSG00000055332	SINE/Alu	A->G	0.25
2	37331614	-	1.74689	24,0,0,0	18,0,1,0	20,0,2,0	24	41	3-prime-UTR; exon; gene; transcript	ENSG00000055332	SINE/Alu	A->G	0.0717703
2	37518789	-	3.57099	20,0,0,0	5,0,4,0	10,0,1,0	20	20	gene; intron; transcript	ENSG00000115825	no_Repeat	A->G	0.267677
2	38806894	-	1.32546	15,0,0,0	4,1,0,0	6,1,0,0	15	12	gene; intron; transcript	ENSG00000143889	no_Repeat	A->C	0.171429
2	38806896	-	1.32537	0,0,0,15	1,0,0,4	1,0,0,6	15	12	gene; intron; transcript	ENSG00000143889	no_Repeat	T->A	0.171429
2	38977175	-	1.31195	0,0,23,0	1,0,56,0	2,0,76,0	23	135	CDS; exon; gene; transcript	ENSG00000115875	no_Repeat	G->A	0.0215924
2	40003763	-	3.69149	20,0,0,0	7,0,3,0	4,0,2,0	20	16	gene; intron; transcript	ENSG00000138050	SINE/Alu	A->G	0.316667
2	55462570	+	1.18144	0,0,20,0	0,2,89,0	0,1,92,0	20	184	CDS; exon; gene; transcript	ENSG00000143947	no_Repeat	G->C	0.0163654
2	55462575	+	1.19781	0,0,0,19	0,0,2,86	0,0,1,88	19	177	CDS; exon; gene; transcript	ENSG00000143947	no_Repeat	T->G	0.0169816
2	55516917	-	6.27156	0,10,0,0	0,12,0,3	0,11,0,6	10	32	3-prime-UTR; exon; gene; intron; transcript	ENSG00000115355	Simple_repeat	C->T	0.276471
2	55516919	-	2.51903	0,12,0,0	0,13,0,2	0,17,0,2	12	34	3-prime-UTR; exon; gene; intron; transcript	ENSG00000115355	Simple_repeat	C->T	0.119298
[truncated: 1,372 more rows]

## Sheet: gDNA_VS_siApo
chr	position (1-based)	strand	stat	bases_gDNA	bases_siApo1	bases_siApo2	coverage_gDNA	coverage_siApo	gene_feature	gene_id	repeat_type	baseChange	editingFreq
1	943404	+	2.15676	27,0,0,0	3,0,2,0	5,0,1,0	27	11	intergenic	*	SINE/Alu	A->G	0.283333
1	944806	+	5.11266	36,0,0,0	2,0,3,0	3,0,3,0	36	11	upstream	ENSG00000187608	SINE/Alu	A->G	0.55
1	947515	+	5.84354	43,0,0,0	4,0,4,0	2,0,3,0	43	13	upstream	ENSG00000187608	SINE/Alu	A->G	0.55
1	947708	+	1.36482	37,0,0,0	4,0,1,0	4,0,1,0	37	10	upstream	ENSG00000187608	SINE/Alu	A->G	0.2
1	948178	+	4.73814	32,0,0,0	4,0,2,0	1,0,4,0	32	11	upstream	ENSG00000187608	SINE/Alu	A->G	0.566667
1	948197	+	1.36574	30,0,0,0	4,0,1,0	4,0,1,0	30	10	upstream	ENSG00000187608	SINE/Alu	A->G	0.2
1	948262	+	4.67383	37,0,0,0	4,0,4,0	5,0,2,0	37	15	upstream	ENSG00000187608	SINE/Alu	A->G	0.392857
1	948294	+	3.79508	39,0,0,0	3,0,2,0	6,0,3,0	39	14	upstream	ENSG00000187608	SINE/Alu	A->G	0.366667
1	948298	+	4.67406	38,0,0,0	4,0,3,0	5,0,3,0	38	15	upstream	ENSG00000187608	SINE/Alu	A->G	0.401786
1	948316	+	2.09746	42,0,0,0	3,0,2,0	7,0,1,0	42	13	upstream	ENSG00000187608	SINE/Alu	A->G	0.2625
1	948351	+	7.05901	34,0,0,0	9,0,5,0	5,0,5,0	34	24	upstream	ENSG00000187608	SINE/Alu	A->G	0.428571
1	1252448	+	1.31164	26,0,0,0	5,0,1,0	6,0,1,0	26	13	intergenic	*	SINE/Alu	A->G	0.154762
1	1253357	-	4.02499	37,0,0,0	3,0,2,0	3,0,3,0	37	11	gene; intron; transcript	ENSG00000127054	SINE/Alu	A->G	0.45
1	1343506	+	1.29693	35,0,0,0	7,0,1,0	5,0,1,0	35	14	intergenic	*	SINE/Alu	A->G	0.145833
1	1343597	+	2.00975	26,0,0,0	7,0,2,0	7,0,1,0	26	17	intergenic	*	SINE/Alu	A->G	0.173611
1	1344254	+	7.51621	26,0,0,0	9,0,5,0	8,0,6,0	26	28	intergenic	*	SINE/Alu	A->G	0.392857
1	1344255	+	7.93724	26,0,0,0	8,0,6,0	8,0,6,0	26	28	intergenic	*	SINE/Alu	A->G	0.428571
1	1344316	+	1.24807	31,0,0,0	7,0,1,0	9,0,1,0	31	18	intergenic	*	SINE/Alu	A->G	0.1125
1	1344423	+	2.1579	31,0,0,0	4,0,1,0	4,0,2,0	31	11	intergenic	*	SINE/Alu	A->G	0.266667
1	1344893	+	3.3756	48,0,0,0	10,0,3,0	12,0,2,0	48	27	intergenic	*	SINE/Alu	A->G	0.186813
1	1418411	+	3.85813	49,0,0,0	5,0,3,0	3,0,2,0	49	13	gene; intron; transcript	ENSG00000160072	SINE/Alu	A->G	0.3875
1	1419700	+	3.11518	43,0,0,0	4,0,1,0	2,0,3,0	43	10	exon; gene; intron; transcript	ENSG00000160072	SINE/Alu	A->G	0.4
1	1419743	+	1.34471	35,0,0,0	5,0,1,0	4,0,1,0	35	11	exon; gene; intron; transcript	ENSG00000160072	SINE/Alu	A->G	0.183333
1	1419746	+	4.53931	35,0,0,0	0,0,6,0	3,0,2,0	35	11	exon; gene; intron; transcript	ENSG00000160072	SINE/Alu	A->G	0.7
1	1419773	+	5.95714	35,0,0,0	1,0,4,0	2,0,3,0	35	10	exon; gene; intron; transcript	ENSG00000160072	SINE/Alu	A->G	0.7
1	1594977	-	3.17793	17,0,0,0	12,0,2,0	23,0,3,0	17	40	3-prime-UTR; exon; gene; transcript; upstream	ENSG00000189339; ENSG00000248333	SINE/Alu	A->G	0.129121
1	1595006	-	7.21583	21,0,0,0	10,0,4,0	7,0,9,0	21	30	3-prime-UTR; exon; gene; transcript; upstream	ENSG00000189339; ENSG00000248333	SINE/Alu	A->G	0.424107
1	1595013	+	2.09597	22,0,0,0	4,0,2,0	6,0,1,0	22	13	intergenic	*	SINE/Alu	A->G	0.238095
1	1595048	-	2.77816	24,0,0,0	9,0,1,0	5,0,3,0	24	18	3-prime-UTR; exon; gene; transcript; upstream	ENSG00000189339; ENSG00000248333	SINE/Alu	A->G	0.2375
1	1595074	-	1.15974	30,0,0,0	14,0,1,0	12,0,1,0	30	28	3-prime-UTR; exon; gene; transcript; upstream	ENSG00000189339; ENSG00000248333	SINE/Alu	A->G	0.0717949
1	1595539	-	3.74709	26,0,0,0	25,0,1,0	14,0,6,0	26	46	3-prime-UTR; exon; gene; transcript	ENSG00000189339	SINE/Alu	A->G	0.169231
1	1595540	-	6.92781	26,0,0,0	21,0,5,0	15,0,5,0	26	46	3-prime-UTR; exon; gene; transcript	ENSG00000189339	SINE/Alu	A->G	0.221154
1	1595560	-	1.71018	22,0,0,0	25,0,1,0	18,0,2,0	22	46	3-prime-UTR; exon; gene; transcript	ENSG00000189339	SINE/Alu	A->G	0.0692308
1	1595586	-	11.0592	17,0,0,0	4,0,17,0	1,0,16,0	17	38	3-prime-UTR; exon; gene; transcript	ENSG00000189339	SINE/Alu	A->G	0.87535
1	1660404	-	2.73242	0,0,0,24	0,2,0,8	0,2,0,8	24	20	gene; intron; transcript; upstream	ENSG00000008128; ENSG00000215790	no_Repeat	T->C	0.2
1	1660726	-	8.56749	34,0,0,0	1,0,10,0	3,0,7,0	34	21	gene; intron; transcript; upstream	ENSG00000008128; ENSG00000215790	no_Repeat	A->G	0.804545
1	1660812	-	4.88388	0,0,0,29	0,4,0,3	0,2,0,4	29	13	gene; intron; transcript	ENSG00000215790	no_Repeat	T->C	0.452381
1	1717024	-	2.07365	0,0,40,0	3,0,44,0	1,0,48,0	40	96	3-prime-UTR; exon; gene; transcript	ENSG00000078369	no_Repeat	G->A	0.042119
1	2300586	-	2.12526	33,0,0,0	3,0,2,0	6,0,1,0	33	12	gene; intron; transcript	ENSG00000116151	SINE/Alu	A->G	0.271429
1	2300601	-	7.09059	31,0,0,0	0,0,5,0	2,0,6,0	31	13	gene; intron; transcript	ENSG00000116151	SINE/Alu	A->G	0.875
1	2300609	-	3.67198	26,0,0,0	1,0,4,0	4,0,1,0	26	10	gene; intron; transcript	ENSG00000116151	SINE/Alu	A->G	0.5
1	3656462	-	1.22637	0,0,0,24	0,1,0,10	0,1,0,8	24	20	intergenic	*	no_Repeat	T->C	0.10101
1	3702536	-	1.32574	36,0,0,0	5,0,1,0	5,0,1,0	36	12	gene; intron; transcript	ENSG00000130764	SINE/Alu	A->G	0.166667
1	3702650	-	1.93208	34,0,0,0	11,0,2,0	8,0,1,0	34	22	gene; intron; transcript	ENSG00000130764	SINE/Alu	A->G	0.132479
1	3730327	-	4.02371	31,0,0,0	3,0,2,0	3,0,3,0	31	11	3-prime-UTR; exon; gene; transcript	ENSG00000116198	SINE/Alu	A->G	0.45
1	3730331	-	2.99013	33,0,0,0	4,0,1,0	4,0,3,0	33	12	3-prime-UTR; exon; gene; transcript	ENSG00000116198	SINE/Alu	A->G	0.314286
1	3730400	-	7.08629	35,0,0,0	1,0,6,0	2,0,4,0	35	13	3-prime-UTR; exon; gene; transcript	ENSG00000116198	SINE/Alu	A->G	0.761905
1	6252593	-	1.23723	33,0,0,0	8,0,1,0	9,0,1,0	33	19	gene; intron; transcript	ENSG00000116251	SINE/Alu	A->G	0.105556
1	6282371	-	1.24671	32,0,0,0	7,0,1,0	9,0,1,0	32	18	3-prime-UTR; exon; gene; intron; transcript	ENSG00000116237	SINE/Alu	A->G	0.1125
1	6282383	-	1.21631	33,0,0,0	8,0,1,0	11,0,1,0	33	21	3-prime-UTR; exon; gene; intron; transcript	ENSG00000116237	SINE/Alu	A->G	0.0972222
1	6282400	-	5.23275	39,0,0,0	5,0,4,0	9,0,3,0	39	21	3-prime-UTR; exon; gene; intron; transcript	ENSG00000116237	SINE/Alu	A->G	0.347222
1	6282401	-	2.71118	37,0,0,0	8,0,1,0	9,0,3,0	37	21	3-prime-UTR; exon; gene; intron; transcript	ENSG00000116237	SINE/Alu	A->G	0.180556
1	6283244	-	1.74595	44,0,0,0	21,0,2,0	17,0,1,0	44	41	3-prime-UTR; exon; gene; intron; transcript	ENSG00000116237	SINE/Alu	A->G	0.071256
1	6283260	-	4.98814	44,0,0,0	12,0,4,0	8,0,3,0	44	27	3-prime-UTR; exon; gene; intron; transcript	ENSG00000116237	SINE/Alu	A->G	0.261364
1	6283264	-	1.88954	45,0,0,0	12,0,2,0	10,0,1,0	45	25	3-prime-UTR; exon; gene; intron; transcript	ENSG00000116237	SINE/Alu	A->G	0.116883
1	6283306	-	3.79402	38,0,0,0	4,0,4,0	5,0,1,0	38	14	3-prime-UTR; exon; gene; intron; transcript	ENSG00000116237	SINE/Alu	A->G	0.333333
1	6582149	-	2.0485	36,0,0,0	5,0,1,0	7,0,2,0	36	15	3-prime-UTR; exon; gene; transcript; upstream	ENSG00000162408; ENSG00000171680	SINE/Alu	A->G	0.194444
1	6582161	-	1.28315	34,0,0,0	5,0,1,0	8,0,1,0	34	15	3-prime-UTR; exon; gene; transcript; upstream	ENSG00000162408; ENSG00000171680	SINE/Alu	A->G	0.138889
1	6583036	-	2.12531	25,0,0,0	6,0,1,0	3,0,2,0	25	12	3-prime-UTR; exon; gene; transcript; upstream	ENSG00000162408; ENSG00000171680	SINE/Alu	A->G	0.271429
1	6583072	-	1.24795	35,0,0,0	8,0,1,0	8,0,1,0	35	18	3-prime-UTR; exon; gene; transcript; upstream	ENSG00000162408; ENSG00000171680	SINE/Alu	A->G	0.111111
1	8925469	-	1.24169	0,44,0,0	0,76,0,2	0,81,0,1	44	160	CDS; exon; gene; transcript	ENSG00000074800	no_Repeat	C->T	0.0189181
1	8937925	-	1.29726	22,0,0,0	5,0,1,0	7,0,1,0	22	14	gene; intron; transcript	ENSG00000074800	SINE/Alu	A->G	0.145833
1	9326954	+	2.0283	36,0,0,0	5,0,2,0	8,0,1,0	36	16	3-prime-UTR; exon; gene; transcript	ENSG00000049239	SINE/Alu	A->G	0.198413
1	9326957	+	4.67386	38,0,0,0	4,0,3,0	5,0,3,0	38	15	3-prime-UTR; exon; gene; transcript	ENSG00000049239	SINE/Alu	A->G	0.401786
1	9326960	+	2.07063	35,0,0,0	5,0,2,0	6,0,1,0	35	14	3-prime-UTR; exon; gene; transcript	ENSG00000049239	SINE/Alu	A->G	0.214286
1	9327068	+	1.3109	36,0,0,0	4,0,1,0	7,0,1,0	36	13	3-prime-UTR; exon; gene; transcript	ENSG00000049239	SINE/Alu	A->G	0.1625
1	9331101	+	1.24799	37,0,0,0	10,0,1,0	6,0,1,0	37	18	3-prime-UTR; exon; gene; intron; transcript	ENSG00000049239	SINE/Alu	A->G	0.116883
1	9790454	-	1.23965	26,0,0,0	10,1,0,0	6,1,0,0	26	18	3-prime-UTR; exon; gene; transcript	ENSG00000171603	no_Repeat	A->C	0.116883
1	9987480	-	1.29706	39,0,0,0	6,0,1,0	6,0,1,0	39	14	gene; intron; transcript	ENSG00000162441	SINE/Alu	A->G	0.142857
1	9987484	-	2.0719	39,0,0,0	6,0,1,0	5,0,2,0	39	14	gene; intron; transcript	ENSG00000162441	SINE/Alu	A->G	0.214286
1	9988010	-	2.80405	32,0,0,0	5,0,1,0	8,0,3,0	32	17	gene; intron; transcript	ENSG00000162441	SINE/Alu	A->G	0.219697
1	9988107	-	4.05686	56,0,0,0	10,0,3,0	16,0,3,0	56	32	gene; intron; transcript	ENSG00000162441	SINE/Alu	A->G	0.194332
1	9988692	-	3.41695	44,0,0,0	8,0,3,0	12,0,2,0	44	25	gene; intron; transcript	ENSG00000162441	SINE/Alu	A->G	0.207792
1	9988749	-	1.22519	43,0,0,0	7,0,1,0	11,0,1,0	43	20	gene; intron; transcript	ENSG00000162441	SINE/Alu	A->G	0.104167
1	10517276	-	3.37483	40,0,0,0	13,0,2,0	9,0,3,0	40	27	3-prime-UTR; exon; gene; transcript	ENSG00000160049	SINE/Alu	A->G	0.191667
1	10517290	-	1.15781	40,0,0,0	13,0,1,0	13,0,1,0	40	28	3-prime-UTR; exon; gene; transcript	ENSG00000160049	SINE/Alu	A->G	0.0714286
1	10517300	-	2.69157	43,0,0,0	9,0,2,0	9,0,2,0	43	22	3-prime-UTR; exon; gene; transcript	ENSG00000160049	SINE/Alu	A->G	0.181818
1	10517314	-	3.54347	45,0,0,0	7,0,2,0	8,0,3,0	45	20	3-prime-UTR; exon; gene; transcript	ENSG00000160049	SINE/Alu	A->G	0.247475
1	10517352	-	2.07209	47,0,0,0	5,0,2,0	6,0,1,0	47	14	3-prime-UTR; exon; gene; transcript	ENSG00000160049	SINE/Alu	A->G	0.214286
1	10517611	-	1.23717	36,0,0,0	8,0,1,0	9,0,1,0	36	19	3-prime-UTR; exon; gene; transcript	ENSG00000160049	SINE/Alu	A->G	0.105556
1	10517613	-	6.08986	38,0,0,0	6,0,3,0	3,0,6,0	38	18	3-prime-UTR; exon; gene; transcript	ENSG00000160049	SINE/Alu	A->G	0.5
1	10517623	-	1.99113	37,0,0,0	8,0,1,0	7,0,2,0	37	18	3-prime-UTR; exon; gene; transcript	ENSG00000160049	SINE/Alu	A->G	0.166667
1	10517653	-	5.05976	36,0,0,0	7,0,3,0	11,0,4,0	36	25	3-prime-UTR; exon; gene; transcript	ENSG00000160049	SINE/Alu	A->G	0.283333
1	10517672	-	1.94314	28,0,0,0	5,0,2,0	13,0,1,0	28	21	3-prime-UTR; exon; gene; transcript	ENSG00000160049	SINE/Alu	A->G	0.178571
1	10518052	-	5.31476	31,0,0,0	28,0,7,0	34,0,2,0	31	71	3-prime-UTR; exon; gene; transcript	ENSG00000160049	SINE/Alu	A->G	0.127778
1	10518067	-	1.56012	23,0,0,0	33,0,1,0	35,0,2,0	23	71	3-prime-UTR; exon; gene; transcript	ENSG00000160049	SINE/Alu	A->G	0.0417329
1	10518797	-	2.46388	29,0,0,0	21,0,2,0	14,0,2,0	29	39	3-prime-UTR; exon; gene; transcript	ENSG00000160049	SINE/Alu	A->G	0.105978
1	10518831	-	1.90448	31,0,0,0	12,0,2,0	9,0,1,0	31	24	3-prime-UTR; exon; gene; transcript	ENSG00000160049	SINE/Alu	A->G	0.121429
1	10519064	-	1.2825	32,0,0,0	5,0,1,0	8,0,1,0	32	15	3-prime-UTR; exon; gene; transcript	ENSG00000160049	SINE/Alu	A->G	0.138889
1	10519119	-	1.97576	29,0,0,0	6,0,1,0	10,0,2,0	29	19	3-prime-UTR; exon; gene; transcript	ENSG00000160049	SINE/Alu	A->G	0.154762
1	10519888	-	4.25243	41,0,0,0	9,0,4,0	9,0,2,0	41	24	3-prime-UTR; exon; gene; transcript	ENSG00000160049	SINE/Alu	A->G	0.244755
1	10519973	-	1.32611	32,0,0,0	5,0,1,0	5,0,1,0	32	12	3-prime-UTR; exon; gene; transcript	ENSG00000160049	SINE/Alu	A->G	0.166667
1	10519975	-	1.32589	32,0,0,0	5,0,1,0	5,0,1,0	32	12	3-prime-UTR; exon; gene; transcript	ENSG00000160049	SINE/Alu	A->G	0.166667
1	10519982	-	3.04597	32,0,0,0	3,0,2,0	4,0,2,0	32	11	3-prime-UTR; exon; gene; transcript	ENSG00000160049	SINE/Alu	A->G	0.366667
1	10520153	-	2.04923	34,0,0,0	7,0,2,0	5,0,1,0	34	15	3-prime-UTR; exon; gene; transcript	ENSG00000160049	SINE/Alu	A->G	0.194444
1	10520178	-	4.17092	42,0,0,0	12,0,3,0	9,0,3,0	42	27	3-prime-UTR; exon; gene; transcript	ENSG00000160049	SINE/Alu	A->G	0.225
1	10520180	-	7.76144	43,0,0,0	9,0,6,0	5,0,6,0	43	26	3-prime-UTR; exon; gene; transcript	ENSG00000160049	SINE/Alu	A->G	0.472727
1	10520190	-	6.35635	39,0,0,0	11,0,4,0	5,0,5,0	39	25	3-prime-UTR; exon; gene; transcript	ENSG00000160049	SINE/Alu	A->G	0.383333
1	10520202	-	2.59629	37,0,0,0	14,0,3,0	10,0,1,0	37	28	3-prime-UTR; exon; gene; transcript	ENSG00000160049	SINE/Alu	A->G	0.13369
1	10520219	-	4.09836	33,0,0,0	14,0,2,0	10,0,4,0	33	30	3-prime-UTR; exon; gene; transcript	ENSG00000160049	SINE/Alu	A->G	0.205357
1	10520226	-	2.54263	33,0,0,0	14,0,3,0	14,0,1,0	33	32	3-prime-UTR; exon; gene; transcript	ENSG00000160049	SINE/Alu	A->G	0.121569
1	10520258	-	7.59569	38,0,0,0	6,0,6,0	5,0,5,0	38	22	3-prime-UTR; exon; gene; transcript	ENSG00000160049	SINE/Alu	A->G	0.5
1	10520296	-	2.19623	35,0,0,0	4,0,1,0	3,0,2,0	35	10	3-prime-UTR; exon; gene; transcript	ENSG00000160049	SINE/Alu	A->G	0.3
1	10520378	-	2.94267	30,0,0,0	5,0,3,0	4,0,1,0	30	13	3-prime-UTR; exon; gene; transcript	ENSG00000160049	SINE/Alu	A->G	0.2875
1	10520439	-	2.51865	28,0,0,0	15,0,2,0	15,0,2,0	28	34	3-prime-UTR; exon; gene; transcript	ENSG00000160049	SINE/Alu	A->G	0.117647
1	10520450	-	3.97303	29,0,0,0	16,0,1,0	13,0,5,0	29	35	3-prime-UTR; exon; gene; transcript	ENSG00000160049	SINE/Alu	A->G	0.168301
1	10520683	-	3.35101	40,0,0,0	15,0,2,0	8,0,3,0	40	28	3-prime-UTR; exon; gene; transcript	ENSG00000160049	SINE/Alu	A->G	0.195187
1	10520684	-	2.58024	42,0,0,0	16,0,2,0	9,0,2,0	42	29	3-prime-UTR; exon; gene; transcript	ENSG00000160049	SINE/Alu	A->G	0.146465
1	10520715	-	6.90964	34,0,0,0	22,0,6,0	14,0,4,0	34	46	3-prime-UTR; exon; gene; transcript	ENSG00000160049	SINE/Alu	A->G	0.218254
1	10520725	-	4.5556	38,0,0,0	25,0,2,0	16,0,5,0	38	48	3-prime-UTR; exon; gene; transcript	ENSG00000160049	SINE/Alu	A->G	0.156085
1	10520735	-	2.4454	34,0,0,0	21,0,2,0	16,0,2,0	34	41	3-prime-UTR; exon; gene; transcript	ENSG00000160049	SINE/Alu	A->G	0.0990338
1	10520764	-	3.15469	33,0,0,0	18,0,2,0	19,0,3,0	33	42	3-prime-UTR; exon; gene; transcript	ENSG00000160049	SINE/Alu	A->G	0.118182
1	10520819	-	5.963	34,0,0,0	3,0,2,0	5,0,6,0	34	16	3-prime-UTR; exon; gene; transcript	ENSG00000160049	SINE/Alu	A->G	0.472727
1	10521104	-	1.18962	33,0,0,0	12,0,1,0	10,0,1,0	33	24	3-prime-UTR; exon; gene; transcript	ENSG00000160049	SINE/Alu	A->G	0.0839161
1	10521126	-	1.89221	38,0,0,0	10,0,2,0	12,0,1,0	38	25	3-prime-UTR; exon; gene; transcript	ENSG00000160049	SINE/Alu	A->G	0.121795
1	10521130	-	1.86024	35,0,0,0	12,0,2,0	13,0,1,0	35	28	3-prime-UTR; exon; gene; transcript	ENSG00000160049	SINE/Alu	A->G	0.107143
1	10521162	-	1.86743	21,0,0,0	12,0,1,0	12,0,2,0	21	27	3-prime-UTR; exon; gene; transcript	ENSG00000160049	SINE/Alu	A->G	0.10989
1	10521170	-	6.61898	28,0,0,0	9,0,4,0	11,0,5,0	28	29	3-prime-UTR; exon; gene; transcript	ENSG00000160049	SINE/Alu	A->G	0.310096
1	10521172	-	1.15974	28,0,0,0	12,0,1,0	14,0,1,0	28	28	3-prime-UTR; exon; gene; transcript	ENSG00000160049	SINE/Alu	A->G	0.0717949
1	10521200	-	8.13452	33,0,0,0	9,0,5,0	11,0,8,0	33	33	3-prime-UTR; exon; gene; transcript	ENSG00000160049	SINE/Alu	A->G	0.389098
1	10521238	-	3.35698	29,0,0,0	9,0,2,0	14,0,3,0	29	28	3-prime-UTR; exon; gene; transcript	ENSG00000160049	SINE/Alu	A->G	0.179144
1	10521254	-	3.33581	25,0,0,0	11,0,1,0	13,0,4,0	25	29	3-prime-UTR; exon; gene; transcript	ENSG00000160049	SINE/Alu	A->G	0.159314
1	11088159	+	2.8314	32,0,0,0	5,0,1,0	7,0,3,0	32	16	downstream	ENSG00000120948	SINE/Alu	A->G	0.233333
1	11088223	+	2.80424	27,0,0,0	6,0,3,0	7,0,1,0	27	17	downstream	ENSG00000120948	SINE/Alu	A->G	0.229167
1	11088262	+	4.28709	28,0,0,0	4,0,5,0	5,0,1,0	28	15	downstream	ENSG00000120948	SINE/Alu	A->G	0.361111
1	11138095	-	3.79237	34,0,0,0	5,0,1,0	4,0,4,0	34	14	gene; intron; transcript	ENSG00000171824	SINE/Alu	A->G	0.333333
1	11138138	-	6.76108	31,0,0,0	3,0,4,0	6,0,5,0	31	18	gene; intron; transcript	ENSG00000171824	SINE/Alu	A->G	0.512987
1	11138184	-	1.3442	35,0,0,0	4,0,1,0	5,0,1,0	35	11	gene; intron; transcript	ENSG00000171824	SINE/Alu	A->G	0.183333
1	11138220	-	6.60119	30,0,0,0	4,0,3,0	9,0,6,0	30	22	gene; intron; transcript	ENSG00000171824	SINE/Alu	A->G	0.414286
1	11138237	-	6.34993	29,0,0,0	8,0,3,0	7,0,6,0	29	24	gene; intron; transcript	ENSG00000171824	SINE/Alu	A->G	0.367133
1	11272375	-	1.76205	0,0,40,0	2,0,17,0	1,0,19,0	40	39	CDS; exon; gene; transcript	ENSG00000198793	no_Repeat	G->A	0.0776316
1	11358250	+	4.84989	35,0,0,0	3,0,3,0	4,0,3,0	35	13	downstream	ENSG00000120942	SINE/Alu	A->G	0.464286
1	16164519	+	1.28257	29,0,0,0	9,0,1,0	4,0,1,0	29	15	intergenic	*	SINE/Alu	A->G	0.15
1	16166089	+	1.31127	43,0,0,0	5,0,1,0	6,0,1,0	43	13	intergenic	*	SINE/Alu	A->G	0.154762
1	16166771	+	2.86677	30,0,0,0	6,0,3,0	5,0,1,0	30	15	intergenic	*	SINE/Alu	A->G	0.25
1	16166788	+	2.07191	40,0,0,0	6,0,2,0	5,0,1,0	40	14	intergenic	*	SINE/Alu	A->G	0.208333
1	16166796	+	2.12478	42,0,0,0	5,0,2,0	4,0,1,0	42	12	intergenic	*	SINE/Alu	A->G	0.242857
1	16166915	+	1.17897	29,0,0,0	12,0,1,0	11,0,1,0	29	25	intergenic	*	SINE/Alu	A->G	0.0801282
1	16168561	+	1.2963	46,0,0,0	6,0,1,0	6,0,1,0	46	14	intergenic	*	SINE/Alu	A->G	0.142857
1	16242134	+	1.99203	59,0,0,0	6,0,1,0	9,0,2,0	59	18	gene; intron; transcript	ENSG00000065526	SINE/Alu	A->G	0.162338
1	16242187	+	2.86319	37,0,0,0	3,0,3,0	8,0,1,0	37	15	gene; intron; transcript	ENSG00000065526	SINE/Alu	A->G	0.305556
1	16555925	-	1.17385	35,0,0,0	9,0,1,0	15,0,1,0	35	26	downstream; gene; intron; transcript	ENSG00000132881; ENSG00000204377	SINE/Alu	A->G	0.08125
1	16802106	-	1.34508	30,0,0,0	4,0,1,0	5,0,1,0	30	11	intergenic	*	SINE/Alu	A->G	0.183333
1	16842114	+	4.67377	0,0,30,0	4,0,4,0	2,0,5,0	30	15	intergenic	*	LTR/ERV1	G->A	0.392857
1	16889358	-	1.31066	34,0,0,0	7,0,1,0	4,0,1,0	34	13	3-prime-UTR; exon; gene; transcript	ENSG00000219481	LINE/L1	A->G	0.1625
1	16889639	-	4.98249	10,0,0,0	5,0,5,0	9,0,2,0	10	21	3-prime-UTR; exon; gene; transcript	ENSG00000219481	no_Repeat	A->G	0.340909
1	16889642	-	6.05481	11,0,0,0	7,0,3,0	7,0,5,0	11	22	3-prime-UTR; exon; gene; transcript	ENSG00000219481	no_Repeat	A->G	0.358333
1	16890877	-	2.15783	0,67,0,0	0,4,2,0	0,4,1,0	67	11	gene; intron; transcript	ENSG00000219481	Simple_repeat	C->G	0.266667
1	16892505	-	1.91783	0,119,0,0	0,11,0,1	0,9,0,2	119	23	gene; intron; transcript	ENSG00000219481	Low_complexity	C->T	0.132576
1	16892516	-	1.90527	0,0,111,0	0,1,12,0	0,2,9,0	111	24	gene; intron; transcript	ENSG00000219481	Low_complexity	G->C	0.129371
1	16918693	-	1.21555	0,0,0,23	1,0,0,9	1,0,0,10	23	21	exon; gene; transcript	ENSG00000219481	no_Repeat	T->A	0.0954545
1	16919336	-	2.83453	0,10,0,0	0,5,1,0	0,7,3,0	10	16	gene; intron; transcript	ENSG00000219481	no_Repeat	C->G	0.233333
1	16919676	-	7.7336	0,45,0,0	0,1,4,0	0,4,8,0	45	17	gene; intron; transcript	ENSG00000219481	no_Repeat	C->G	0.733333
1	16920002	-	8.52334	0,37,0,0	0,14,8,0	0,13,6,0	37	41	exon; gene; intron; transcript	ENSG00000219481	no_Repeat	C->G	0.339713
1	16920271	-	2.75446	0,58,0,0	2,5,0,0	2,10,0,0	58	19	gene; intron; transcript	ENSG00000219481	no_Repeat	C->A	0.22619
1	16920428	-	3.85828	0,13,0,0	0,3,0,2	0,5,0,3	13	13	gene; intron; transcript	ENSG00000219481	no_Repeat	C->T	0.3875
1	16920929	-	3.60991	54,0,0,0	4,0,2,0	9,0,3,0	54	18	gene; intron; transcript	ENSG00000219481	no_Repeat	A->G	0.291667
1	16920970	-	1.9455	109,0,0,0	7,1,0,0	11,2,0,0	109	21	gene; intron; transcript	ENSG00000219481	no_Repeat	A->C	0.139423
1	16924589	-	7.06736	0,0,0,16	0,5,0,1	0,5,0,0	16	11	gene; intron; transcript	ENSG00000219481	LINE/L1	T->C	0.916667
1	16924728	-	5.24246	0,0,27,0	0,0,0,5	0,0,5,4	27	14	gene; intron; transcript	ENSG00000219481	LINE/L1	G->T	0.722222
1	16924941	-	1.25684	0,0,25,0	1,0,7,0	1,0,8,0	25	17	gene; intron; transcript	ENSG00000219481	LINE/L1	G->A	0.118056
1	16924951	-	3.69185	0,0,0,27	0,0,2,6	0,0,3,5	27	16	gene; intron; transcript	ENSG00000219481	LINE/L1	T->G	0.3125
1	16924968	-	2.09412	39,0,0,0	5,0,0,1	5,0,0,2	39	13	gene; intron; transcript	ENSG00000219481	LINE/L1	A->T	0.22619
1	16927379	-	5.37023	73,0,0,0	5,0,0,2	5,0,0,5	73	17	exon; gene; intron; transcript	ENSG00000219481	no_Repeat	A->T	0.392857
1	16929003	-	2.04895	0,85,0,0	0,9,1,0	0,3,2,0	85	15	exon; gene; intron; transcript	ENSG00000219481	no_Repeat	C->G	0.25
1	16929693	-	1.97524	0,76,0,0	0,9,0,1	0,7,0,2	76	19	gene; intron; transcript	ENSG00000219481	LTR/ERVL	C->T	0.161111
1	16932809	-	9.25457	0,0,54,0	7,0,7,0	10,0,9,0	54	33	exon; gene; intron; transcript	ENSG00000219481	LINE/L1	G->A	0.513158
1	16932845	-	4.71863	33,0,0,0	16,2,0,0	15,5,0,0	33	38	exon; gene; intron; transcript	ENSG00000219481	LINE/L1	A->C	0.180556
1	16932863	-	11.2016	16,0,0,0	3,0,13,0	2,0,18,0	16	36	exon; gene; intron; transcript	ENSG00000219481	LINE/L1	A->G	0.85625
1	16939857	-	1.80459	0,0,25,0	2,0,12,0	1,0,19,0	25	34	exon; gene; transcript	ENSG00000219481	no_Repeat	G->A	0.0964286
1	16946630	-	8.9332	0,21,0,0	0,6,0,6	0,8,0,10	21	30	intergenic	*	LINE/L2	C->T	0.527778
1	16946723	-	8.66294	0,10,0,0	0,11,0,6	0,11,0,9	10	37	intergenic	*	LINE/L2	C->T	0.401471
1	16946740	-	7.10871	0,0,10,0	4,0,7,0	6,0,9,0	10	26	intergenic	*	LINE/L2	G->A	0.381818
1	16946749	-	17.789	0,0,0,10	0,9,0,0	0,9,0,0	10	18	intergenic	*	LINE/L2	T->C	1
1	16947245	-	5.84207	0,68,0,0	0,10,0,4	0,9,0,4	68	27	intergenic	*	no_Repeat	C->T	0.296703
1	16947521	-	2.04901	133,0,0,0	6,0,1,0	6,0,2,0	133	15	intergenic	*	SINE/Alu	A->G	0.196429
1	16947530	-	2.8348	122,0,0,0	6,0,1,0	6,0,3,0	122	16	intergenic	*	SINE/Alu	A->G	0.238095
1	16948189	-	4.91132	0,0,0,49	0,2,0,4	0,4,0,2	49	12	intergenic	*	no_Repeat	T->C	0.5
1	16949069	-	1.94531	148,0,0,0	10,0,2,0	8,0,1,0	148	21	intergenic	*	SINE/Alu	A->G	0.138889
1	16950090	-	6.94636	0,48,0,0	0,3,0,3	0,4,0,7	48	17	intergenic	*	SINE/MIR	C->T	0.568182
1	16950449	-	5.84676	0,0,0,40	0,4,0,11	0,4,0,8	40	27	intergenic	*	no_Repeat	T->C	0.3
1	16952057	-	3.79454	53,0,0,0	4,0,2,0	5,0,3,0	53	14	intergenic	*	SINE/Alu	A->G	0.354167
1	16952920	-	3.51265	0,29,0,0	0,6,0,2	0,10,0,3	29	21	intergenic	*	no_Repeat	C->T	0.240385
1	16957494	-	7.2306	0,0,25,0	0,6,28,0	0,5,31,0	25	70	intergenic	*	no_Repeat	G->C	0.15768
1	16957515	-	6.78668	0,0,0,21	0,5,0,20	0,5,0,22	21	52	intergenic	*	no_Repeat	T->C	0.192593
1	16958833	-	7.60244	20,0,0,0	6,0,0,4	5,0,0,10	20	25	intergenic	*	no_Repeat	A->T	0.533333
1	17199259	+	4.70247	0,0,11,0	4,0,19,0	3,0,13,0	11	39	gene; intron; transcript	ENSG00000058453	no_Repeat	G->A	0.180707
1	17199274	+	5.78323	0,0,0,11	0,7,0,16	0,2,0,14	11	39	gene; intron; transcript	ENSG00000058453	no_Repeat	T->C	0.214674
1	17199283	+	6.63023	14,0,0,0	16,0,7,0	14,0,3,0	14	40	gene; intron; transcript	ENSG00000058453	no_Repeat	A->G	0.240409
1	17279268	+	5.75516	0,10,0,0	3,4,0,0	4,3,0,0	10	14	gene; intron; transcript	ENSG00000058453	no_Repeat	C->A	0.5
1	17733996	-	12.0262	0,15,0,0	0,32,0,15	0,37,0,15	15	99	3-prime-UTR; exon; gene; transcript	ENSG00000179051	no_Repeat	C->T	0.303805
1	19542250	-	6.30575	30,0,0,0	4,0,5,0	3,0,3,0	30	15	3-prime-UTR; exon; gene; transcript	ENSG00000127463	SINE/Alu	A->G	0.527778
1	19542310	-	3.39528	30,0,0,0	11,0,4,0	10,0,1,0	30	26	3-prime-UTR; exon; gene; transcript	ENSG00000127463	SINE/Alu	A->G	0.178788
1	19542344	-	1.89409	26,0,0,0	12,0,1,0	10,0,2,0	26	25	3-prime-UTR; exon; gene; transcript	ENSG00000127463	SINE/Alu	A->G	0.121795
1	19542402	-	1.19721	42,0,0,0	10,0,1,0	11,0,1,0	42	23	3-prime-UTR; exon; gene; transcript	ENSG00000127463	SINE/Alu	A->G	0.0871212
1	19542410	-	1.198	43,0,0,0	9,0,1,0	12,0,1,0	43	23	3-prime-UTR; exon; gene; transcript	ENSG00000127463	SINE/Alu	A->G	0.0884615
1	19542415	-	2.65536	41,0,0,0	10,0,1,0	10,0,3,0	41	24	3-prime-UTR; exon; gene; transcript	ENSG00000127463	SINE/Alu	A->G	0.160839
1	19542458	-	3.57347	39,0,0,0	5,0,3,0	9,0,2,0	39	19	3-prime-UTR; exon; gene; transcript	ENSG00000127463	SINE/Alu	A->G	0.278409
1	19542463	-	1.25817	38,0,0,0	6,0,1,0	9,0,1,0	38	17	3-prime-UTR; exon; gene; transcript	ENSG00000127463	SINE/Alu	A->G	0.121429
1	19542679	-	2.8047	33,0,0,0	6,0,2,0	7,0,2,0	33	17	3-prime-UTR; exon; gene; transcript	ENSG00000127463	SINE/Alu	A->G	0.236111
1	19543287	-	2.0479	39,0,0,0	7,0,1,0	5,0,2,0	39	15	3-prime-UTR; exon; gene; transcript	ENSG00000127463	SINE/Alu	A->G	0.205357
1	19543313	-	2.02804	38,0,0,0	6,0,2,0	7,0,1,0	38	16	3-prime-UTR; exon; gene; transcript	ENSG00000127463	SINE/Alu	A->G	0.1875
1	19543349	-	6.30586	37,0,0,0	4,0,5,0	3,0,3,0	37	15	3-prime-UTR; exon; gene; transcript	ENSG00000127463	SINE/Alu	A->G	0.527778
1	19543364	-	1.31195	38,0,0,0	6,0,1,0	5,0,1,0	38	13	3-prime-UTR; exon; gene; transcript	ENSG00000127463	SINE/Alu	A->G	0.154762
1	19543373	-	1.32683	39,0,0,0	5,0,1,0	5,0,1,0	39	12	3-prime-UTR; exon; gene; transcript	ENSG00000127463	SINE/Alu	A->G	0.166667
1	19543456	-	5.11158	45,0,0,0	3,0,3,0	2,0,3,0	45	11	3-prime-UTR; exon; gene; transcript	ENSG00000127463	SINE/Alu	A->G	0.55
1	19543459	-	6.51737	43,0,0,0	2,0,4,0	1,0,4,0	43	11	3-prime-UTR; exon; gene; transcript	ENSG00000127463	SINE/Alu	A->G	0.733333
1	19543465	-	2.1576	48,0,0,0	4,0,2,0	4,0,1,0	48	11	3-prime-UTR; exon; gene; transcript	ENSG00000127463	SINE/Alu	A->G	0.266667
1	19543785	-	2.99108	36,0,0,0	4,0,3,0	4,0,1,0	36	12	3-prime-UTR; exon; gene; transcript	ENSG00000127463	SINE/Alu	A->G	0.314286
1	19543798	-	1.31153	41,0,0,0	7,0,1,0	4,0,1,0	41	13	3-prime-UTR; exon; gene; transcript	ENSG00000127463	SINE/Alu	A->G	0.1625
1	19543973	-	5.86011	31,0,0,0	11,0,3,0	9,0,5,0	31	28	3-prime-UTR; exon; gene; transcript	ENSG00000127463	SINE/Alu	A->G	0.285714
1	19543997	-	2.63549	16,0,0,0	9,0,2,0	12,0,2,0	16	25	3-prime-UTR; exon; gene; transcript	ENSG00000127463	SINE/Alu	A->G	0.162338
1	19544002	-	4.1692	21,0,0,0	10,0,3,0	11,0,3,0	21	27	3-prime-UTR; exon; gene; transcript	ENSG00000127463	SINE/Alu	A->G	0.222527
1	19544005	-	2.60915	21,0,0,0	11,0,2,0	12,0,2,0	21	27	3-prime-UTR; exon; gene; transcript	ENSG00000127463	SINE/Alu	A->G	0.148352
1	19544009	-	1.89446	16,0,0,0	11,0,1,0	11,0,2,0	16	25	3-prime-UTR; exon; gene; transcript	ENSG00000127463	SINE/Alu	A->G	0.11859
1	19585519	+	1.67754	34,0,0,0	22,0,1,0	26,0,2,0	34	51	3-prime-UTR; exon; gene; transcript	ENSG00000053372	SINE/Alu	A->G	0.0574534
1	19585553	+	8.08464	41,0,0,0	12,0,5,0	13,0,8,0	41	38	3-prime-UTR; exon; gene; transcript	ENSG00000053372	SINE/Alu	A->G	0.337535
1	19586458	+	9.89453	44,0,0,0	8,0,14,0	13,0,10,0	44	45	3-prime-UTR; exon; gene; transcript	ENSG00000053372	SINE/Alu	A->G	0.535573
1	19586501	+	7.17918	38,0,0,0	11,0,10,0	15,0,4,0	38	40	3-prime-UTR; exon; gene; transcript	ENSG00000053372	SINE/Alu	A->G	0.343358
1	19620391	-	1.18877	28,0,0,0	11,0,1,0	11,0,1,0	28	24	upstream	ENSG00000162482	SINE/Alu	A->G	0.0833333
1	19620396	-	1.18775	29,0,0,0	11,0,1,0	11,0,1,0	29	24	upstream	ENSG00000162482	SINE/Alu	A->G	0.0833333
1	19620410	-	1.89913	33,0,0,0	11,0,1,0	10,0,2,0	33	24	upstream	ENSG00000162482	SINE/Alu	A->G	0.125
1	19620429	-	4.25144	38,0,0,0	9,0,3,0	9,0,3,0	38	24	upstream	ENSG00000162482	SINE/Alu	A->G	0.25
1	19620461	-	6.1706	36,0,0,0	5,0,3,0	6,0,5,0	36	19	upstream	ENSG00000162482	SINE/Alu	A->G	0.414773
1	19628406	-	1.23743	39,0,0,0	8,0,1,0	9,0,1,0	39	19	downstream	ENSG00000053371	SINE/Alu	A->G	0.105556
1	19628420	-	6.29935	42,0,0,0	5,0,4,0	5,0,4,0	42	18	downstream	ENSG00000053371	SINE/Alu	A->G	0.444444
1	19930900	+	1.32665	50,0,0,0	4,0,1,0	6,0,1,0	50	12	gene; intron; transcript	ENSG00000173436; ENSG00000270136	SINE/Alu	A->G	0.171429
1	20976163	-	7.17595	35,0,0,0	1,0,4,0	0,0,8,0	35	13	downstream	ENSG00000244038	SINE/Alu	A->G	0.9
1	20976174	-	1.3115	34,0,0,0	4,0,1,0	7,0,1,0	34	13	downstream	ENSG00000244038	SINE/Alu	A->G	0.1625
1	20976211	-	4.26567	35,0,0,0	4,0,1,0	2,0,6,0	35	13	downstream	ENSG00000244038	SINE/Alu	A->G	0.475
1	20976212	-	1.3269	32,0,0,0	4,0,1,0	6,0,1,0	32	12	downstream	ENSG00000244038	SINE/Alu	A->G	0.171429
1	20978457	-	9.6273	17,0,0,0	22,0,10,0	23,0,8,0	17	63	3-prime-UTR; exon; gene; transcript	ENSG00000244038	SINE/Alu	A->G	0.285282
1	20978483	-	4.33894	19,0,0,0	28,0,5,0	31,0,2,0	19	66	3-prime-UTR; exon; gene; transcript	ENSG00000244038	SINE/Alu	A->G	0.106061
1	20978523	-	2.30549	22,0,0,0	28,0,1,0	26,0,3,0	22	58	3-prime-UTR; exon; gene; transcript	ENSG00000244038	SINE/Alu	A->G	0.0689655
1	21070333	-	1.75415	0,26,0,0	0,15,0,1	0,22,0,2	26	40	3-prime-UTR; exon; gene; intron; transcript	ENSG00000127483	SINE/Alu	C->T	0.0729167
1	21070336	-	1.7611	0,23,0,0	0,14,0,1	0,22,0,2	23	39	3-prime-UTR; exon; gene; intron; transcript	ENSG00000127483	SINE/Alu	C->T	0.075
1	21070369	-	1.1592	27,0,0,0	9,0,1,0	17,0,1,0	27	28	3-prime-UTR; exon; gene; intron; transcript	ENSG00000127483	SINE/Alu	A->G	0.0777778
1	21070370	-	1.87174	0,25,0,0	0,9,0,1	0,15,0,2	25	27	3-prime-UTR; exon; gene; intron; transcript	ENSG00000127483	SINE/Alu	C->T	0.108824
1	21070371	-	1.87207	0,0,0,27	0,1,0,9	0,2,0,15	27	27	3-prime-UTR; exon; gene; intron; transcript	ENSG00000127483	SINE/Alu	T->C	0.108824
1	21081804	-	5.7017	36,0,0,0	11,0,5,0	12,0,3,0	36	31	gene; intron; transcript	ENSG00000127483	SINE/Alu	A->G	0.25625
1	21081826	-	2.64082	32,0,0,0	11,0,2,0	10,0,2,0	32	25	gene; intron; transcript	ENSG00000127483	SINE/Alu	A->G	0.160256
1	21081840	-	2.639	32,0,0,0	10,0,2,0	11,0,2,0	32	25	gene; intron; transcript	ENSG00000127483	SINE/Alu	A->G	0.160256
1	21081958	-	2.99079	35,0,0,0	4,0,1,0	4,0,3,0	35	12	gene; intron; transcript	ENSG00000127483	SINE/Alu	A->G	0.314286
1	21081959	-	1.32691	34,0,0,0	4,0,1,0	6,0,1,0	34	12	gene; intron; transcript	ENSG00000127483	SINE/Alu	A->G	0.171429
1	21083337	-	1.29707	37,0,0,0	7,0,1,0	5,0,1,0	37	14	gene; intron; transcript	ENSG00000127483	SINE/Alu	A->G	0.145833
1	21083340	-	5.74165	37,0,0,0	4,0,3,0	1,0,5,0	37	13	gene; intron; transcript	ENSG00000127483	SINE/Alu	A->G	0.630952
1	21101899	-	4.41071	39,0,0,0	18,0,1,0	20,0,6,0	39	45	gene; intron; transcript	ENSG00000127483	DNA/TcMar-Tigger	A->G	0.1417
1	21101903	-	10.4354	40,0,0,0	6,0,10,0	9,0,13,0	40	38	gene; intron; transcript	ENSG00000127483	DNA/TcMar-Tigger	A->G	0.607955
1	21110579	-	6.30497	39,0,0,0	4,0,5,0	3,0,3,0	39	15	gene; intron; transcript	ENSG00000127483	SINE/Alu	A->G	0.527778
1	21111492	-	3.74009	44,0,0,0	6,0,3,0	4,0,2,0	44	15	gene; intron; transcript	ENSG00000127483	SINE/Alu	A->G	0.333333
1	21780834	+	2.98977	0,12,0,0	0,4,0,3	0,4,0,1	12	12	gene; intron; transcript	ENSG00000142794	no_Repeat	C->T	0.314286
1	21805852	+	1.29504	0,0,0,34	0,0,1,6	0,0,1,6	34	14	CDS; exon; gene; transcript	ENSG00000142794	no_Repeat	T->G	0.142857
1	21806667	+	1.19883	0,18,0,0	0,11,1,0	0,10,1,0	18	23	CDS; exon; gene; transcript	ENSG00000142794	no_Repeat	C->G	0.0871212
1	22352886	+	3.79465	35,0,0,0	5,0,3,0	4,0,2,0	35	14	intergenic	*	SINE/Alu	A->G	0.354167
1	22352908	+	3.04551	30,0,0,0	4,0,1,0	3,0,3,0	30	11	intergenic	*	SINE/Alu	A->G	0.35
1	22353002	+	4.9568	15,0,0,0	3,0,2,0	1,0,4,0	15	10	intergenic	*	SINE/Alu	A->G	0.6
1	22355265	+	1.34358	24,0,0,0	5,0,1,0	4,0,1,0	24	11	intergenic	*	SINE/Alu	A->G	0.183333
1	23625052	-	5.62327	31,0,0,0	7,0,7,0	16,0,3,0	31	33	intergenic	*	SINE/Alu	A->G	0.328947
1	23625462	-	6.19447	47,0,0,0	4,0,3,0	7,0,5,0	47	19	downstream	ENSG00000125944	SINE/Alu	A->G	0.422619
1	23625468	-	2.73284	47,0,0,0	7,0,1,0	9,0,3,0	47	20	downstream	ENSG00000125944	SINE/Alu	A->G	0.1875
1	23625469	-	9.13862	46,0,0,0	1,0,7,0	2,0,10,0	46	20	downstream	ENSG00000125944	SINE/Alu	A->G	0.854167
1	23625470	-	6.15806	46,0,0,0	5,0,3,0	7,0,5,0	46	20	downstream	ENSG00000125944	SINE/Alu	A->G	0.395833
1	23626401	-	2.09289	42,0,0,0	5,0,2,0	5,0,1,0	42	13	downstream	ENSG00000125944	SINE/Alu	A->G	0.22619
1	23626943	-	2.98934	21,0,0,0	2,0,3,0	6,0,1,0	21	12	downstream	ENSG00000125944	SINE/Alu	A->G	0.371429
1	23627171	-	2.00932	31,0,0,0	11,0,1,0	3,0,2,0	31	17	downstream	ENSG00000125944	SINE/Alu	A->G	0.241667
1	23627231	-	4.54039	24,0,0,0	7,0,3,0	4,0,3,0	24	17	downstream	ENSG00000125944	SINE/Alu	A->G	0.364286
1	23627419	-	1.84759	25,0,0,0	12,0,2,0	14,0,1,0	25	29	downstream	ENSG00000125944	SINE/Alu	A->G	0.104762
1	23627444	-	6.97134	28,0,0,0	18,0,5,0	17,0,5,0	28	45	downstream	ENSG00000125944	SINE/Alu	A->G	0.222332
1	23627457	-	7.21739	25,0,0,0	12,0,7,0	13,0,4,0	25	36	downstream	ENSG00000125944	SINE/Alu	A->G	0.301858
1	23627461	-	3.28624	26,0,0,0	14,0,3,0	13,0,2,0	26	32	downstream	ENSG00000125944	SINE/Alu	A->G	0.154902
1	23627467	-	2.55541	23,0,0,0	14,0,3,0	13,0,1,0	23	31	downstream	ENSG00000125944	SINE/Alu	A->G	0.12395
1	23627495	-	2.59434	27,0,0,0	12,0,2,0	12,0,2,0	27	28	downstream	ENSG00000125944	SINE/Alu	A->G	0.142857
1	23628878	-	5.06347	28,0,0,0	6,0,8,0	5,0,1,0	28	20	downstream	ENSG00000125944	SINE/Alu	A->G	0.369048
1	23629574	-	5.28797	48,0,0,0	8,0,3,0	5,0,4,0	48	20	downstream	ENSG00000125944	SINE/Alu	A->G	0.358586
1	23655065	-	1.32612	37,0,0,0	6,0,1,0	4,0,1,0	37	12	gene; intron; transcript	ENSG00000125944	SINE/Alu	A->G	0.171429
1	24684187	-	1.29707	0,41,0,0	0,6,0,1	0,6,0,1	41	14	3-prime-UTR; exon; gene; transcript	ENSG00000001460	no_Repeat	C->T	0.142857
1	24864344	+	1.32313	30,0,0,0	4,0,1,0	6,0,1,0	30	12	3-prime-UTR; exon; gene; transcript	ENSG00000117602	SINE/Alu	A->G	0.171429
1	24865348	+	1.32626	33,0,0,0	5,0,1,0	5,0,1,0	33	12	3-prime-UTR; exon; gene; transcript	ENSG00000117602	SINE/Alu	A->G	0.166667
1	26160076	-	1.36574	33,0,0,0	4,0,1,0	4,0,1,0	33	10	gene; intron; transcript	ENSG00000127423	SINE/Alu	A->G	0.2
1	26801752	+	1.42244	0,0,0,13	1,0,0,46	2,0,0,55	13	104	3-prime-UTR; downstream; exon; gene; transcript	ENSG00000117682; ENSG00000198830	Simple_repeat	T->A	0.0281822
1	27205590	-	1.88293	35,0,0,0	13,0,1,0	10,0,2,0	35	26	3-prime-UTR; exon; gene; transcript	ENSG00000142751	SINE/Alu	A->G	0.119048
1	27208625	-	1.29704	32,0,0,0	7,0,1,0	5,0,1,0	32	14	gene; intron; transcript	ENSG00000142751	SINE/Alu	A->G	0.145833
1	27208656	-	5.17897	24,0,0,0	7,0,5,0	8,0,2,0	24	22	gene; intron; transcript	ENSG00000142751	SINE/Alu	A->G	0.308333
1	27208669	-	5.2249	26,0,0,0	6,0,5,0	7,0,2,0	26	20	gene; intron; transcript	ENSG00000142751	SINE/Alu	A->G	0.338384
1	28661694	+	1.24825	41,0,0,0	7,0,1,0	9,0,1,0	41	18	3-prime-UTR; exon; gene; intron; transcript	ENSG00000130772	SINE/Alu	A->G	0.1125
1	28662199	+	3.7945	40,0,0,0	3,0,3,0	6,0,2,0	40	14	3-prime-UTR; exon; gene; intron; transcript	ENSG00000130772	SINE/Alu	A->G	0.375
1	28741124	+	1.27014	28,0,0,0	5,0,1,0	9,0,1,0	28	16	gene; intron; transcript	ENSG00000204138	SINE/Alu	A->G	0.133333
1	28825370	+	4.99301	45,0,0,0	10,0,5,0	10,0,2,0	45	27	3-prime-UTR; exon; gene; transcript	ENSG00000204138	SINE/Alu	A->G	0.25
1	28825418	+	4.22373	33,0,0,0	10,0,4,0	9,0,2,0	33	25	3-prime-UTR; exon; gene; transcript	ENSG00000204138	SINE/Alu	A->G	0.233766
1	28825419	+	1.18372	32,0,0,0	13,0,1,0	10,0,1,0	32	25	3-prime-UTR; exon; gene; transcript	ENSG00000204138	SINE/Alu	A->G	0.0811688
1	28825433	+	5.88854	35,0,0,0	11,0,4,0	7,0,4,0	35	26	3-prime-UTR; exon; gene; transcript	ENSG00000204138	SINE/Alu	A->G	0.315152
1	28825465	+	1.28284	31,0,0,0	9,0,1,0	4,0,1,0	31	15	3-prime-UTR; exon; gene; transcript	ENSG00000204138	SINE/Alu	A->G	0.15
1	28825717	+	2.09671	38,0,0,0	4,0,2,0	6,0,1,0	38	13	3-prime-UTR; exon; gene; transcript	ENSG00000204138	SINE/Alu	A->G	0.238095
1	28825760	+	4.91098	35,0,0,0	2,0,4,0	4,0,2,0	35	12	3-prime-UTR; exon; gene; transcript	ENSG00000204138	SINE/Alu	A->G	0.5
1	28825781	+	6.38439	40,0,0,0	1,0,8,0	3,0,3,0	40	15	3-prime-UTR; exon; gene; transcript	ENSG00000204138	SINE/Alu	A->G	0.694444
1	28826190	+	7.12699	38,0,0,0	9,0,6,0	5,0,4,0	38	24	3-prime-UTR; exon; gene; transcript	ENSG00000204138	SINE/Alu	A->G	0.422222
1	28835201	+	1.36529	0,46,0,0	0,51,0,2	0,66,0,1	46	120	gene; intron; transcript	ENSG00000180198	snRNA	C->T	0.0263306
1	28835847	+	9.70691	40,0,0,0	35,0,10,0	36,0,8,0	40	89	gene; intron; transcript	ENSG00000180198	SINE/Alu	A->G	0.20202
1	28835934	+	1.53596	42,0,0,0	38,0,1,0	36,0,2,0	42	77	gene; intron; transcript	ENSG00000180198	SINE/Alu	A->G	0.0391363
1	28835937	+	4.92369	40,0,0,0	33,0,6,0	38,0,2,0	40	79	gene; intron; transcript	ENSG00000180198	SINE/Alu	A->G	0.101923
1	28857620	+	6.41833	39,0,0,0	4,0,6,0	5,0,3,0	39	18	gene; intron; transcript	ENSG00000180198	SINE/Alu	A->G	0.4875
1	28857673	+	2.90284	46,0,0,0	5,0,3,0	5,0,1,0	46	14	gene; intron; transcript	ENSG00000180198	SINE/Alu	A->G	0.270833
1	28867418	+	3.79208	31,0,0,0	5,0,2,0	4,0,3,0	31	14	downstream	ENSG00000180198	SINE/Alu	A->G	0.357143
1	28867464	+	2.12493	34,0,0,0	3,0,2,0	6,0,1,0	34	12	downstream	ENSG00000180198	SINE/Alu	A->G	0.271429
1	28901747	+	3.11239	34,0,0,0	3,0,2,0	3,0,2,0	34	10	gene; intron; transcript	ENSG00000180098	SINE/Alu	A->G	0.4
1	29071281	+	1.34305	43,0,0,0	5,0,1,0	4,0,1,0	43	11	gene; intron; transcript	ENSG00000198492	SINE/Alu	A->G	0.183333
1	31418829	-	1.32648	26,0,0,0	5,0,1,0	5,0,1,0	26	12	gene; intron; transcript	ENSG00000134644	SINE/Alu	A->G	0.166667
1	31419360	-	1.31199	27,0,0,0	5,0,1,0	6,0,1,0	27	13	gene; intron; transcript	ENSG00000134644	SINE/Alu	A->G	0.154762
1	31419362	-	2.09745	26,0,0,0	4,0,2,0	6,0,1,0	26	13	gene; intron; transcript	ENSG00000134644	SINE/Alu	A->G	0.238095
1	31419372	-	3.11577	24,0,0,0	4,0,1,0	2,0,3,0	24	10	gene; intron; transcript	ENSG00000134644	SINE/Alu	A->G	0.4
1	31420843	-	1.36535	28,0,0,0	4,0,1,0	4,0,1,0	28	10	gene; intron; transcript	ENSG00000134644	SINE/Alu	A->G	0.2
1	31458249	-	3.11433	41,0,0,0	3,0,2,0	3,0,2,0	41	10	gene; intron; transcript	ENSG00000134644	SINE/Alu	A->G	0.4
1	31735204	-	1.32694	32,0,0,0	5,0,1,0	5,0,1,0	32	12	gene; intron; transcript	ENSG00000060688	SINE/Alu	A->G	0.166667
1	31738100	-	5.4156	42,0,0,0	5,0,3,0	6,0,4,0	42	18	gene; intron; transcript	ENSG00000060688	SINE/Alu	A->G	0.3875
1	31738110	-	7.29369	39,0,0,0	3,0,5,0	1,0,6,0	39	15	gene; intron; transcript	ENSG00000060688	SINE/Alu	A->G	0.741071
1	31738123	-	3.58746	36,0,0,0	6,0,1,0	2,0,4,0	36	13	gene; intron; transcript	ENSG00000060688	SINE/Alu	A->G	0.404762
1	31738126	-	4.76906	41,0,0,0	5,0,2,0	2,0,4,0	41	13	gene; intron; transcript	ENSG00000060688	SINE/Alu	A->G	0.47619
1	31740479	-	1.34023	33,0,0,0	4,0,1,0	5,0,1,0	33	11	gene; intron; transcript	ENSG00000060688	SINE/Alu	A->G	0.183333
1	31740493	-	7.39411	41,0,0,0	1,0,5,0	1,0,5,0	41	12	gene; intron; transcript	ENSG00000060688	SINE/Alu	A->G	0.833333
1	31740507	-	4.85153	36,0,0,0	3,0,3,0	4,0,3,0	36	13	gene; intron; transcript	ENSG00000060688	SINE/Alu	A->G	0.464286
1	31740520	-	6.82917	32,0,0,0	0,0,6,0	2,0,5,0	32	13	gene; intron; transcript	ENSG00000060688	SINE/Alu	A->G	0.857143
1	31740521	-	2.09679	33,0,0,0	4,0,2,0	6,0,1,0	33	13	gene; intron; transcript	ENSG00000060688	SINE/Alu	A->G	0.238095
1	31762831	-	5.73996	41,0,0,0	1,0,4,0	3,0,3,0	41	11	gene; intron; transcript	ENSG00000060688	SINE/Alu	A->G	0.65
1	33066848	+	6.02112	34,0,0,0	4,0,5,0	6,0,3,0	34	18	3-prime-UTR; downstream; exon; gene; transcript	ENSG00000160062; ENSG00000254553	SINE/Alu	A->G	0.444444
1	33066859	+	1.27092	42,0,0,0	6,0,1,0	8,0,1,0	42	16	3-prime-UTR; downstream; exon; gene; transcript	ENSG00000160062; ENSG00000254553	SINE/Alu	A->G	0.126984
1	33066875	+	1.25802	39,0,0,0	7,0,1,0	8,0,1,0	39	17	3-prime-UTR; downstream; exon; gene; transcript	ENSG00000160062; ENSG00000254553	SINE/Alu	A->G	0.118056
1	33066955	+	1.28377	33,0,0,0	7,0,1,0	6,0,1,0	33	15	3-prime-UTR; downstream; exon; gene; transcript	ENSG00000160062; ENSG00000254553	SINE/Alu	A->G	0.133929
1	33068221	+	2.09717	23,0,0,0	6,0,1,0	4,0,2,0	23	13	3-prime-UTR; downstream; exon; gene; transcript	ENSG00000160062; ENSG00000254553	SINE/Alu	A->G	0.238095
1	33068256	+	2.99098	31,0,0,0	4,0,1,0	4,0,3,0	31	12	3-prime-UTR; downstream; exon; gene; transcript	ENSG00000160062; ENSG00000254553	SINE/Alu	A->G	0.314286
1	33139581	+	1.32678	29,0,0,0	4,0,1,0	6,0,1,0	29	12	gene; intron; transcript	ENSG00000162521	SINE/Alu	A->G	0.171429
1	33139587	+	5.76926	31,0,0,0	3,0,5,0	7,0,3,0	31	18	gene; intron; transcript	ENSG00000162521	SINE/Alu	A->G	0.4625
1	33139651	+	1.20753	33,0,0,0	11,0,1,0	9,0,1,0	33	22	gene; intron; transcript	ENSG00000162521	SINE/Alu	A->G	0.0916667
1	33145954	+	2.93265	0,0,14,0	0,0,2,3	0,0,7,1	14	13	3-prime-UTR; exon; gene; intron; transcript	ENSG00000162521	Simple_repeat	G->T	0.3625
1	33147915	+	1.77875	48,0,0,0	18,0,2,0	16,0,1,0	48	37	3-prime-UTR; exon; gene; transcript	ENSG00000162521	SINE/Alu	A->G	0.0794118
1	33147928	+	4.61542	46,0,0,0	19,0,4,0	18,0,3,0	46	44	3-prime-UTR; exon; gene; transcript	ENSG00000162521	SINE/Alu	A->G	0.158385
1	33147942	+	1.79452	43,0,0,0	17,0,1,0	15,0,2,0	43	35	3-prime-UTR; exon; gene; transcript	ENSG00000162521	SINE/Alu	A->G	0.0866013
1	33148006	+	1.91831	39,0,0,0	11,0,2,0	9,0,1,0	39	23	3-prime-UTR; exon; gene; transcript	ENSG00000162521	SINE/Alu	A->G	0.126923
1	33148096	+	2.09632	37,0,0,0	5,0,1,0	5,0,2,0	37	13	3-prime-UTR; exon; gene; transcript	ENSG00000162521	SINE/Alu	A->G	0.22619
1	33148119	+	3.41608	33,0,0,0	9,0,3,0	11,0,2,0	33	25	3-prime-UTR; exon; gene; transcript	ENSG00000162521	SINE/Alu	A->G	0.201923
1	33148124	+	3.41597	34,0,0,0	9,0,3,0	11,0,2,0	34	25	3-prime-UTR; exon; gene; transcript	ENSG00000162521	SINE/Alu	A->G	0.201923
1	33148186	+	3.21528	33,0,0,0	19,0,3,0	13,0,2,0	33	37	3-prime-UTR; exon; gene; transcript	ENSG00000162521	SINE/Alu	A->G	0.134848
1	33148212	+	2.49711	33,0,0,0	19,0,1,0	13,0,3,0	33	36	3-prime-UTR; exon; gene; transcript	ENSG00000162521	SINE/Alu	A->G	0.11875
1	33148214	+	3.21554	32,0,0,0	17,0,3,0	15,0,2,0	32	37	3-prime-UTR; exon; gene; transcript	ENSG00000162521	SINE/Alu	A->G	0.133824
1	33148216	+	3.23012	33,0,0,0	15,0,4,0	16,0,1,0	33	36	3-prime-UTR; exon; gene; transcript	ENSG00000162521	SINE/Alu	A->G	0.134675
1	33148251	+	1.80381	35,0,0,0	14,0,1,0	17,0,2,0	35	34	3-prime-UTR; exon; gene; transcript	ENSG00000162521	SINE/Alu	A->G	0.0859649
1	33148282	+	1.8523	40,0,0,0	11,0,1,0	15,0,2,0	40	29	3-prime-UTR; exon; gene; transcript	ENSG00000162521	SINE/Alu	A->G	0.10049
1	33148287	+	1.88365	41,0,0,0	10,0,1,0	13,0,2,0	41	26	3-prime-UTR; exon; gene; transcript	ENSG00000162521	SINE/Alu	A->G	0.112121
1	33148691	+	7.65395	37,0,0,0	4,0,7,0	6,0,5,0	37	22	3-prime-UTR; exon; gene; transcript	ENSG00000162521	SINE/Alu	A->G	0.545455
1	33148706	+	1.96896	30,0,0,0	9,0,2,0	7,0,1,0	30	19	3-prime-UTR; exon; gene; transcript	ENSG00000162521	SINE/Alu	A->G	0.153409
1	33148720	+	1.83206	32,0,0,0	15,0,2,0	13,0,1,0	32	31	3-prime-UTR; exon; gene; transcript	ENSG00000162521	SINE/Alu	A->G	0.0945378
1	33148736	+	2.55511	30,0,0,0	15,0,1,0	12,0,3,0	30	31	3-prime-UTR; exon; gene; transcript	ENSG00000162521	SINE/Alu	A->G	0.13125
1	33148740	+	2.56702	34,0,0,0	14,0,2,0	12,0,2,0	34	30	3-prime-UTR; exon; gene; transcript	ENSG00000162521	SINE/Alu	A->G	0.133929
1	33148772	+	1.86178	29,0,0,0	12,0,1,0	13,0,2,0	29	28	3-prime-UTR; exon; gene; transcript	ENSG00000162521	SINE/Alu	A->G	0.105128
1	33148789	+	8.98346	23,0,0,0	5,0,8,0	7,0,8,0	23	28	3-prime-UTR; exon; gene; transcript	ENSG00000162521	SINE/Alu	A->G	0.574359
1	33149256	+	3.24065	35,0,0,0	3,0,4,0	11,0,1,0	35	19	3-prime-UTR; exon; gene; transcript	ENSG00000162521	SINE/Alu	A->G	0.327381
1	33149266	+	4.73328	40,0,0,0	3,0,4,0	6,0,2,0	40	15	3-prime-UTR; exon; gene; transcript	ENSG00000162521	SINE/Alu	A->G	0.410714
1	33149334	+	1.94578	44,0,0,0	10,0,2,0	8,0,1,0	44	21	3-prime-UTR; exon; gene; transcript	ENSG00000162521	SINE/Alu	A->G	0.138889
1	33149338	+	1.24786	46,0,0,0	9,0,1,0	7,0,1,0	46	18	3-prime-UTR; exon; gene; transcript	ENSG00000162521	SINE/Alu	A->G	0.1125
1	33149373	+	6.34222	46,0,0,0	3,0,4,0	1,0,4,0	46	12	3-prime-UTR; exon; gene; transcript	ENSG00000162521	SINE/Alu	A->G	0.685714
1	33149375	+	4.06124	46,0,0,0	8,0,2,0	1,0,4,0	46	15	3-prime-UTR; exon; gene; transcript	ENSG00000162521	SINE/Alu	A->G	0.5
1	33149376	+	7.04804	44,0,0,0	3,0,7,0	2,0,3,0	44	15	3-prime-UTR; exon; gene; transcript	ENSG00000162521	SINE/Alu	A->G	0.65
1	33149414	+	2.60978	44,0,0,0	14,0,1,0	9,0,3,0	44	27	3-prime-UTR; exon; gene; transcript	ENSG00000162521	SINE/Alu	A->G	0.158333
1	33149443	+	7.76804	50,0,0,0	21,0,7,0	21,0,5,0	50	54	3-prime-UTR; exon; gene; transcript	ENSG00000162521	SINE/Alu	A->G	0.221154
1	33149486	+	9.31012	53,0,0,0	20,0,10,0	19,0,7,0	53	56	3-prime-UTR; exon; gene; transcript	ENSG00000162521	SINE/Alu	A->G	0.301282
1	33149495	+	2.30565	51,0,0,0	29,0,2,0	25,0,2,0	51	58	3-prime-UTR; exon; gene; transcript	ENSG00000162521	SINE/Alu	A->G	0.0692951
1	33149496	+	5.49241	50,0,0,0	23,0,7,0	25,0,2,0	50	57	3-prime-UTR; exon; gene; transcript	ENSG00000162521	SINE/Alu	A->G	0.153704
1	33149502	+	12.7703	53,0,0,0	10,0,20,0	9,0,20,0	53	59	3-prime-UTR; exon; gene; transcript	ENSG00000162521	SINE/Alu	A->G	0.678161
1	33149508	+	5.1367	54,0,0,0	26,0,4,0	26,0,4,0	54	60	3-prime-UTR; exon; gene; transcript	ENSG00000162521	SINE/Alu	A->G	0.133333
1	33296418	+	3.9328	29,0,0,0	3,0,2,0	4,0,3,0	29	12	gene; intron; transcript	ENSG00000116497	SINE/Alu	A->G	0.414286
1	33296422	+	5.69534	31,0,0,0	3,0,2,0	2,0,6,0	31	13	gene; intron; transcript	ENSG00000116497	SINE/Alu	A->G	0.575
1	33296558	+	3.85856	29,0,0,0	2,0,3,0	6,0,2,0	29	13	gene; intron; transcript	ENSG00000116497	SINE/Alu	A->G	0.425
1	33296560	+	3.79377	28,0,0,0	3,0,3,0	6,0,2,0	28	14	gene; intron; transcript	ENSG00000116497	SINE/Alu	A->G	0.375
1	33296561	+	2.90008	26,0,0,0	4,0,2,0	6,0,2,0	26	14	gene; intron; transcript	ENSG00000116497	SINE/Alu	A->G	0.291667
1	33296596	+	2.9899	26,0,0,0	4,0,2,0	4,0,2,0	26	12	gene; intron; transcript	ENSG00000116497	SINE/Alu	A->G	0.333333
1	33802242	-	2.98809	0,0,60,0	2,0,3,0	2,0,5,0	60	12	gene; intron; transcript	ENSG00000134686	DNA/hAT-Tag1; RNA	G->A	0.342857
1	35564411	+	2.07171	32,0,0,0	4,0,1,0	7,0,2,0	32	14	gene; intron; transcript	ENSG00000197056	SINE/Alu	A->G	0.211111
1	35565653	+	3.7386	35,0,0,0	6,0,2,0	4,0,3,0	35	15	gene; intron; transcript	ENSG00000197056	SINE/Alu	A->G	0.339286
1	35565692	+	1.88264	41,0,0,0	10,0,2,0	13,0,1,0	41	26	gene; intron; transcript	ENSG00000197056	SINE/Alu	A->G	0.119048
1	35566013	+	4.5411	35,0,0,0	5,0,4,0	6,0,2,0	35	17	gene; intron; transcript	ENSG00000197056	SINE/Alu	A->G	0.347222
1	35566076	+	6.7471	28,0,0,0	5,0,5,0	2,0,4,0	28	16	gene; intron; transcript	ENSG00000197056	SINE/Alu	A->G	0.583333
1	35566428	+	5.28142	35,0,0,0	8,0,4,0	5,0,3,0	35	20	gene; intron; transcript	ENSG00000197056	SINE/Alu	A->G	0.354167
1	35566483	+	3.51392	38,0,0,0	8,0,3,0	8,0,2,0	38	21	gene; intron; transcript	ENSG00000197056	SINE/Alu	A->G	0.236364
1	35566803	+	7.41899	30,0,0,0	2,0,6,0	0,0,8,0	30	16	gene; intron; transcript	ENSG00000197056	SINE/Alu	A->G	0.875
1	35566875	+	1.97516	23,0,0,0	9,0,1,0	7,0,2,0	23	19	gene; intron; transcript	ENSG00000197056	SINE/Alu	A->G	0.161111
1	35566890	+	1.90612	24,0,0,0	10,0,1,0	11,0,2,0	24	24	gene; intron; transcript	ENSG00000197056	SINE/Alu	A->G	0.122378
1	35566893	+	2.65598	22,0,0,0	8,0,3,0	12,0,1,0	22	24	gene; intron; transcript	ENSG00000197056	SINE/Alu	A->G	0.174825
1	35566919	+	1.93149	28,0,0,0	8,0,2,0	11,0,1,0	28	22	gene; intron; transcript	ENSG00000197056	SINE/Alu	A->G	0.141667
1	35583352	+	1.29624	16,0,0,0	6,0,1,0	6,0,1,0	16	14	downstream	ENSG00000197056	SINE/Alu	A->G	0.142857
1	35654827	-	10.4098	38,0,0,0	52,0,9,0	47,0,15,0	38	123	CDS; exon; gene; transcript	ENSG00000116560	Simple_repeat	A->G	0.194738
1	35658387	-	1.77028	0,0,11,0	3,0,79,0	1,0,88,0	11	171	CDS; exon; gene; transcript	ENSG00000116560	Simple_repeat	G->A	0.0239107
1	35847354	+	3.13917	35,0,0,0	16,0,3,0	22,0,2,0	35	43	CDS; exon; gene; transcript	ENSG00000146463	no_Repeat	A->G	0.120614
1	36065489	-	3.54284	30,0,0,0	7,0,2,0	8,0,3,0	30	20	downstream	ENSG00000126067	SINE/Alu	A->G	0.247475
1	36065490	-	1.22669	30,0,0,0	8,0,1,0	10,0,1,0	30	20	downstream	ENSG00000126067	SINE/Alu	A->G	0.10101
1	36065562	-	3.68736	29,0,0,0	5,0,1,0	6,0,4,0	29	16	downstream	ENSG00000126067	SINE/Alu	A->G	0.283333
1	36067677	-	2.54284	49,0,0,0	11,0,2,0	17,0,2,0	49	32	3-prime-UTR; exon; gene; transcript	ENSG00000126067	SINE/Alu	A->G	0.129555
1	36067714	-	4.62197	52,0,0,0	12,0,1,0	18,0,6,0	52	37	3-prime-UTR; exon; gene; transcript	ENSG00000126067	SINE/Alu	A->G	0.163462
1	36067715	-	3.98521	52,0,0,0	8,0,4,0	22,0,2,0	52	36	3-prime-UTR; exon; gene; transcript	ENSG00000126067	SINE/Alu	A->G	0.208333
1	36067749	-	2.50781	39,0,0,0	8,0,2,0	23,0,2,0	39	35	3-prime-UTR; exon; gene; transcript	ENSG00000126067	SINE/Alu	A->G	0.14
1	36067817	-	11.729	31,0,0,0	6,0,24,0	1,0,27,0	31	58	3-prime-UTR; exon; gene; transcript	ENSG00000126067	SINE/Alu	A->G	0.882143
1	36067821	-	3.02391	30,0,0,0	28,0,1,0	22,0,4,0	30	55	3-prime-UTR; exon; gene; transcript	ENSG00000126067	SINE/Alu	A->G	0.0941645
1	36067833	-	1.64749	29,0,0,0	27,0,2,0	26,0,1,0	29	56	3-prime-UTR; exon; gene; transcript	ENSG00000126067	SINE/Alu	A->G	0.0530013
1	36067838	-	8.19107	29,0,0,0	20,0,6,0	13,0,11,0	29	50	3-prime-UTR; exon; gene; transcript	ENSG00000126067	SINE/Alu	A->G	0.344551
1	36067886	-	11.1793	30,0,0,0	8,0,17,0	3,0,21,0	30	49	3-prime-UTR; exon; gene; transcript	ENSG00000126067	SINE/Alu	A->G	0.7775
1	36067925	-	7.96536	40,0,0,0	3,0,6,0	3,0,6,0	40	18	3-prime-UTR; exon; gene; transcript	ENSG00000126067	SINE/Alu	A->G	0.666667
1	36068184	-	7.38899	24,0,0,0	15,0,6,0	19,0,5,0	24	45	3-prime-UTR; exon; gene; transcript	ENSG00000126067	SINE/Alu	A->G	0.247024
1	36068210	-	6.17186	27,0,0,0	18,0,4,0	17,0,5,0	27	44	3-prime-UTR; exon; gene; transcript	ENSG00000126067	SINE/Alu	A->G	0.204545
1	36068231	-	9.92188	28,0,0,0	20,0,10,0	20,0,9,0	28	59	3-prime-UTR; exon; gene; transcript	ENSG00000126067	SINE/Alu	A->G	0.321839
1	36068276	-	2.32097	29,0,0,0	24,0,2,0	28,0,2,0	29	56	3-prime-UTR; exon; gene; transcript	ENSG00000126067	SINE/Alu	A->G	0.0717949
1	36068278	-	2.32062	28,0,0,0	24,0,2,0	28,0,2,0	28	56	3-prime-UTR; exon; gene; transcript	ENSG00000126067	SINE/Alu	A->G	0.0717949
1	36068281	-	1.66476	28,0,0,0	24,0,1,0	26,0,2,0	28	53	3-prime-UTR; exon; gene; transcript	ENSG00000126067	SINE/Alu	A->G	0.0557143
1	36068293	-	1.67974	28,0,0,0	21,0,1,0	26,0,2,0	28	50	3-prime-UTR; exon; gene; transcript	ENSG00000126067	SINE/Alu	A->G	0.0584416
1	36068295	-	8.55898	30,0,0,0	17,0,7,0	22,0,7,0	30	53	3-prime-UTR; exon; gene; transcript	ENSG00000126067	SINE/Alu	A->G	0.266523
1	36068325	-	8.8349	29,0,0,0	13,0,6,0	20,0,9,0	29	48	3-prime-UTR; exon; gene; transcript	ENSG00000126067	SINE/Alu	A->G	0.313067
1	36068364	-	1.67836	34,0,0,0	21,0,2,0	27,0,1,0	34	51	3-prime-UTR; exon; gene; transcript	ENSG00000126067	SINE/Alu	A->G	0.0613354
1	36068369	-	6.81299	36,0,0,0	18,0,5,0	23,0,5,0	36	51	3-prime-UTR; exon; gene; transcript	ENSG00000126067	SINE/Alu	A->G	0.197981
1	36068370	-	8.56231	37,0,0,0	17,0,6,0	20,0,8,0	37	51	3-prime-UTR; exon; gene; transcript	ENSG00000126067	SINE/Alu	A->G	0.273292
1	36201736	-	1.25897	43,0,0,0	8,0,1,0	7,0,1,0	43	17	gene; intron; transcript	ENSG00000092853	SINE/Alu	A->G	0.118056
1	36201759	-	2.00989	41,0,0,0	8,0,1,0	6,0,2,0	41	17	gene; intron; transcript	ENSG00000092853	SINE/Alu	A->G	0.180556
1	36522367	+	2.19585	17,0,0,0	4,0,1,0	3,0,2,0	17	10	3-prime-UTR; exon; gene; transcript	ENSG00000126070	SINE/Alu	A->G	0.3
1	36522443	+	2.15818	22,0,0,0	5,0,1,0	3,0,2,0	22	11	3-prime-UTR; exon; gene; transcript	ENSG00000126070	SINE/Alu	A->G	0.283333
1	36523413	+	2.902	30,0,0,0	6,0,3,0	4,0,1,0	30	14	3-prime-UTR; exon; gene; transcript	ENSG00000126070	SINE/Alu	A->G	0.266667
1	36523416	+	2.90367	32,0,0,0	7,0,2,0	3,0,2,0	32	14	3-prime-UTR; exon; gene; transcript	ENSG00000126070	SINE/Alu	A->G	0.311111
1	36523418	+	2.9036	32,0,0,0	6,0,3,0	4,0,1,0	32	14	3-prime-UTR; exon; gene; transcript	ENSG00000126070	SINE/Alu	A->G	0.266667
1	36523419	+	2.07198	33,0,0,0	7,0,2,0	4,0,1,0	33	14	3-prime-UTR; exon; gene; transcript	ENSG00000126070	SINE/Alu	A->G	0.211111
1	36523422	+	1.28317	33,0,0,0	8,0,1,0	5,0,1,0	33	15	3-prime-UTR; exon; gene; transcript	ENSG00000126070	SINE/Alu	A->G	0.138889
1	36523425	+	2.04874	33,0,0,0	8,0,1,0	4,0,2,0	33	15	3-prime-UTR; exon; gene; transcript	ENSG00000126070	SINE/Alu	A->G	0.222222
1	36523467	+	2.86366	42,0,0,0	5,0,2,0	6,0,2,0	42	15	3-prime-UTR; exon; gene; transcript	ENSG00000126070	SINE/Alu	A->G	0.267857
1	36529419	+	5.11215	41,0,0,0	3,0,3,0	2,0,3,0	41	11	3-prime-UTR; exon; gene; transcript	ENSG00000126070	SINE/Alu	A->G	0.55
1	36529449	+	1.29673	44,0,0,0	5,0,1,0	7,0,1,0	44	14	3-prime-UTR; exon; gene; transcript	ENSG00000126070	SINE/Alu	A->G	0.145833
1	36529462	+	4.66397	47,0,0,0	4,0,3,0	5,0,3,0	47	15	3-prime-UTR; exon; gene; transcript	ENSG00000126070	SINE/Alu	A->G	0.401786
1	36529479	+	1.28313	40,0,0,0	6,0,1,0	7,0,1,0	40	15	3-prime-UTR; exon; gene; transcript	ENSG00000126070	SINE/Alu	A->G	0.133929
1	36529489	+	3.82783	36,0,0,0	6,0,1,0	1,0,7,0	36	15	3-prime-UTR; exon; gene; transcript	ENSG00000126070	SINE/Alu	A->G	0.508929
1	36529493	+	1.25512	35,0,0,0	6,0,1,0	9,0,1,0	35	17	3-prime-UTR; exon; gene; transcript	ENSG00000126070	SINE/Alu	A->G	0.121429
1	36529549	+	4.43346	41,0,0,0	6,0,3,0	7,0,3,0	41	19	3-prime-UTR; exon; gene; transcript	ENSG00000126070	SINE/Alu	A->G	0.316667
1	36529575	+	6.2724	37,0,0,0	4,0,6,0	6,0,3,0	37	19	3-prime-UTR; exon; gene; transcript	ENSG00000126070	SINE/Alu	A->G	0.466667
1	36529582	+	4.43922	40,0,0,0	7,0,3,0	6,0,3,0	40	19	3-prime-UTR; exon; gene; transcript	ENSG00000126070	SINE/Alu	A->G	0.316667
1	36529599	+	6.28436	38,0,0,0	5,0,5,0	3,0,3,0	38	16	3-prime-UTR; exon; gene; transcript	ENSG00000126070	SINE/Alu	A->G	0.5
1	36531952	+	2.09625	40,0,0,0	5,0,1,0	5,0,2,0	40	13	3-prime-UTR; exon; gene; transcript	ENSG00000126070	SINE/Alu	A->G	0.22619
1	36534736	+	3.9589	33,0,0,0	3,0,4,0	4,0,1,0	33	12	3-prime-UTR; exon; gene; transcript	ENSG00000126070	SINE/Alu	A->G	0.385714
1	36534763	+	7.09932	43,0,0,0	2,0,4,0	1,0,6,0	43	13	3-prime-UTR; exon; gene; transcript	ENSG00000126070	SINE/Alu	A->G	0.761905
1	36534774	+	6.92718	43,0,0,0	2,0,4,0	2,0,5,0	43	13	3-prime-UTR; exon; gene; transcript	ENSG00000126070	SINE/Alu	A->G	0.690476
1	36534782	+	6.51641	41,0,0,0	2,0,3,0	1,0,6,0	41	12	3-prime-UTR; exon; gene; transcript	ENSG00000126070	SINE/Alu	A->G	0.728571
1	36534939	+	3.04756	28,0,0,0	2,0,3,0	5,0,1,0	28	11	3-prime-UTR; exon; gene; transcript	ENSG00000126070	SINE/Alu	A->G	0.383333
1	36534940	+	3.04748	28,0,0,0	2,0,3,0	5,0,1,0	28	11	3-prime-UTR; exon; gene; transcript	ENSG00000126070	SINE/Alu	A->G	0.383333
1	36534957	+	5.11223	30,0,0,0	2,0,3,0	3,0,3,0	30	11	3-prime-UTR; exon; gene; transcript	ENSG00000126070	SINE/Alu	A->G	0.55
1	36535538	+	4.14031	46,0,0,0	2,0,3,0	3,0,2,0	46	10	3-prime-UTR; exon; gene; transcript	ENSG00000126070	SINE/Alu	A->G	0.5
1	36752433	+	8.82968	0,16,0,0	0,26,0,9	0,17,0,20	16	72	CDS; exon; gene; transcript	ENSG00000054118	no_Repeat	C->T	0.398842
1	38326643	-	2.15841	41,0,0,0	4,0,2,0	4,0,1,0	41	11	3-prime-UTR; exon; gene; transcript; upstream	ENSG00000188786; ENSG00000204084	SINE/Alu	A->G	0.266667
1	38326700	-	2.77937	42,0,0,0	5,0,3,0	9,0,1,0	42	18	3-prime-UTR; exon; gene; transcript; upstream	ENSG00000188786; ENSG00000204084	SINE/Alu	A->G	0.2375
1	38326728	-	2.02888	45,0,0,0	7,0,2,0	6,0,1,0	45	16	3-prime-UTR; exon; gene; transcript; upstream	ENSG00000188786; ENSG00000204084	SINE/Alu	A->G	0.18254
1	40041443	-	1.45365	0,33,0,0	0,46,0,1	0,46,0,2	33	95	CDS; exon; gene; transcript	ENSG00000090621	no_Repeat	C->T	0.0314716
1	40229393	+	2.00829	0,0,11,0	2,0,7,0	1,0,7,0	11	17	3-prime-UTR; CDS; exon; gene; transcript	ENSG00000084072	no_Repeat	G->A	0.173611
1	40690055	+	1.34415	19,0,0,0	5,0,1,0	4,0,1,0	19	11	gene; intron; transcript	ENSG00000117000	SINE/Alu	A->G	0.183333
1	40929763	+	1.22612	25,0,0,0	6,0,1,0	12,0,1,0	25	20	downstream	ENSG00000187801	SINE/Alu	A->G	0.10989
1	41465640	+	1.20523	39,0,0,0	11,0,1,0	9,0,1,0	39	22	gene; intron; transcript	ENSG00000171793	SINE/Alu	A->G	0.0916667
1	41638340	-	1.36545	33,0,0,0	4,0,1,0	4,0,1,0	33	10	gene; intron; transcript	ENSG00000010803	LINE/L1	A->G	0.2
1	41638341	-	1.36568	31,0,0,0	4,0,1,0	4,0,1,0	31	10	gene; intron; transcript	ENSG00000010803	LINE/L1	A->G	0.2
1	41700037	-	3.69179	43,0,0,0	6,0,2,0	5,0,3,0	43	16	gene; intron; transcript	ENSG00000010803	SINE/Alu	A->G	0.3125
1	43136934	+	1.99048	39,0,0,0	5,0,2,0	10,0,1,0	39	18	gene; intron; transcript	ENSG00000171960	SINE/Alu	A->G	0.188312
1	43138735	+	2.02812	22,0,0,0	7,0,1,0	6,0,2,0	22	16	gene; intron; transcript	ENSG00000171960	SINE/Alu	A->G	0.1875
1	43159586	+	1.16779	0,30,0,0	0,13,0,1	0,12,0,1	30	27	gene; intron; transcript	ENSG00000065978	no_Repeat	C->T	0.0741758
1	45242357	+	1.77472	0,0,48,0	3,0,83,0	1,0,86,0	48	173	CDS; exon; gene; transcript	ENSG00000142937	no_Repeat	G->A	0.023189
1	45242539	+	1.19041	43,0,0,0	13,0,1,0	9,0,1,0	43	24	exon; gene; intron; transcript	ENSG00000142937	SINE/Alu	A->G	0.0857143
1	45243428	+	1.71194	0,0,46,0	2,0,94,0	2,0,96,0	46	194	CDS; exon; gene; intron; transcript	ENSG00000142937	no_Repeat	G->A	0.0206207
1	45975269	+	2.80467	29,0,0,0	9,0,3,0	4,0,1,0	29	17	3-prime-UTR; exon; gene; intron; transcript	ENSG00000132763	SINE/Alu	A->G	0.225
1	45975345	+	4.47687	38,0,0,0	23,0,3,0	24,0,4,0	38	54	3-prime-UTR; exon; gene; intron; transcript	ENSG00000132763	SINE/Alu	A->G	0.129121
1	45975358	+	2.99422	33,0,0,0	24,0,3,0	29,0,2,0	33	58	3-prime-UTR; exon; gene; intron; transcript	ENSG00000132763	SINE/Alu	A->G	0.0878136
1	45975499	+	2.59209	32,0,0,0	12,0,1,0	12,0,3,0	32	28	3-prime-UTR; exon; gene; intron; transcript	ENSG00000132763	SINE/Alu	A->G	0.138462
1	45975568	+	1.69746	54,0,0,0	20,0,1,0	25,0,2,0	54	48	3-prime-UTR; exon; gene; intron; transcript	ENSG00000132763	SINE/Alu	A->G	0.0608466
1	45975574	+	5.30422	49,0,0,0	19,0,3,0	21,0,5,0	49	48	3-prime-UTR; exon; gene; intron; transcript	ENSG00000132763	SINE/Alu	A->G	0.164336
1	45975628	+	1.80461	45,0,0,0	11,0,2,0	20,0,1,0	45	34	3-prime-UTR; exon; gene; intron; transcript	ENSG00000132763	SINE/Alu	A->G	0.100733
1	45975642	+	1.81381	49,0,0,0	11,0,1,0	19,0,2,0	49	33	3-prime-UTR; exon; gene; intron; transcript	ENSG00000132763	SINE/Alu	A->G	0.0892857
1	45975670	+	5.77507	36,0,0,0	6,0,2,0	9,0,6,0	36	23	3-prime-UTR; exon; gene; transcript	ENSG00000132763	SINE/Alu	A->G	0.325
1	45975673	+	1.99242	39,0,0,0	4,0,1,0	11,0,2,0	39	18	3-prime-UTR; exon; gene; transcript	ENSG00000132763	SINE/Alu	A->G	0.176923
1	45977804	+	2.7302	14,0,0,0	9,0,2,0	7,0,2,0	14	20	downstream	ENSG00000132763	SINE/Alu	A->G	0.20202
1	45977857	+	1.21632	26,0,0,0	10,0,1,0	9,0,1,0	26	21	downstream	ENSG00000132763	SINE/Alu	A->G	0.0954545
1	45977858	+	2.71173	28,0,0,0	8,0,3,0	9,0,1,0	28	21	downstream	ENSG00000132763	SINE/Alu	A->G	0.186364
1	45977883	+	1.34441	22,0,0,0	5,0,1,0	4,0,1,0	22	11	downstream	ENSG00000132763	SINE/Alu	A->G	0.183333
1	46073489	+	12.2859	0,0,16,0	19,0,8,0	17,0,7,0	16	51	CDS; exon; gene; intron; transcript	ENSG00000132780	no_Repeat	G->A	0.706019
1	46075612	+	8.72935	46,0,0,0	5,0,6,0	4,0,11,0	46	26	exon; gene; intron; transcript	ENSG00000132780	SINE/Alu	A->G	0.639394
1	46075661	+	7.15002	41,0,0,0	8,0,4,0	6,0,7,0	41	25	exon; gene; intron; transcript	ENSG00000132780	SINE/Alu	A->G	0.435897
1	46075663	+	4.22113	41,0,0,0	8,0,4,0	11,0,2,0	41	25	exon; gene; intron; transcript	ENSG00000132780	SINE/Alu	A->G	0.24359
1	46075664	+	9.19103	44,0,0,0	0,0,12,0	2,0,11,0	44	25	exon; gene; intron; transcript	ENSG00000132780	SINE/Alu	A->G	0.923077
1	46075715	+	6.29012	46,0,0,0	15,0,5,0	15,0,4,0	46	39	exon; gene; intron; transcript	ENSG00000132780	SINE/Alu	A->G	0.230263
1	46075718	+	2.4555	49,0,0,0	18,0,3,0	18,0,1,0	49	40	exon; gene; intron; transcript	ENSG00000132780	SINE/Alu	A->G	0.0977444
1	46075719	+	1.75481	48,0,0,0	19,0,2,0	18,0,1,0	48	40	exon; gene; intron; transcript	ENSG00000132780	SINE/Alu	A->G	0.0739348
1	46075720	+	2.45576	49,0,0,0	18,0,3,0	18,0,1,0	49	40	exon; gene; intron; transcript	ENSG00000132780	SINE/Alu	A->G	0.0977444
1	46075724	+	7.69524	48,0,0,0	13,0,7,0	16,0,5,0	48	41	exon; gene; intron; transcript	ENSG00000132780	SINE/Alu	A->G	0.294048
1	46075803	+	3.51271	27,0,0,0	8,0,2,0	8,0,3,0	27	21	exon; gene; intron; transcript	ENSG00000132780	SINE/Alu	A->G	0.236364
1	46075805	+	1.24749	29,0,0,0	7,0,1,0	9,0,1,0	29	18	exon; gene; intron; transcript	ENSG00000132780	SINE/Alu	A->G	0.1125
1	46076462	+	4.76085	38,0,0,0	14,0,3,0	15,0,4,0	38	36	exon; gene; intron; transcript	ENSG00000132780	SINE/Alu	A->G	0.193498
1	46076467	+	8.84202	41,0,0,0	9,0,9,0	12,0,7,0	41	37	exon; gene; intron; transcript	ENSG00000132780	SINE/Alu	A->G	0.434211
1	46076468	+	6.18527	40,0,0,0	15,0,3,0	13,0,6,0	40	37	exon; gene; intron; transcript	ENSG00000132780	SINE/Alu	A->G	0.241228
1	46076500	+	1.83989	43,0,0,0	16,0,2,0	11,0,1,0	43	30	exon; gene; intron; transcript	ENSG00000132780	SINE/Alu	A->G	0.0972222
1	46076529	+	1.88417	34,0,0,0	12,0,2,0	11,0,1,0	34	26	exon; gene; intron; transcript	ENSG00000132780	SINE/Alu	A->G	0.113095
1	46076533	+	7.57613	36,0,0,0	8,0,6,0	7,0,5,0	36	26	exon; gene; intron; transcript	ENSG00000132780	SINE/Alu	A->G	0.422619
1	46076642	+	12.2772	46,0,0,0	5,0,17,0	5,0,20,0	46	47	exon; gene; intron; transcript	ENSG00000132780	SINE/Alu	A->G	0.786364
1	46077406	+	1.89435	38,0,0,0	16,0,1,0	6,0,2,0	38	25	exon; gene; intron; transcript	ENSG00000132780	SINE/Alu	A->G	0.154412
1	46114594	-	1.31161	35,0,0,0	7,0,1,0	4,0,1,0	35	13	gene; intron; transcript	ENSG00000159592	SINE/Alu	A->G	0.1625
1	46163386	-	1.22685	47,0,0,0	9,0,1,0	9,0,1,0	47	20	gene; intron; transcript	ENSG00000197429	SINE/Alu	A->G	0.1
1	46163387	-	1.22684	47,0,0,0	9,0,1,0	9,0,1,0	47	20	gene; intron; transcript	ENSG00000197429	SINE/Alu	A->G	0.1
1	46163466	-	1.2594	31,0,0,0	6,0,1,0	9,0,1,0	31	17	gene; intron; transcript	ENSG00000197429	SINE/Alu	A->G	0.121429
1	46164678	-	3.64811	34,0,0,0	5,0,3,0	7,0,2,0	34	17	3-prime-UTR; exon; gene; intron; transcript	ENSG00000197429	SINE/Alu	A->G	0.298611
1	46813630	+	2.1576	35,0,0,0	5,0,1,0	3,0,2,0	35	11	gene; intron; transcript	ENSG00000117481	SINE/Alu	A->G	0.283333
1	46814199	+	3.11532	32,0,0,0	4,0,1,0	2,0,3,0	32	10	gene; intron; transcript	ENSG00000117481	SINE/Alu	A->G	0.4
1	46828876	+	1.23697	58,0,0,0	8,0,1,0	9,0,1,0	58	19	3-prime-UTR; exon; gene; transcript	ENSG00000117481	DNA/hAT-Tip100	A->G	0.105556
1	46830293	+	1.24829	38,0,0,0	8,0,1,0	8,0,1,0	38	18	3-prime-UTR; exon; gene; transcript	ENSG00000117481	SINE/Alu	A->G	0.111111
1	47114588	-	1.36478	31,0,0,0	4,0,1,0	4,0,1,0	31	10	gene; intron; transcript	ENSG00000123472	SINE/Alu	A->G	0.2
1	51823813	-	1.23697	36,0,0,0	7,0,1,0	10,0,1,0	36	19	gene; intron; transcript	ENSG00000085832	SINE/Alu	A->G	0.107955
1	52218157	+	2.19659	43,0,0,0	4,0,1,0	3,0,2,0	43	10	gene; intron; transcript	ENSG00000117859	LINE/L2	A->G	0.3
1	52531993	+	1.22685	35,0,0,0	10,0,1,0	8,0,1,0	35	20	gene; intron; transcript	ENSG00000134717	SINE/Alu	A->G	0.10101
1	52532003	+	7.11422	33,0,0,0	5,0,6,0	5,0,4,0	33	20	gene; intron; transcript	ENSG00000134717	SINE/Alu	A->G	0.494949
1	52532005	+	1.95979	33,0,0,0	9,0,2,0	8,0,1,0	33	20	gene; intron; transcript	ENSG00000134717	SINE/Alu	A->G	0.146465
1	52815655	+	2.15689	24,0,0,0	4,0,2,0	4,0,1,0	24	11	downstream	ENSG00000157077	SINE/Alu	A->G	0.266667
1	52815665	+	3.89254	24,0,0,0	2,0,4,0	4,0,1,0	24	11	downstream	ENSG00000157077	SINE/Alu	A->G	0.433333
1	52838760	-	1.15175	52,0,0,0	12,0,1,0	15,0,1,0	52	29	3-prime-UTR; exon; gene; transcript	ENSG00000085840	SINE/Alu	A->G	0.0697115
1	52875163	+	2.94389	36,0,0,0	4,0,2,0	5,0,2,0	36	13	gene; intron; transcript	ENSG00000134748	SINE/Alu	A->G	0.309524
1	52907237	-	2.15827	34,0,0,0	4,0,1,0	4,0,2,0	34	11	gene; intron; transcript	ENSG00000134744	SINE/Alu	A->G	0.266667
1	53284535	+	1.32658	22,0,0,0	4,0,1,0	6,0,1,0	22	12	gene; intron; transcript	ENSG00000162378	SINE/Alu	A->G	0.171429
1	53288870	+	7.56254	36,0,0,0	2,0,4,0	1,0,9,0	36	16	3-prime-UTR; exon; gene; transcript	ENSG00000162378	SINE/Alu	A->G	0.783333
1	53288897	+	3.79378	40,0,0,0	4,0,1,0	5,0,4,0	40	14	3-prime-UTR; exon; gene; transcript	ENSG00000162378	SINE/Alu	A->G	0.322222
1	53288919	+	1.27011	33,0,0,0	5,0,1,0	9,0,1,0	33	16	3-prime-UTR; exon; gene; transcript	ENSG00000162378	SINE/Alu	A->G	0.133333
1	53288924	+	6.19527	36,0,0,0	4,0,3,0	7,0,5,0	36	19	3-prime-UTR; exon; gene; transcript	ENSG00000162378	SINE/Alu	A->G	0.422619
1	53289547	+	5.30861	33,0,0,0	7,0,6,0	10,0,2,0	33	25	3-prime-UTR; exon; gene; transcript	ENSG00000162378	SINE/Alu	A->G	0.314103
1	53289686	+	7.53557	41,0,0,0	4,0,5,0	7,0,6,0	41	22	3-prime-UTR; exon; gene; transcript	ENSG00000162378	SINE/Alu	A->G	0.508547
1	53289688	+	2.67393	40,0,0,0	8,0,2,0	11,0,2,0	40	23	3-prime-UTR; exon; gene; transcript	ENSG00000162378	SINE/Alu	A->G	0.176923
1	53289759	+	4.48748	48,0,0,0	5,0,4,0	7,0,2,0	48	18	3-prime-UTR; exon; gene; transcript	ENSG00000162378	SINE/Alu	A->G	0.333333
1	53289852	+	2.048	34,0,0,0	8,0,1,0	4,0,2,0	34	15	3-prime-UTR; exon; gene; transcript	ENSG00000162378	SINE/Alu	A->G	0.222222
1	53289892	+	1.93263	23,0,0,0	10,0,2,0	9,0,1,0	23	22	3-prime-UTR; exon; gene; transcript	ENSG00000162378	SINE/Alu	A->G	0.133333
1	53289940	+	1.15241	26,0,0,0	12,0,1,0	15,0,1,0	26	29	3-prime-UTR; exon; gene; transcript	ENSG00000162378	SINE/Alu	A->G	0.0697115
1	53291420	+	7.94814	44,0,0,0	10,0,7,0	17,0,6,0	44	40	3-prime-UTR; exon; gene; transcript	ENSG00000162378	SINE/Alu	A->G	0.336317
1	53291425	+	7.76168	49,0,0,0	14,0,4,0	15,0,10,0	49	43	3-prime-UTR; exon; gene; transcript	ENSG00000162378	SINE/Alu	A->G	0.311111
1	53291434	+	3.05143	51,0,0,0	22,0,2,0	25,0,3,0	51	52	3-prime-UTR; exon; gene; transcript	ENSG00000162378	SINE/Alu	A->G	0.0952381
1	53344517	+	2.99072	24,0,0,0	5,0,2,0	3,0,2,0	24	12	gene; intron; transcript	ENSG00000203995	SINE/Alu	A->G	0.342857
1	53364401	+	1.2078	40,0,0,0	9,0,1,0	11,0,1,0	40	22	downstream	ENSG00000203995	no_Repeat	A->G	0.0916667
1	53367922	+	1.25943	51,0,0,0	7,0,1,0	8,0,1,0	51	17	intergenic	*	SINE/Alu	A->G	0.118056
1	53367929	+	4.48344	48,0,0,0	5,0,3,0	7,0,3,0	48	18	intergenic	*	SINE/Alu	A->G	0.3375
1	53368103	+	1.99234	31,0,0,0	7,0,2,0	8,0,1,0	31	18	intergenic	*	SINE/Alu	A->G	0.166667
1	53368152	+	1.25922	28,0,0,0	8,0,1,0	7,0,1,0	28	17	intergenic	*	SINE/Alu	A->G	0.118056
1	53368162	+	1.90653	32,0,0,0	11,0,2,0	10,0,1,0	32	24	intergenic	*	SINE/Alu	A->G	0.122378
1	53368200	+	1.95955	33,0,0,0	8,0,1,0	9,0,2,0	33	20	intergenic	*	SINE/Alu	A->G	0.146465
1	61594092	+	2.94407	38,0,0,0	5,0,1,0	4,0,3,0	38	13	gene; intron; transcript	ENSG00000162599	SINE/Alu	A->G	0.297619
1	61640956	+	2.94312	29,0,0,0	3,0,3,0	6,0,1,0	29	13	gene; intron; transcript	ENSG00000162599	SINE/Alu	A->G	0.321429
1	62237216	+	4.44063	0,0,0,37	0,4,0,22	0,3,0,28	37	57	CDS; exon; gene; transcript	ENSG00000132849	no_Repeat	T->C	0.12531
1	62627128	+	4.738	27,0,0,0	6,0,1,0	8,0,6,0	27	21	3-prime-UTR; exon; gene; intron; transcript	ENSG00000132849	SINE/Alu	A->G	0.285714
1	63888774	+	1.34422	34,0,0,0	5,0,1,0	4,0,1,0	34	11	gene; intron; transcript	ENSG00000088035	SINE/Alu	A->G	0.183333
1	63888807	+	2.15772	34,0,0,0	5,0,1,0	3,0,2,0	34	11	gene; intron; transcript	ENSG00000088035	SINE/Alu	A->G	0.283333
1	63934636	-	2.02839	28,0,0,0	8,0,1,0	5,0,2,0	28	16	gene; intron; transcript	ENSG00000142856	SINE/Alu	A->G	0.198413
1	65523320	-	1.2967	43,0,0,0	6,0,1,0	6,0,1,0	43	14	intergenic	*	SINE/Alu	A->G	0.142857
1	67874689	-	10.1958	28,0,0,0	25,0,13,0	20,0,8,0	28	66	3-prime-UTR; exon; gene; transcript	ENSG00000142864	SINE/Alu	A->G	0.31391
1	67874697	-	2.2319	26,0,0,0	37,0,3,0	28,0,1,0	26	69	3-prime-UTR; exon; gene; transcript	ENSG00000142864	SINE/Alu	A->G	0.0547414
1	67874731	-	5.55277	24,0,0,0	16,0,4,0	12,0,4,0	24	36	3-prime-UTR; exon; gene; transcript	ENSG00000142864	SINE/Alu	A->G	0.225
1	67874825	-	1.41813	24,0,0,0	47,0,2,0	55,0,1,0	24	105	3-prime-UTR; exon; gene; transcript	ENSG00000142864	SINE/Alu	A->G	0.0293367
1	67874859	-	8.1409	23,0,0,0	33,0,6,0	41,0,7,0	23	87	3-prime-UTR; exon; gene; transcript	ENSG00000142864	SINE/Alu	A->G	0.14984
1	67879249	-	2.1246	25,0,0,0	6,0,1,0	3,0,2,0	25	12	gene; intron; transcript	ENSG00000142864	SINE/Alu	A->G	0.271429
1	67879627	-	5.70506	41,0,0,0	5,0,2,0	5,0,6,0	41	18	gene; intron; transcript	ENSG00000142864	SINE/Alu	A->G	0.415584
1	67879691	-	5.23485	47,0,0,0	6,0,2,0	8,0,5,0	47	21	gene; intron; transcript	ENSG00000142864	SINE/Alu	A->G	0.317308
1	67879696	-	1.23681	44,0,0,0	6,0,1,0	11,0,1,0	44	19	gene; intron; transcript	ENSG00000142864	SINE/Alu	A->G	0.113095
1	67884274	-	1.9601	34,0,0,0	8,0,1,0	9,0,2,0	34	20	gene; intron; transcript	ENSG00000142864	SINE/Alu	A->G	0.146465
1	67884276	-	4.39406	33,0,0,0	6,0,3,0	8,0,3,0	33	20	gene; intron; transcript	ENSG00000142864	SINE/Alu	A->G	0.30303
1	68644202	-	5.97631	32,0,0,0	2,0,3,0	2,0,4,0	32	11	gene; intron; transcript	ENSG00000116729	SINE/Alu	A->G	0.633333
1	68644207	-	2.19671	32,0,0,0	3,0,2,0	4,0,1,0	32	10	gene; intron; transcript	ENSG00000116729	SINE/Alu	A->G	0.3
1	76254196	+	1.71614	36,0,0,0	23,0,1,0	19,0,2,0	36	45	downstream; exon; gene; intron; transcript	ENSG00000117054; ENSG00000137955	SINE/Alu	A->G	0.0684524
1	78142019	-	1.32666	45,0,0,0	5,0,1,0	5,0,1,0	45	12	gene; intron; transcript	ENSG00000036549	SINE/Alu	A->G	0.166667
1	78415949	-	3.04529	43,0,0,0	3,0,3,0	4,0,1,0	43	11	gene; intron; transcript	ENSG00000162613	SINE/Alu	A->G	0.35
1	78419093	-	2.73232	46,0,0,0	8,0,3,0	8,0,1,0	46	20	gene; intron; transcript	ENSG00000162613	SINE/Alu	A->G	0.191919
1	82325642	+	2.1954	32,0,0,0	4,0,1,0	3,0,2,0	32	10	gene; intron; transcript	ENSG00000117114	SINE/Alu	A->G	0.3
1	85397491	-	6.08296	40,0,0,0	3,0,2,0	2,0,9,0	40	16	gene; intron; transcript	ENSG00000153898	SINE/Alu	A->G	0.609091
1	85397506	-	7.2201	46,0,0,0	2,0,4,0	4,0,6,0	46	16	gene; intron; transcript	ENSG00000153898	SINE/Alu	A->G	0.633333
1	85398032	-	2.02766	25,0,0,0	9,0,1,0	4,0,2,0	25	16	gene; intron; transcript	ENSG00000153898	SINE/Alu	A->G	0.216667
1	85398062	-	2.80407	27,0,0,0	6,0,3,0	7,0,1,0	27	17	gene; intron; transcript	ENSG00000153898	SINE/Alu	A->G	0.229167
1	85398063	-	2.80485	28,0,0,0	6,0,3,0	7,0,1,0	28	17	gene; intron; transcript	ENSG00000153898	SINE/Alu	A->G	0.229167
1	85398070	-	2.04828	26,0,0,0	7,0,2,0	5,0,1,0	26	15	gene; intron; transcript	ENSG00000153898	SINE/Alu	A->G	0.194444
1	85398075	-	3.69032	26,0,0,0	5,0,4,0	6,0,1,0	26	16	gene; intron; transcript	ENSG00000153898	SINE/Alu	A->G	0.293651
1	85398078	-	6.93656	28,0,0,0	1,0,7,0	3,0,4,0	28	15	gene; intron; transcript	ENSG00000153898	SINE/Alu	A->G	0.723214
1	85482041	-	5.84989	43,0,0,0	3,0,3,0	2,0,4,0	43	12	downstream	ENSG00000055732	SINE/Alu	A->G	0.583333
1	85489790	-	5.17459	32,0,0,0	4,0,9,0	14,0,3,0	32	30	gene; intron; transcript	ENSG00000055732	SINE/Alu	A->G	0.434389
1	85489792	-	9.941	32,0,0,0	3,0,10,0	5,0,11,0	32	29	gene; intron; transcript	ENSG00000055732	SINE/Alu	A->G	0.728365
1	85489823	-	9.87782	23,0,0,0	5,0,9,0	7,0,11,0	23	32	gene; intron; transcript	ENSG00000055732	SINE/Alu	A->G	0.626984
1	85489842	-	6.30588	26,0,0,0	3,0,3,0	4,0,5,0	26	15	gene; intron; transcript	ENSG00000055732	SINE/Alu	A->G	0.527778
1	85721133	-	1.30889	27,0,0,0	5,0,1,0	6,0,1,0	27	13	gene; intron; transcript	ENSG00000162642	SINE/Alu	A->G	0.154762
1	86119219	-	2.30769	33,0,0,0	27,0,1,0	26,0,3,0	33	57	3-prime-UTR; exon; gene; transcript	ENSG00000117174	SINE/Alu	A->G	0.0695813
1	86816057	-	1.2234	25,0,0,0	8,0,1,0	10,0,1,0	25	20	3-prime-UTR; exon; gene; intron; transcript	ENSG00000122417	LINE/L1	A->G	0.10101
1	86844287	-	4.02561	45,0,0,0	3,0,3,0	3,0,2,0	45	11	gene; intron; transcript	ENSG00000122417	LTR/ERVL-MaLR	A->G	0.45
1	86844633	-	6.93301	38,0,0,0	2,0,5,0	2,0,4,0	38	13	gene; intron; transcript	ENSG00000122417	LTR/ERVL-MaLR	A->G	0.690476
1	86844634	-	3.85757	40,0,0,0	5,0,2,0	3,0,3,0	40	13	gene; intron; transcript	ENSG00000122417	LTR/ERVL-MaLR	A->G	0.392857
1	87362887	-	1.32676	40,0,0,0	6,0,1,0	4,0,1,0	40	12	gene; intron; transcript	ENSG00000183291	SINE/Alu	A->G	0.171429
1	87362888	-	1.3269	40,0,0,0	6,0,1,0	4,0,1,0	40	12	gene; intron; transcript	ENSG00000183291	SINE/Alu	A->G	0.171429
1	87362931	-	2.15736	37,0,0,0	5,0,1,0	3,0,2,0	37	11	gene; intron; transcript	ENSG00000183291	SINE/Alu	A->G	0.283333
1	89176435	+	2.99086	41,0,0,0	5,0,1,0	3,0,3,0	41	12	gene; intron; transcript	ENSG00000065243	LINE/L1	A->G	0.333333
1	89447978	-	3.51431	18,0,0,0	10,0,0,3	6,0,0,2	18	21	3-prime-UTR; exon; gene; intron; transcript	ENSG00000137944; ENSG00000213516	no_Repeat	A->T	0.240385
1	90311096	+	1.34477	38,0,0,0	4,0,1,0	5,0,1,0	38	11	gene; intron; transcript	ENSG00000171492; ENSG00000271949	SINE/Alu	A->G	0.183333
1	91312297	-	1.34418	36,0,0,0	5,0,1,0	4,0,1,0	36	11	intergenic	*	SINE/Alu	A->G	0.183333
1	91312425	-	2.09701	50,0,0,0	4,0,2,0	6,0,1,0	50	13	intergenic	*	SINE/Alu	A->G	0.238095
1	92489310	-	1.295	42,0,0,0	7,0,1,0	5,0,1,0	42	14	intergenic	*	SINE/Alu	A->G	0.145833
1	92726060	-	1.96071	35,0,0,0	11,0,2,0	6,0,1,0	35	20	gene; intron; transcript	ENSG00000174842	SINE/Alu	A->G	0.148352
1	92787602	+	2.19621	35,0,0,0	3,0,2,0	4,0,1,0	35	10	gene; intron; transcript	ENSG00000122484	SINE/Alu	A->G	0.3
1	93304822	+	1.31213	41,0,0,0	6,0,1,0	5,0,1,0	41	13	gene; intron; transcript	ENSG00000122406	SINE/Alu	A->G	0.154762
1	93305454	+	3.95692	28,0,0,0	3,0,4,0	4,0,1,0	28	12	gene; intron; transcript	ENSG00000122406	SINE/Alu	A->G	0.385714
1	93305788	+	1.17374	40,0,0,0	10,0,1,0	14,0,1,0	40	26	gene; intron; transcript	ENSG00000122406	SINE/Alu	A->G	0.0787879
1	93307405	+	1.35851	0,23,0,0	0,55,0,1	0,64,0,2	23	122	CDS; exon; gene; transcript	ENSG00000122406	no_Repeat	C->T	0.0240801
1	93647266	+	1.19762	32,0,0,0	11,0,1,0	10,0,1,0	32	23	gene; intron; transcript	ENSG00000122483	SINE/Alu	A->G	0.0871212
1	93830491	+	1.36581	13,0,0,0	4,0,1,0	4,0,1,0	13	10	3-prime-UTR; exon; gene; transcript	ENSG00000117505	SINE/Alu	A->G	0.2
1	93832305	+	3.11215	38,0,0,0	4,0,1,0	2,0,3,0	38	10	3-prime-UTR; exon; gene; transcript	ENSG00000117505	SINE/Alu	A->G	0.4
1	100440574	+	1.34361	29,0,0,0	4,0,1,0	5,0,1,0	29	11	exon; gene; intron; transcript	ENSG00000117620	SINE/Alu	A->G	0.183333
1	100489996	+	7.49231	36,0,0,0	3,0,6,0	1,0,5,0	36	15	3-prime-UTR; exon; gene; intron; transcript	ENSG00000117620	SINE/Alu	A->G	0.75
1	100654604	-	1.32704	0,0,0,44	0,1,0,4	0,1,0,6	44	12	3-prime-UTR; exon; gene; transcript	ENSG00000137992	no_Repeat	T->C	0.171429
1	100654679	-	1.18256	38,0,0,0	11,0,1,0	12,0,1,0	38	25	3-prime-UTR; exon; gene; transcript	ENSG00000137992	SINE/Alu	A->G	0.0801282
1	100654705	-	2.75364	39,0,0,0	7,0,3,0	8,0,1,0	39	19	3-prime-UTR; exon; gene; transcript	ENSG00000137992	SINE/Alu	A->G	0.205556
1	100654714	-	2.04866	42,0,0,0	7,0,1,0	5,0,2,0	42	15	3-prime-UTR; exon; gene; transcript	ENSG00000137992	SINE/Alu	A->G	0.205357
1	100654812	-	5.06251	51,0,0,0	3,0,2,0	2,0,4,0	51	11	3-prime-UTR; exon; gene; transcript	ENSG00000137992	SINE/Alu	A->G	0.533333
1	100654813	-	1.34482	53,0,0,0	4,0,1,0	5,0,1,0	53	11	3-prime-UTR; exon; gene; transcript	ENSG00000137992	SINE/Alu	A->G	0.183333
1	100660118	-	2.12338	24,0,0,0	5,0,2,0	4,0,1,0	24	12	3-prime-UTR; exon; gene; transcript	ENSG00000137992	SINE/Alu	A->G	0.242857
1	109296756	+	2.09628	34,0,0,0	5,0,2,0	5,0,1,0	34	13	gene; intron; transcript	ENSG00000116266	SINE/Alu	A->G	0.22619
1	109474774	-	2.02902	38,0,0,0	9,0,2,0	4,0,1,0	38	16	3-prime-UTR; exon; gene; intron; transcript	ENSG00000121940; ENSG00000162641	SINE/Alu	A->G	0.190909
1	109474775	+	2.86683	37,0,0,0	4,0,3,0	7,0,1,0	37	15	3-prime-UTR; exon; gene; transcript	ENSG00000121957	SINE/Alu	A->G	0.276786
1	109474785	+	4.60217	32,0,0,0	4,0,3,0	6,0,3,0	32	16	3-prime-UTR; exon; gene; transcript	ENSG00000121957	SINE/Alu	A->G	0.380952
1	109475543	+	1.99243	41,0,0,0	6,0,1,0	9,0,2,0	41	18	3-prime-UTR; exon; gene; transcript	ENSG00000121957	SINE/Alu	A->G	0.162338
1	109475628	+	1.27042	30,0,0,0	7,0,1,0	7,0,1,0	30	16	3-prime-UTR; exon; gene; transcript	ENSG00000121957	SINE/Alu	A->G	0.125
1	109475629	+	1.27036	32,0,0,0	7,0,1,0	7,0,1,0	32	16	3-prime-UTR; exon; gene; transcript	ENSG00000121957	SINE/Alu	A->G	0.125
1	109475631	-	3.04643	32,0,0,0	4,0,1,0	3,0,3,0	32	11	gene; intron; transcript	ENSG00000121940; ENSG00000162641	SINE/Alu	A->G	0.35
1	109475632	+	4.60341	31,0,0,0	5,0,3,0	5,0,3,0	31	16	3-prime-UTR; exon; gene; transcript	ENSG00000121957	SINE/Alu	A->G	0.375
1	109475635	-	5.85464	33,0,0,0	3,0,3,0	2,0,4,0	33	12	gene; intron; transcript	ENSG00000121940; ENSG00000162641	SINE/Alu	A->G	0.583333
1	109475641	-	5.85019	33,0,0,0	3,0,3,0	2,0,4,0	33	12	gene; intron; transcript	ENSG00000121940; ENSG00000162641	SINE/Alu	A->G	0.583333
1	109475642	+	7.89846	32,0,0,0	1,0,6,0	2,0,6,0	32	15	3-prime-UTR; exon; gene; transcript	ENSG00000121957	SINE/Alu	A->G	0.803571
1	109475668	+	1.25936	31,0,0,0	6,0,1,0	9,0,1,0	31	17	3-prime-UTR; exon; gene; transcript	ENSG00000121957	SINE/Alu	A->G	0.121429
1	109475741	+	4.64503	12,0,0,0	0,0,5,0	5,0,3,0	12	13	3-prime-UTR; exon; gene; transcript	ENSG00000121957	SINE/Alu	A->G	0.6875
1	109606231	-	2.04963	35,0,0,0	7,0,2,0	5,0,1,0	35	15	gene; intron; transcript	ENSG00000197780	SINE/Alu	A->G	0.194444
1	110895149	+	2.80405	40,0,0,0	6,0,2,0	7,0,2,0	40	17	intergenic	*	SINE/Alu	A->G	0.236111
1	110895171	+	1.27125	39,0,0,0	8,0,1,0	6,0,1,0	39	16	intergenic	*	SINE/Alu	A->G	0.126984
1	110900214	+	3.9877	27,0,0,0	12,0,5,0	15,0,1,0	27	33	intergenic	*	SINE/Alu	A->G	0.178309
1	110900255	+	1.84066	28,0,0,0	12,0,1,0	15,0,2,0	28	30	intergenic	*	SINE/Alu	A->G	0.0972851
1	110900272	+	3.53692	22,0,0,0	8,0,3,0	7,0,2,0	22	20	intergenic	*	SINE/Alu	A->G	0.247475
1	110900284	+	1.22491	26,0,0,0	9,0,1,0	9,0,1,0	26	20	intergenic	*	SINE/Alu	A->G	0.1
1	110900337	+	1.91763	24,0,0,0	11,0,1,0	9,0,2,0	24	23	intergenic	*	SINE/Alu	A->G	0.132576
1	110900343	+	1.1818	23,0,0,0	12,0,1,0	11,0,1,0	23	25	intergenic	*	SINE/Alu	A->G	0.0801282
1	110900688	+	1.19903	34,0,0,0	7,0,1,0	14,0,1,0	34	23	intergenic	*	SINE/Alu	A->G	0.0958333
1	110900730	+	2.65675	42,0,0,0	9,0,1,0	11,0,3,0	42	24	intergenic	*	SINE/Alu	A->G	0.157143
1	110900821	+	6.32352	51,0,0,0	5,0,4,0	4,0,4,0	51	17	intergenic	*	SINE/Alu	A->G	0.472222
1	110900827	+	2.7792	56,0,0,0	6,0,3,0	8,0,1,0	56	18	intergenic	*	SINE/Alu	A->G	0.222222
1	110902053	+	2.09279	39,0,0,0	5,0,2,0	5,0,1,0	39	13	intergenic	*	SINE/Alu	A->G	0.22619
1	110902152	+	3.12154	41,0,0,0	19,0,2,0	21,0,3,0	41	45	intergenic	*	SINE/Alu	A->G	0.110119
1	110902495	+	6.63074	35,0,0,0	11,0,5,0	6,0,4,0	35	26	intergenic	*	SINE/Alu	A->G	0.35625
1	110902589	+	2.90293	36,0,0,0	4,0,2,0	6,0,2,0	36	14	intergenic	*	SINE/Alu	A->G	0.291667
1	110902590	+	6.38109	35,0,0,0	1,0,5,0	4,0,4,0	35	14	intergenic	*	SINE/Alu	A->G	0.666667
1	110902621	+	6.33862	48,0,0,0	1,0,4,0	3,0,4,0	48	12	intergenic	*	SINE/Alu	A->G	0.685714
1	110902631	+	5.91478	38,0,0,0	0,0,6,0	3,0,4,0	38	13	intergenic	*	SINE/Alu	A->G	0.785714
1	110902871	+	1.99171	38,0,0,0	6,0,2,0	9,0,1,0	38	18	intergenic	*	SINE/Alu	A->G	0.175
1	110902877	+	1.23749	36,0,0,0	7,0,1,0	10,0,1,0	36	19	intergenic	*	SINE/Alu	A->G	0.107955
1	110902943	+	1.1912	37,0,0,0	8,0,1,0	14,0,1,0	37	24	intergenic	*	SINE/Alu	A->G	0.0888889
1	110902948	+	2.6731	34,0,0,0	7,0,1,0	12,0,3,0	34	23	intergenic	*	SINE/Alu	A->G	0.1625
1	110903039	+	1.3658	42,0,0,0	4,0,1,0	4,0,1,0	42	10	intergenic	*	SINE/Alu	A->G	0.2
1	110903056	+	2.12568	44,0,0,0	5,0,1,0	4,0,2,0	44	12	intergenic	*	SINE/Alu	A->G	0.25
1	110904055	+	1.93199	22,0,0,0	12,0,2,0	7,0,1,0	22	22	intergenic	*	SINE/Alu	A->G	0.133929
1	110904061	+	1.93251	21,0,0,0	12,0,2,0	7,0,1,0	21	22	intergenic	*	SINE/Alu	A->G	0.133929
1	110904078	+	1.94403	23,0,0,0	10,0,2,0	8,0,1,0	23	21	intergenic	*	SINE/Alu	A->G	0.138889
1	110905058	+	4.63634	29,0,0,0	5,0,6,0	5,0,1,0	29	17	intergenic	*	SINE/Alu	A->G	0.356061
1	110905072	+	1.25826	31,0,0,0	10,0,1,0	5,0,1,0	31	17	intergenic	*	SINE/Alu	A->G	0.128788
1	110905077	+	2.73185	25,0,0,0	10,0,3,0	6,0,1,0	25	20	intergenic	*	SINE/Alu	A->G	0.186813
1	110905144	+	1.36394	33,0,0,0	4,0,1,0	4,0,1,0	33	10	intergenic	*	SINE/Alu	A->G	0.2
1	110906127	+	3.85814	35,0,0,0	5,0,3,0	3,0,2,0	35	13	intergenic	*	SINE/Alu	A->G	0.3875
1	110908625	+	2.6249	30,0,0,0	14,0,1,0	8,0,3,0	30	26	intergenic	*	Retroposon/SVA; SINE/Alu	A->G	0.169697
1	110908631	+	1.16705	31,0,0,0	14,0,1,0	11,0,1,0	31	27	intergenic	*	Retroposon/SVA; SINE/Alu	A->G	0.075
1	110908672	+	2.47106	29,0,0,0	21,0,1,0	13,0,3,0	29	38	intergenic	*	Retroposon/SVA; SINE/Alu	A->G	0.116477
1	110908673	+	7.88444	32,0,0,0	15,0,7,0	10,0,5,0	32	37	intergenic	*	Retroposon/SVA; SINE/Alu	A->G	0.325758
1	110908804	+	2.49629	25,0,0,0	18,0,2,0	14,0,2,0	25	36	intergenic	*	SINE/Alu	A->G	0.1125
1	110909844	+	1.18221	39,0,0,0	12,0,1,0	11,0,1,0	39	25	intergenic	*	SINE/Alu	A->G	0.0801282
1	110909907	+	7.23443	34,0,0,0	9,0,4,0	8,0,7,0	34	28	intergenic	*	SINE/Alu	A->G	0.387179
1	110909914	+	2.59577	39,0,0,0	11,0,2,0	13,0,2,0	39	28	intergenic	*	SINE/Alu	A->G	0.14359
1	110910007	+	7.53984	39,0,0,0	3,0,8,0	6,0,5,0	39	22	intergenic	*	SINE/Alu	A->G	0.590909
1	110910009	+	3.83618	38,0,0,0	6,0,5,0	11,0,1,0	38	23	intergenic	*	SINE/Alu	A->G	0.268939
1	110910010	+	2.69193	38,0,0,0	7,0,3,0	11,0,1,0	38	22	intergenic	*	SINE/Alu	A->G	0.191667
1	110910083	+	2.70887	39,0,0,0	8,0,1,0	9,0,3,0	39	21	intergenic	*	SINE/Alu	A->G	0.180556
1	110910187	+	4.14005	30,0,0,0	2,0,3,0	3,0,2,0	30	10	intergenic	*	SINE/Alu	A->G	0.5
1	110910197	+	25.3463	33,0,0,0	0,0,6,0	0,0,6,0	33	12	intergenic	*	SINE/Alu	A->G	1
1	110910211	+	6.55491	30,0,0,0	1,0,7,0	6,0,5,0	30	19	intergenic	*	SINE/Alu	A->G	0.664773
1	110910243	+	3.64841	26,0,0,0	6,0,2,0	6,0,3,0	26	17	intergenic	*	SINE/Alu	A->G	0.291667
1	110910257	+	1.88217	30,0,0,0	11,0,1,0	12,0,2,0	30	26	intergenic	*	SINE/Alu	A->G	0.113095
1	110910580	+	5.3446	29,0,0,0	7,0,3,0	2,0,4,0	29	16	intergenic	*	SINE/Alu	A->G	0.483333
1	110911626	+	2.73041	23,0,0,0	8,0,2,0	8,0,2,0	23	20	intergenic	*	SINE/Alu	A->G	0.2
1	110911628	+	4.39356	24,0,0,0	6,0,4,0	8,0,2,0	24	20	intergenic	*	SINE/Alu	A->G	0.3
1	110911657	+	1.18736	25,0,0,0	12,0,1,0	10,0,1,0	25	24	intergenic	*	SINE/Alu	A->G	0.0839161
1	110911694	+	2.63764	32,0,0,0	11,0,1,0	10,0,3,0	32	25	intergenic	*	SINE/Alu	A->G	0.157051
1	110911695	+	6.73718	31,0,0,0	5,0,6,0	9,0,4,0	31	24	intergenic	*	SINE/Alu	A->G	0.426573
1	110911702	+	6.67285	31,0,0,0	5,0,4,0	3,0,5,0	31	17	intergenic	*	SINE/Alu	A->G	0.534722
1	110911742	+	1.95908	22,0,0,0	8,0,1,0	9,0,2,0	22	20	intergenic	*	SINE/Alu	A->G	0.146465
1	110911827	+	1.27064	17,0,0,0	7,0,1,0	7,0,1,0	17	16	intergenic	*	SINE/Alu	A->G	0.125
1	110912101	+	2.0284	29,0,0,0	5,0,2,0	8,0,1,0	29	16	intergenic	*	SINE/Alu	A->G	0.198413
1	110912111	+	2.83209	29,0,0,0	4,0,2,0	8,0,2,0	29	16	intergenic	*	SINE/Alu	A->G	0.266667
1	110912115	+	7.45789	30,0,0,0	2,0,5,0	5,0,6,0	30	18	intergenic	*	SINE/Alu	A->G	0.62987
1	110912160	+	2.6917	40,0,0,0	8,0,1,0	10,0,3,0	40	22	intergenic	*	SINE/Alu	A->G	0.17094
1	111988125	-	1.31022	39,0,0,0	6,0,1,0	5,0,1,0	39	13	gene; intron; transcript	ENSG00000116455	SINE/Alu	A->G	0.154762
1	113465606	-	5.52547	37,0,0,0	4,0,4,0	6,0,3,0	37	17	gene; intron; transcript	ENSG00000155380	SINE/Alu	A->G	0.416667
1	113672536	+	2.70984	45,0,0,0	8,0,2,0	9,0,2,0	45	21	3-prime-UTR; exon; gene; transcript	ENSG00000198799	SINE/Alu	A->G	0.190909
1	113672569	+	3.95326	34,0,0,0	18,0,2,0	14,0,4,0	34	38	3-prime-UTR; exon; gene; transcript	ENSG00000198799	SINE/Alu	A->G	0.161111
1	113672615	+	1.73964	46,0,0,0	19,0,2,0	20,0,1,0	46	42	3-prime-UTR; exon; gene; transcript	ENSG00000198799	SINE/Alu	A->G	0.0714286
1	113672616	+	6.26844	47,0,0,0	15,0,5,0	16,0,4,0	47	40	3-prime-UTR; exon; gene; transcript	ENSG00000198799	SINE/Alu	A->G	0.225
1	113672621	+	1.77932	44,0,0,0	18,0,2,0	16,0,1,0	44	37	3-prime-UTR; exon; gene; transcript	ENSG00000198799	SINE/Alu	A->G	0.0794118
1	113672622	+	3.96005	44,0,0,0	19,0,1,0	9,0,8,0	44	37	3-prime-UTR; exon; gene; transcript	ENSG00000198799	SINE/Alu	A->G	0.260294
1	113672639	+	5.84647	42,0,0,0	10,0,5,0	9,0,3,0	42	27	3-prime-UTR; exon; gene; transcript	ENSG00000198799	SINE/Alu	A->G	0.291667
1	113672770	+	1.80364	40,0,0,0	13,0,1,0	18,0,2,0	40	34	3-prime-UTR; exon; gene; transcript	ENSG00000198799	SINE/Alu	A->G	0.0857143
1	113673622	+	6.69675	29,0,0,0	4,0,4,0	8,0,5,0	29	21	3-prime-UTR; exon; gene; transcript	ENSG00000198799	SINE/Alu	A->G	0.442308
1	113673646	+	6.89025	31,0,0,0	3,0,5,0	8,0,5,0	31	21	3-prime-UTR; exon; gene; transcript	ENSG00000198799	SINE/Alu	A->G	0.504808
1	113673652	+	2.70952	32,0,0,0	5,0,3,0	12,0,1,0	32	21	3-prime-UTR; exon; gene; transcript	ENSG00000198799	SINE/Alu	A->G	0.225962
1	113673653	+	6.89163	32,0,0,0	3,0,5,0	8,0,5,0	32	21	3-prime-UTR; exon; gene; transcript	ENSG00000198799	SINE/Alu	A->G	0.504808
1	113933278	+	2.88412	14,0,0,0	3,3,0,0	7,1,0,0	14	14	upstream	ENSG00000081026	no_Repeat	A->C	0.3125
1	114231432	+	1.29642	34,0,0,0	6,0,1,0	6,0,1,0	34	14	downstream	ENSG00000081026	SINE/Alu	A->G	0.142857
1	114231472	+	5.25897	37,0,0,0	4,0,6,0	7,0,2,0	37	19	downstream	ENSG00000081026	SINE/Alu	A->G	0.411111
1	114231500	+	1.23798	35,0,0,0	9,0,1,0	8,0,1,0	35	19	downstream	ENSG00000081026	SINE/Alu	A->G	0.105556
1	115109576	-	3.11481	49,0,0,0	3,0,2,0	3,0,2,0	49	10	downstream	ENSG00000116752	SINE/Alu	A->G	0.4
1	117624947	+	5.52395	17,0,0,0	4,0,4,0	6,0,3,0	17	17	gene; intron; transcript	ENSG00000116830	SINE/Alu	A->G	0.416667
1	117624952	+	1.25962	23,0,0,0	7,0,1,0	8,0,1,0	23	17	gene; intron; transcript	ENSG00000116830	SINE/Alu	A->G	0.118056
1	117628054	+	1.34357	26,0,0,0	4,0,1,0	5,0,1,0	26	11	gene; intron; transcript	ENSG00000116830	SINE/Alu	A->G	0.183333
1	118410093	-	2.77728	21,0,0,0	6,0,2,0	8,0,2,0	21	18	3-prime-UTR; exon; gene; transcript	ENSG00000196505	SINE/Alu	A->G	0.225
1	119683730	+	1.26955	29,0,0,0	6,0,1,0	8,0,1,0	29	16	intergenic	*	SINE/Alu	A->G	0.126984
1	119683755	+	3.04664	43,0,0,0	4,0,2,0	3,0,2,0	43	11	intergenic	*	SINE/Alu	A->G	0.366667
1	119683785	+	2.15757	40,0,0,0	5,0,1,0	3,0,2,0	40	11	intergenic	*	SINE/Alu	A->G	0.283333
1	119683795	+	3.85657	44,0,0,0	4,0,3,0	4,0,2,0	44	13	intergenic	*	SINE/Alu	A->G	0.380952
1	119683798	+	5.80517	44,0,0,0	4,0,4,0	3,0,3,0	44	14	intergenic	*	SINE/Alu	A->G	0.5
1	119685957	+	2.75444	33,0,0,0	6,0,2,0	9,0,2,0	33	19	intergenic	*	SINE/Alu	A->G	0.215909
1	119685979	+	7.42204	36,0,0,0	4,0,4,0	3,0,8,0	36	19	intergenic	*	SINE/Alu	A->G	0.613636
1	119685989	+	1.9592	36,0,0,0	7,0,1,0	10,0,2,0	36	20	intergenic	*	SINE/Alu	A->G	0.145833
1	119687295	+	3.11553	39,0,0,0	3,0,2,0	3,0,2,0	39	10	intergenic	*	SINE/Alu	A->G	0.4
1	119687391	+	5.23577	32,0,0,0	2,0,5,0	4,0,2,0	32	13	intergenic	*	SINE/Alu	A->G	0.52381
1	119693495	+	1.17549	12,0,0,0	10,0,1,0	14,0,1,0	12	26	intergenic	*	SINE/Alu	A->G	0.0787879
1	119700904	+	2.69246	24,0,0,0	8,0,3,0	10,0,1,0	24	22	intergenic	*	SINE/Alu	A->G	0.181818
1	119701027	+	4.82721	26,0,0,0	3,0,4,0	5,0,2,0	26	14	intergenic	*	SINE/Alu	A->G	0.428571
1	119704344	+	1.24739	25,0,0,0	9,0,1,0	7,0,1,0	25	18	intergenic	*	SINE/Alu	A->G	0.1125
1	119704431	+	1.15936	24,0,0,0	16,0,1,0	10,0,1,0	24	28	intergenic	*	LINE/L1	A->G	0.0748663
1	119718423	+	2.09685	16,0,0,0	6,0,1,0	4,0,2,0	16	13	intergenic	*	LTR/ERV1	A->G	0.238095
1	119721449	+	1.17984	33,0,0,0	15,0,1,0	8,0,1,0	33	25	intergenic	*	LTR/ERV1	A->G	0.0868056
1	119723234	+	1.29658	34,0,0,0	5,0,1,0	7,0,1,0	34	14	intergenic	*	LTR/ERV1	A->G	0.145833
1	119723283	+	1.22559	40,0,0,0	7,0,1,0	11,0,1,0	40	20	intergenic	*	LTR/ERV1	A->G	0.104167
1	119723284	+	1.21629	40,0,0,0	7,0,1,0	12,0,1,0	40	21	intergenic	*	LTR/ERV1	A->G	0.100962
1	119744261	+	2.12539	32,0,0,0	6,0,1,0	3,0,2,0	32	12	intergenic	*	LINE/L1	A->G	0.271429
1	119744262	+	1.32669	31,0,0,0	6,0,1,0	4,0,1,0	31	12	intergenic	*	LINE/L1	A->G	0.171429
1	120536895	-	2.77696	17,0,0,0	6,0,3,0	8,0,1,0	17	18	3-prime-UTR; exon; gene; intron; transcript	ENSG00000134250	no_Repeat	A->G	0.222222
1	120538892	-	2.86632	0,14,0,0	0,5,0,2	0,6,0,2	14	15	3-prime-UTR; exon; gene; intron; transcript	ENSG00000134250	no_Repeat	C->T	0.267857
1	121114106	+	1.28351	0,0,15,0	0,0,4,1	0,0,9,1	15	15	intergenic	*	no_Repeat	G->T	0.15
1	121114107	+	5.0441	0,15,0,0	0,1,4,0	0,7,3,0	15	15	intergenic	*	no_Repeat	C->G	0.55
1	121120833	+	5.41645	0,0,0,12	0,4,0,7	0,3,0,4	12	18	intergenic	*	no_Repeat	T->C	0.396104
1	144034195	+	2.04911	0,0,0,15	0,1,0,8	0,2,0,4	15	15	intergenic	*	no_Repeat	T->C	0.222222
1	144600043	+	2.00516	0,19,0,0	0,9,0,1	0,5,0,2	19	17	intergenic	*	Simple_repeat	C->T	0.192857
1	144813815	+	3.79338	13,0,0,0	3,0,2,0	6,0,3,0	13	14	CDS; exon; gene; transcript	ENSG00000168614	no_Repeat	A->G	0.366667
1	144828784	+	6.10816	11,0,0,0	17,0,3,0	21,0,6,0	11	47	3-prime-UTR; CDS; exon; gene; stop_codon; transcript	ENSG00000168614	no_Repeat	A->G	0.186111
1	144851848	-	7.0804	0,26,0,0	0,1,0,6	0,2,0,4	26	13	3-prime-UTR; exon; gene; intron; transcript	ENSG00000178104	no_Repeat	C->T	0.761905
1	144851903	-	6.51407	0,28,0,0	0,1,0,6	0,2,0,3	28	12	3-prime-UTR; exon; gene; intron; transcript	ENSG00000178104	no_Repeat	C->T	0.728571
1	144851999	-	7.70019	0,0,0,33	0,0,5,1	0,0,6,1	33	13	3-prime-UTR; exon; gene; intron; transcript	ENSG00000178104	no_Repeat	T->G	0.845238
1	144852646	-	7.0184	0,44,0,0	0,2,0,5	0,0,0,8	44	15	exon; gene; intron; transcript	ENSG00000178104	no_Repeat	C->T	0.857143
1	144853976	-	8.32952	0,0,19,0	6,0,3,0	8,0,2,0	19	19	gene; intron; transcript	ENSG00000178104	no_Repeat	G->A	0.733333
1	144854052	-	10.3106	0,24,0,0	0,0,0,15	0,1,0,13	24	29	gene; intron; transcript	ENSG00000178104	no_Repeat	C->T	0.964286
1	144854083	-	6.8314	0,27,0,0	0,0,0,6	0,2,0,5	27	13	gene; intron; transcript	ENSG00000178104	no_Repeat	C->T	0.857143
1	144874815	-	4.39431	44,0,0,0	6,0,4,0	8,0,2,0	44	20	CDS; exon; gene; intron; transcript	ENSG00000178104	no_Repeat	A->G	0.3
1	144880832	-	2.73173	61,0,0,0	8,0,1,0	8,0,3,0	61	20	CDS; exon; gene; intron; transcript	ENSG00000178104	no_Repeat	A->G	0.191919
1	144915624	-	7.05532	0,20,0,0	0,21,0,4	0,17,0,7	20	49	CDS; exon; gene; intron; transcript	ENSG00000178104	no_Repeat	C->T	0.225833
1	145108038	+	3.04656	116,0,0,0	3,0,2,0	4,0,2,0	116	11	intergenic	*	LINE/L1	A->G	0.366667
1	145108050	+	2.94472	131,0,0,0	5,0,2,0	4,0,2,0	131	13	intergenic	*	LINE/L1	A->G	0.309524
1	145108051	+	2.097	132,0,0,0	5,0,2,0	5,0,1,0	132	13	intergenic	*	LINE/L1	A->G	0.22619
1	145230168	+	2.12443	11,0,0,0	6,0,1,0	3,0,2,0	11	12	gene; intron; transcript	ENSG00000213240; ENSG00000255168	SINE/Alu	A->G	0.271429
1	145273335	+	2.41776	0,0,14,0	0,0,19,1	0,0,21,3	14	44	CDS; exon; gene; transcript	ENSG00000213240; ENSG00000255168	no_Repeat	G->T	0.0875
1	145284432	+	7.16631	0,0,14,0	5,0,7,0	5,0,5,0	14	22	3-prime-UTR; exon; gene; intron; transcript	ENSG00000213240; ENSG00000255168	no_Repeat	G->A	0.458333
1	145293012	+	6.49446	0,0,30,0	4,0,13,0	6,0,6,0	30	29	5-prime-UTR; downstream; exon; gene; intron; transcript	ENSG00000163386; ENSG00000213240; ENSG00000255168	no_Repeat	G->A	0.367647
1	145293515	+	6.47173	22,0,0,0	8,0,3,0	12,0,6,0	22	29	CDS; downstream; exon; gene; intron; transcript	ENSG00000163386; ENSG00000213240; ENSG00000255168	no_Repeat	A->G	0.30303
1	145293535	+	1.84238	0,20,0,0	0,11,1,0	0,16,2,0	20	30	CDS; downstream; exon; gene; intron; transcript	ENSG00000163386; ENSG00000213240; ENSG00000255168	no_Repeat	C->G	0.0972222
1	145293566	+	7.46865	0,0,13,0	6,0,6,0	5,0,8,0	13	25	CDS; downstream; exon; gene; intron; transcript	ENSG00000163386; ENSG00000213240; ENSG00000255168	no_Repeat	G->A	0.442308
1	145294272	+	2.12483	0,0,10,0	0,1,6,0	0,2,3,0	10	12	downstream; gene; intron; transcript	ENSG00000163386; ENSG00000213240; ENSG00000255168	SINE/Alu	G->C	0.271429
1	145311083	+	5.93369	15,0,0,0	2,3,0,0	3,4,0,0	15	12	gene; intron; transcript	ENSG00000163386; ENSG00000255168	no_Repeat	A->C	0.585714
1	145354129	+	6.55889	0,56,0,0	0,6,0,4	0,3,0,5	56	18	gene; intron; transcript	ENSG00000163386	no_Repeat	C->T	0.5125
1	145511929	+	6.88627	25,0,0,0	6,0,3,0	6,0,8,0	25	23	3-prime-UTR; exon; gene; transcript; upstream	ENSG00000131779; ENSG00000131795	SINE/Alu	A->G	0.452381
1	145511962	+	2.67275	35,0,0,0	6,0,1,0	13,0,3,0	35	23	3-prime-UTR; exon; gene; transcript; upstream	ENSG00000131779; ENSG00000131795	SINE/Alu	A->G	0.165179
1	145511968	+	3.50904	37,0,0,0	5,0,1,0	11,0,4,0	37	21	3-prime-UTR; exon; gene; transcript; upstream	ENSG00000131779; ENSG00000131795	SINE/Alu	A->G	0.216667
1	145511983	+	1.90656	43,0,0,0	7,0,1,0	14,0,2,0	43	24	3-prime-UTR; exon; gene; transcript; upstream	ENSG00000131779; ENSG00000131795	SINE/Alu	A->G	0.125
1	145511984	+	1.19089	46,0,0,0	7,0,1,0	15,0,1,0	46	24	3-prime-UTR; exon; gene; transcript; upstream	ENSG00000131779; ENSG00000131795	SINE/Alu	A->G	0.09375
1	145511988	+	1.88261	45,0,0,0	6,0,2,0	17,0,1,0	45	26	3-prime-UTR; exon; gene; transcript; upstream	ENSG00000131779; ENSG00000131795	SINE/Alu	A->G	0.152778
1	145511992	+	3.39543	43,0,0,0	7,0,2,0	14,0,3,0	43	26	3-prime-UTR; exon; gene; transcript; upstream	ENSG00000131779; ENSG00000131795	SINE/Alu	A->G	0.199346
1	145511994	+	1.88308	42,0,0,0	8,0,1,0	15,0,2,0	42	26	3-prime-UTR; exon; gene; transcript; upstream	ENSG00000131779; ENSG00000131795	SINE/Alu	A->G	0.114379
1	145511998	+	9.50199	43,0,0,0	2,0,7,0	5,0,12,0	43	26	3-prime-UTR; exon; gene; transcript; upstream	ENSG00000131779; ENSG00000131795	SINE/Alu	A->G	0.74183
1	145512014	+	8.89626	46,0,0,0	0,0,7,0	2,0,12,0	46	21	3-prime-UTR; exon; gene; transcript; upstream	ENSG00000131779; ENSG00000131795	SINE/Alu	A->G	0.928571
1	145512024	+	1.20773	43,0,0,0	6,0,1,0	14,0,1,0	43	22	3-prime-UTR; exon; gene; transcript; upstream	ENSG00000131779; ENSG00000131795	SINE/Alu	A->G	0.104762
1	145512078	+	24.7387	31,0,0,0	0,0,5,0	0,0,7,0	31	12	3-prime-UTR; exon; gene; transcript; upstream	ENSG00000131779; ENSG00000131795	SINE/Alu	A->G	1
1	145512930	+	7.93175	26,0,0,0	7,0,6,0	6,0,6,0	26	25	3-prime-UTR; exon; gene; transcript; upstream	ENSG00000131779; ENSG00000131795	SINE/Alu	A->G	0.480769
1	145512937	+	1.20701	26,0,0,0	10,0,1,0	10,0,1,0	26	22	3-prime-UTR; exon; gene; transcript; upstream	ENSG00000131779; ENSG00000131795	SINE/Alu	A->G	0.0909091
1	145512944	+	8.83605	26,0,0,0	3,0,11,0	0,0,16,0	26	30	3-prime-UTR; exon; gene; transcript; upstream	ENSG00000131779; ENSG00000131795	SINE/Alu	A->G	0.892857
1	145512950	+	8.4976	26,0,0,0	5,0,6,0	6,0,8,0	26	25	3-prime-UTR; exon; gene; transcript; upstream	ENSG00000131779; ENSG00000131795	SINE/Alu	A->G	0.558442
1	145512951	+	8.80806	25,0,0,0	2,0,9,0	0,0,14,0	25	25	3-prime-UTR; exon; gene; transcript; upstream	ENSG00000131779; ENSG00000131795	SINE/Alu	A->G	0.909091
1	145512955	+	3.43838	24,0,0,0	8,0,3,0	11,0,2,0	24	24	3-prime-UTR; exon; gene; transcript; upstream	ENSG00000131779; ENSG00000131795	SINE/Alu	A->G	0.213287
1	145513016	+	8.13103	34,0,0,0	7,0,4,0	11,0,10,0	34	32	3-prime-UTR; exon; gene; transcript; upstream	ENSG00000131779; ENSG00000131795	SINE/Alu	A->G	0.419913
1	145513017	+	8.38907	33,0,0,0	6,0,6,0	13,0,8,0	33	33	3-prime-UTR; exon; gene; transcript; upstream	ENSG00000131779; ENSG00000131795	SINE/Alu	A->G	0.440476
1	145513031	+	3.19142	39,0,0,0	12,0,3,0	22,0,2,0	39	39	3-prime-UTR; exon; gene; transcript; upstream	ENSG00000131779; ENSG00000131795	SINE/Alu	A->G	0.141667
1	145513034	+	3.20421	39,0,0,0	13,0,2,0	20,0,3,0	39	38	3-prime-UTR; exon; gene; transcript; upstream	ENSG00000131779; ENSG00000131795	SINE/Alu	A->G	0.131884
1	145513051	+	3.19159	41,0,0,0	13,0,2,0	21,0,3,0	41	39	3-prime-UTR; exon; gene; transcript; upstream	ENSG00000131779; ENSG00000131795	SINE/Alu	A->G	0.129167
1	145513094	+	1.88268	38,0,0,0	10,0,2,0	13,0,1,0	38	26	3-prime-UTR; exon; gene; transcript; upstream	ENSG00000131779; ENSG00000131795	SINE/Alu	A->G	0.119048
1	145513112	+	3.46206	46,0,0,0	8,0,2,0	10,0,3,0	46	23	3-prime-UTR; exon; gene; transcript; upstream	ENSG00000131779; ENSG00000131795	SINE/Alu	A->G	0.215385
1	145513114	+	3.46177	46,0,0,0	8,0,2,0	10,0,3,0	46	23	3-prime-UTR; exon; gene; transcript; upstream	ENSG00000131779; ENSG00000131795	SINE/Alu	A->G	0.215385
1	145592181	-	1.28271	42,0,0,0	8,0,1,0	5,0,1,0	42	15	downstream; upstream	ENSG00000186141; ENSG00000186364	SINE/Alu	A->G	0.138889
1	145688938	+	2.65699	50,0,0,0	9,0,1,0	11,0,3,0	50	24	3-prime-UTR; exon; gene; transcript	ENSG00000121848	SINE/Alu	A->G	0.157143
1	145688956	+	1.89116	52,0,0,0	8,0,2,0	14,0,1,0	52	25	3-prime-UTR; exon; gene; transcript	ENSG00000121848	SINE/Alu	A->G	0.133333
1	145688973	+	1.93225	52,0,0,0	7,0,1,0	12,0,2,0	52	22	3-prime-UTR; exon; gene; transcript	ENSG00000121848	SINE/Alu	A->G	0.133929
1	148005043	-	1.34118	0,13,0,0	1,4,0,0	1,5,0,0	13	11	gene; intron; transcript	ENSG00000122497	no_Repeat	C->A	0.183333
1	148556784	+	1.78696	0,0,69,0	1,0,19,0	2,0,14,0	69	36	exon; gene; intron; transcript	ENSG00000243452	no_Repeat	G->A	0.0875
1	148556790	+	1.8511	0,0,0,71	1,0,0,15	2,0,0,11	71	29	exon; gene; intron; transcript	ENSG00000243452	no_Repeat	T->A	0.108173
1	149584989	+	2.86435	32,0,0,0	3,0,2,0	8,0,2,0	32	15	intergenic	*	SINE/Alu	A->G	0.3
1	149818508	-	1.32666	29,0,0,0	6,0,1,0	4,0,1,0	29	12	upstream	ENSG00000183558	LTR/ERVL-MaLR	A->G	0.171429
1	150281079	+	2.99038	36,0,0,0	3,0,3,0	5,0,1,0	36	12	3-prime-UTR; exon; gene; transcript	ENSG00000187145	SINE/Alu	A->G	0.333333
1	150281151	+	6.16114	37,0,0,0	5,0,3,0	5,0,5,0	37	18	3-prime-UTR; exon; gene; transcript	ENSG00000187145	SINE/Alu	A->G	0.4375
1	150281191	+	3.73655	36,0,0,0	3,0,3,0	7,0,2,0	36	15	3-prime-UTR; exon; gene; transcript	ENSG00000187145	SINE/Alu	A->G	0.361111
1	150281532	+	4.85162	23,0,0,0	3,0,3,0	4,0,3,0	23	13	downstream	ENSG00000187145	SINE/Alu	A->G	0.464286
1	150281533	+	2.94368	22,0,0,0	4,0,2,0	5,0,2,0	22	13	downstream	ENSG00000187145	SINE/Alu	A->G	0.309524
1	150579481	-	3.85891	32,0,0,0	4,0,4,0	4,0,1,0	32	13	gene; intron; transcript	ENSG00000143420	SINE/Alu	A->G	0.35
1	150579503	-	2.07167	28,0,0,0	6,0,1,0	5,0,2,0	28	14	gene; intron; transcript	ENSG00000143420	SINE/Alu	A->G	0.214286
1	150579530	-	3.93389	30,0,0,0	4,0,2,0	3,0,3,0	30	12	gene; intron; transcript	ENSG00000143420	SINE/Alu	A->G	0.416667
1	150579533	-	6.00082	31,0,0,0	1,0,5,0	3,0,3,0	31	12	gene; intron; transcript	ENSG00000143420	SINE/Alu	A->G	0.666667
1	150583541	-	2.12278	28,0,0,0	6,0,1,0	3,0,2,0	28	12	gene; intron; transcript	ENSG00000143420	SINE/Alu	A->G	0.271429
1	150585654	-	4.75651	28,0,0,0	5,0,4,0	3,0,2,0	28	14	gene; intron; transcript	ENSG00000143420	SINE/Alu	A->G	0.422222
1	150585661	-	6.66963	32,0,0,0	4,0,5,0	1,0,4,0	32	14	gene; intron; transcript	ENSG00000143420	SINE/Alu	A->G	0.677778
1	150588848	-	1.21593	38,0,0,0	8,0,1,0	11,0,1,0	38	21	gene; intron; transcript	ENSG00000143420	SINE/Alu	A->G	0.0972222
1	150589062	-	2.12514	46,0,0,0	5,0,2,0	4,0,1,0	46	12	gene; intron; transcript	ENSG00000143420	SINE/Alu	A->G	0.242857
1	150590394	-	3.64803	31,0,0,0	8,0,4,0	4,0,1,0	31	17	gene; intron; transcript	ENSG00000143420	SINE/Alu	A->G	0.266667
1	150593422	-	1.94319	28,0,0,0	8,0,1,0	10,0,2,0	28	21	gene; intron; transcript	ENSG00000143420	SINE/Alu	A->G	0.138889
1	150593429	-	8.74533	32,0,0,0	2,0,9,0	0,0,13,0	32	24	gene; intron; transcript	ENSG00000143420	SINE/Alu	A->G	0.909091
1	150593430	-	3.46144	32,0,0,0	8,0,2,0	10,0,3,0	32	23	gene; intron; transcript	ENSG00000143420	SINE/Alu	A->G	0.215385
1	150593432	-	6.43131	30,0,0,0	7,0,3,0	7,0,6,0	30	23	gene; intron; transcript	ENSG00000143420	SINE/Alu	A->G	0.380769
1	150593468	-	2.02867	34,0,0,0	6,0,1,0	7,0,2,0	34	16	gene; intron; transcript	ENSG00000143420	SINE/Alu	A->G	0.18254
1	150593497	-	2.0281	29,0,0,0	6,0,2,0	7,0,1,0	29	16	gene; intron; transcript	ENSG00000143420	SINE/Alu	A->G	0.1875
1	151091327	+	8.17047	27,0,0,0	1,0,5,0	1,0,8,0	27	15	3-prime-UTR; exon; gene; transcript	ENSG00000143458	SINE/Alu	A->G	0.861111
1	151091332	+	6.30779	28,0,0,0	3,0,3,0	4,0,5,0	28	15	3-prime-UTR; exon; gene; transcript	ENSG00000143458	SINE/Alu	A->G	0.527778
1	151091343	+	1.28317	37,0,0,0	5,0,1,0	8,0,1,0	37	15	3-prime-UTR; exon; gene; transcript	ENSG00000143458	SINE/Alu	A->G	0.138889
1	151091836	+	6.41535	45,0,0,0	4,0,6,0	5,0,3,0	45	18	3-prime-UTR; exon; gene; transcript	ENSG00000143458	SINE/Alu	A->G	0.4875
1	151091894	+	1.34457	39,0,0,0	4,0,1,0	5,0,1,0	39	11	3-prime-UTR; exon; gene; transcript	ENSG00000143458	SINE/Alu	A->G	0.183333
1	151092155	+	2.1572	26,0,0,0	3,0,2,0	5,0,1,0	26	11	3-prime-UTR; exon; gene; transcript	ENSG00000143458	SINE/Alu	A->G	0.283333
1	151092879	+	4.02548	36,0,0,0	3,0,2,0	3,0,3,0	36	11	3-prime-UTR; exon; gene; transcript	ENSG00000143458	SINE/Alu	A->G	0.45
1	151096145	+	4.96757	23,0,0,0	4,0,3,0	2,0,3,0	23	12	3-prime-UTR; exon; gene; transcript	ENSG00000143458	SINE/Alu	A->G	0.514286
1	151096150	+	2.12458	21,0,0,0	6,0,1,0	3,0,2,0	21	12	3-prime-UTR; exon; gene; transcript	ENSG00000143458	SINE/Alu	A->G	0.271429
1	151096477	+	1.34512	23,0,0,0	4,0,1,0	5,0,1,0	23	11	3-prime-UTR; exon; gene; transcript	ENSG00000143458	SINE/Alu	A->G	0.183333
1	151175028	+	3.64791	48,0,0,0	6,0,2,0	6,0,3,0	48	17	gene; intron; transcript	ENSG00000143398	SINE/Alu	A->G	0.291667
1	151427329	-	2.12473	34,0,0,0	5,0,2,0	4,0,1,0	34	12	gene; intron; transcript	ENSG00000143442	SINE/Alu	A->G	0.242857
1	151846947	-	1.77414	27,0,0,0	16,0,1,0	18,0,2,0	27	37	3-prime-UTR; exon; gene; transcript	ENSG00000159445	SINE/Alu	A->G	0.0794118
1	153611496	+	1.31142	30,0,0,0	5,0,1,0	6,0,1,0	30	13	gene; intron; transcript	ENSG00000160679	SINE/Alu	A->G	0.154762
1	153612433	+	2.65713	34,0,0,0	8,0,3,0	12,0,1,0	34	24	gene; intron; transcript	ENSG00000160679	SINE/Alu	A->G	0.174825
1	153912201	-	1.17415	0,0,50,0	1,0,13,0	1,0,11,0	50	26	CDS; exon; gene; transcript	ENSG00000198837	no_Repeat	G->A	0.077381
1	155143454	-	1.34414	43,0,0,0	4,0,1,0	5,0,1,0	43	11	exon; gene; intron; transcript	ENSG00000163463; ENSG00000273088	SINE/Alu	A->G	0.183333
1	155143485	-	6.66598	46,0,0,0	1,0,4,0	0,0,5,0	46	10	exon; gene; intron; transcript	ENSG00000163463; ENSG00000273088	SINE/Alu	A->G	0.9
1	155143812	-	3.11266	27,0,0,0	2,0,3,0	4,0,1,0	27	10	exon; gene; intron; transcript	ENSG00000163463; ENSG00000273088	SINE/Alu	A->G	0.4
1	155143819	-	3.93294	27,0,0,0	4,0,3,0	3,0,2,0	27	12	exon; gene; intron; transcript	ENSG00000163463; ENSG00000273088	SINE/Alu	A->G	0.414286
1	155143859	-	3.85705	18,0,0,0	5,0,3,0	3,0,2,0	18	13	exon; gene; intron; transcript	ENSG00000163463; ENSG00000273088	SINE/Alu	A->G	0.3875
1	155695960	+	3.85845	20,0,0,0	5,0,2,0	3,0,3,0	20	13	exon; gene; intron; transcript	ENSG00000125459; ENSG00000132676	SINE/Alu	A->G	0.392857
1	155695968	+	2.83387	21,0,0,0	7,0,2,0	5,0,2,0	21	16	exon; gene; intron; transcript	ENSG00000125459; ENSG00000132676	SINE/Alu	A->G	0.253968
1	155695985	+	1.26282	24,0,0,0	7,0,1,0	7,0,1,0	24	16	exon; gene; intron; transcript	ENSG00000125459; ENSG00000132676	SINE/Alu	A->G	0.125
1	155695998	+	6.58839	21,0,0,0	4,0,4,0	1,0,7,0	21	16	exon; gene; intron; transcript	ENSG00000125459; ENSG00000132676	SINE/Alu	A->G	0.6875
1	155696005	+	4.88827	24,0,0,0	2,0,6,0	6,0,2,0	24	16	exon; gene; intron; transcript	ENSG00000125459; ENSG00000132676	SINE/Alu	A->G	0.5
1	155696007	+	2.02787	24,0,0,0	6,0,2,0	7,0,1,0	24	16	exon; gene; intron; transcript	ENSG00000125459; ENSG00000132676	SINE/Alu	A->G	0.1875
1	155704057	+	3.047	33,0,0,0	4,0,2,0	3,0,2,0	33	11	gene; intron; transcript	ENSG00000125459; ENSG00000132676	SINE/Alu	A->G	0.366667
1	155706347	+	3.95689	42,0,0,0	4,0,1,0	3,0,4,0	42	12	gene; intron; transcript	ENSG00000125459; ENSG00000132676	SINE/Alu	A->G	0.385714
1	155706349	+	2.12555	41,0,0,0	4,0,1,0	5,0,2,0	41	12	gene; intron; transcript	ENSG00000125459; ENSG00000132676	SINE/Alu	A->G	0.242857
1	155720654	+	1.31119	46,0,0,0	6,0,1,0	5,0,1,0	46	13	downstream	ENSG00000125459	SINE/Alu	A->G	0.154762
1	155720655	+	5.23388	46,0,0,0	2,0,5,0	4,0,2,0	46	13	downstream	ENSG00000125459	SINE/Alu	A->G	0.52381
1	155720658	+	2.94366	45,0,0,0	5,0,2,0	4,0,2,0	45	13	downstream	ENSG00000125459	SINE/Alu	A->G	0.309524
1	155720684	+	2.07103	41,0,0,0	4,0,2,0	7,0,1,0	41	14	downstream	ENSG00000125459	SINE/Alu	A->G	0.229167
1	155720694	+	2.90287	43,0,0,0	3,0,3,0	7,0,1,0	43	14	downstream	ENSG00000125459	SINE/Alu	A->G	0.3125
1	155720802	+	4.02273	49,0,0,0	3,0,2,0	3,0,3,0	49	11	downstream	ENSG00000125459	SINE/Alu	A->G	0.45
1	156025924	+	4.69756	31,0,0,0	4,0,6,0	4,0,1,0	31	15	gene; intron; transcript	ENSG00000116586	SINE/Alu	A->G	0.4
1	156616449	-	1.89318	0,0,10,0	0,2,10,0	0,1,12,0	10	25	intergenic	*	no_Repeat	G->C	0.121795
1	156692306	-	1.9607	0,0,15,0	2,0,8,0	1,0,9,0	15	20	3-prime-UTR; exon; gene; transcript	ENSG00000143319	SINE/Alu	G->A	0.15
1	156692330	-	2.62526	25,0,0,0	10,0,3,0	12,0,1,0	25	26	3-prime-UTR; exon; gene; transcript	ENSG00000143319	SINE/Alu	A->G	0.153846
1	156692626	-	1.87304	36,0,0,0	9,0,1,0	15,0,2,0	36	27	3-prime-UTR; exon; gene; transcript	ENSG00000143319	SINE/Alu	A->G	0.108824
1	158169031	+	5.56482	0,0,0,10	0,6,0,5	0,2,0,6	10	19	intergenic	*	SINE/Alu	T->C	0.397727
1	158169038	+	1.23722	0,0,12,0	1,0,10,0	1,0,7,0	12	19	intergenic	*	SINE/Alu	G->A	0.107955
1	158169041	+	1.99163	0,11,0,0	0,9,0,2	0,6,0,1	11	18	intergenic	*	SINE/Alu	C->T	0.162338
1	158169061	+	3.69233	0,0,13,0	0,3,7,0	0,2,4,0	13	16	intergenic	*	SINE/Alu	G->C	0.316667
1	159996861	-	2.94387	30,0,0,0	4,0,3,0	5,0,1,0	30	13	downstream	ENSG00000143315	SINE/Alu	A->G	0.297619
1	159996881	-	1.34492	32,0,0,0	5,0,1,0	4,0,1,0	32	11	downstream	ENSG00000143315	SINE/Alu	A->G	0.183333
1	160966351	-	4.67475	44,0,0,0	14,0,2,0	19,0,5,0	44	40	3-prime-UTR; downstream; exon; gene; transcript	ENSG00000158769; ENSG00000270149	SINE/Alu	A->G	0.166667
1	160966352	-	1.75411	45,0,0,0	15,0,1,0	22,0,2,0	45	40	3-prime-UTR; downstream; exon; gene; transcript	ENSG00000158769; ENSG00000270149	SINE/Alu	A->G	0.0729167
1	160966353	-	6.27121	47,0,0,0	11,0,5,0	20,0,4,0	47	40	3-prime-UTR; downstream; exon; gene; transcript	ENSG00000158769; ENSG00000270149	SINE/Alu	A->G	0.239583
1	160966434	-	7.86563	44,0,0,0	1,0,7,0	3,0,6,0	44	17	3-prime-UTR; downstream; exon; gene; transcript	ENSG00000158769; ENSG00000270149	SINE/Alu	A->G	0.770833
1	160967816	-	2.12393	39,0,0,0	3,0,2,0	6,0,1,0	39	12	3-prime-UTR; exon; gene; transcript	ENSG00000158769; ENSG00000270149	SINE/Alu	A->G	0.271429
1	160967833	-	6.0123	40,0,0,0	1,0,5,0	3,0,3,0	40	12	3-prime-UTR; exon; gene; transcript	ENSG00000158769; ENSG00000270149	SINE/Alu	A->G	0.666667
1	160967854	-	1.24827	36,0,0,0	7,0,1,0	9,0,1,0	36	18	3-prime-UTR; exon; gene; transcript	ENSG00000158769; ENSG00000270149	SINE/Alu	A->G	0.1125
1	160967857	-	4.43899	33,0,0,0	5,0,4,0	8,0,2,0	33	19	3-prime-UTR; exon; gene; transcript	ENSG00000158769; ENSG00000270149	SINE/Alu	A->G	0.322222
1	160967890	-	4.25251	36,0,0,0	8,0,3,0	10,0,3,0	36	24	3-prime-UTR; exon; gene; transcript	ENSG00000158769; ENSG00000270149	SINE/Alu	A->G	0.251748
1	160967891	-	3.43784	35,0,0,0	9,0,2,0	10,0,3,0	35	24	3-prime-UTR; exon; gene; transcript	ENSG00000158769; ENSG00000270149	SINE/Alu	A->G	0.206294
1	160967899	-	5.65492	33,0,0,0	6,0,2,0	6,0,6,0	33	20	3-prime-UTR; exon; gene; transcript	ENSG00000158769; ENSG00000270149	SINE/Alu	A->G	0.375
1	160967918	-	1.88284	37,0,0,0	10,0,2,0	13,0,1,0	37	26	3-prime-UTR; exon; gene; transcript	ENSG00000158769; ENSG00000270149	SINE/Alu	A->G	0.119048
1	161336604	+	4.0562	27,0,0,0	12,0,2,0	14,0,4,0	27	32	downstream	ENSG00000143252	SINE/Alu	A->G	0.18254
1	161336725	+	2.72896	42,0,0,0	9,0,1,0	7,0,3,0	42	20	downstream	ENSG00000143252	SINE/Alu	A->G	0.2
1	161336767	+	8.30511	43,0,0,0	4,0,6,0	10,0,8,0	43	28	downstream	ENSG00000143252	SINE/Alu	A->G	0.522222
1	161336817	+	1.90556	35,0,0,0	8,0,1,0	13,0,2,0	35	24	downstream	ENSG00000143252	SINE/Alu	A->G	0.122222
1	161338835	+	3.93301	38,0,0,0	4,0,2,0	3,0,3,0	38	12	intergenic	*	SINE/Alu	A->G	0.416667
1	161338900	+	2.86572	29,0,0,0	6,0,2,0	5,0,2,0	29	15	intergenic	*	SINE/Alu	A->G	0.267857
1	161338922	+	4.67422	31,0,0,0	5,0,3,0	4,0,3,0	31	15	intergenic	*	SINE/Alu	A->G	0.401786
1	161338926	+	1.28378	33,0,0,0	7,0,1,0	6,0,1,0	33	15	intergenic	*	SINE/Alu	A->G	0.133929
1	161341134	+	1.81146	34,0,0,0	15,0,2,0	15,0,1,0	34	33	intergenic	*	SINE/Alu	A->G	0.0900735
1	161341141	+	1.81006	36,0,0,0	16,0,1,0	14,0,2,0	36	33	intergenic	*	SINE/Alu	A->G	0.0919118
1	161341142	+	6.58051	35,0,0,0	12,0,5,0	10,0,4,0	35	31	intergenic	*	SINE/Alu	A->G	0.289916
1	161341158	+	1.86086	35,0,0,0	17,0,1,0	8,0,2,0	35	28	intergenic	*	SINE/Alu	A->G	0.127778
1	161341168	+	1.19805	37,0,0,0	14,0,1,0	7,0,1,0	37	23	intergenic	*	SINE/Alu	A->G	0.0958333
1	161341171	+	1.93061	36,0,0,0	13,0,2,0	6,0,1,0	36	22	intergenic	*	SINE/Alu	A->G	0.138095
1	161341180	+	2.75409	33,0,0,0	11,0,2,0	4,0,2,0	33	19	intergenic	*	SINE/Alu	A->G	0.24359
1	161344614	+	2.19486	20,0,0,0	4,0,1,0	3,0,2,0	20	10	intergenic	*	SINE/Alu	A->G	0.3
1	161344622	+	4.75013	22,0,0,0	4,0,2,0	1,0,4,0	22	11	intergenic	*	SINE/Alu	A->G	0.566667
1	161344646	+	6.64538	23,0,0,0	1,0,4,0	1,0,4,0	23	10	intergenic	*	SINE/Alu	A->G	0.8
1	163304384	+	3.69155	41,0,0,0	7,0,4,0	4,0,1,0	41	16	gene; intron; transcript	ENSG00000143228	SINE/Alu	A->G	0.281818
1	163304418	+	1.25897	43,0,0,0	10,0,1,0	5,0,1,0	43	17	gene; intron; transcript	ENSG00000143228	SINE/Alu	A->G	0.128788
1	163304426	+	2.94423	42,0,0,0	6,0,2,0	3,0,2,0	42	13	gene; intron; transcript	ENSG00000143228	SINE/Alu	A->G	0.325
1	164820162	+	7.04158	27,0,0,0	9,0,4,0	15,0,6,0	27	34	3-prime-UTR; exon; gene; intron; transcript	ENSG00000185630	no_Repeat	A->G	0.296703
1	168213627	+	2.69164	39,0,0,0	10,0,2,0	8,0,2,0	39	22	3-prime-UTR; exon; gene; transcript	ENSG00000213064	SINE/Alu	A->G	0.183333
1	168218522	+	2.8338	26,0,0,0	3,0,2,0	9,0,2,0	26	16	3-prime-UTR; exon; gene; transcript	ENSG00000213064	SINE/Alu	A->G	0.290909
1	168218543	+	9.05827	24,0,0,0	9,0,10,0	15,0,8,0	24	42	3-prime-UTR; exon; gene; transcript	ENSG00000213064	SINE/Alu	A->G	0.437071
1	168218573	+	5.36829	26,0,0,0	18,0,3,0	19,0,5,0	26	45	3-prime-UTR; exon; gene; transcript	ENSG00000213064	SINE/Alu	A->G	0.175595
1	168218574	+	3.12179	27,0,0,0	20,0,1,0	20,0,4,0	27	45	3-prime-UTR; exon; gene; transcript	ENSG00000213064	SINE/Alu	A->G	0.107143
1	168218709	+	1.28179	36,0,0,0	7,0,1,0	6,0,1,0	36	15	3-prime-UTR; exon; gene; transcript	ENSG00000213064	SINE/Alu	A->G	0.133929
1	168220327	+	1.22584	39,0,0,0	11,0,1,0	7,0,1,0	39	20	3-prime-UTR; exon; gene; transcript	ENSG00000213064	SINE/Alu	A->G	0.104167
1	168220332	+	2.75193	36,0,0,0	9,0,2,0	6,0,2,0	36	19	3-prime-UTR; exon; gene; transcript	ENSG00000213064	SINE/Alu	A->G	0.215909
1	168220475	+	1.22591	24,0,0,0	12,0,1,0	6,0,1,0	24	20	3-prime-UTR; exon; gene; transcript	ENSG00000213064	SINE/Alu	A->G	0.10989
1	168220489	+	2.80624	22,0,0,0	7,0,3,0	6,0,1,0	22	17	3-prime-UTR; exon; gene; transcript	ENSG00000213064	SINE/Alu	A->G	0.221429
1	173765851	-	4.31756	29,0,0,0	6,0,2,0	10,0,4,0	29	22	downstream	ENSG00000120334	SINE/Alu	A->G	0.267857
1	173766245	-	6.29428	33,0,0,0	3,0,3,0	1,0,7,0	33	14	downstream	ENSG00000120334	SINE/Alu	A->G	0.6875
1	173766272	-	1.3102	39,0,0,0	4,0,1,0	7,0,1,0	39	13	downstream	ENSG00000120334	SINE/Alu	A->G	0.1625
1	173766336	-	2.67423	42,0,0,0	8,0,2,0	11,0,2,0	42	23	downstream	ENSG00000120334	SINE/Alu	A->G	0.176923
1	173769138	-	4.19644	31,0,0,0	8,0,2,0	12,0,4,0	31	26	3-prime-UTR; exon; gene; transcript	ENSG00000120334	SINE/Alu	A->G	0.225
1	173827821	+	4.43762	35,0,0,0	5,0,4,0	8,0,2,0	35	19	downstream	ENSG00000117593	SINE/Alu	A->G	0.322222
1	173827880	+	4.77166	29,0,0,0	3,0,2,0	0,0,8,0	29	13	downstream	ENSG00000117593	SINE/Alu	A->G	0.7
1	173827881	+	2.07203	29,0,0,0	5,0,1,0	6,0,2,0	29	14	downstream	ENSG00000117593	SINE/Alu	A->G	0.208333
1	173828957	+	7.12038	28,0,0,0	7,0,6,0	6,0,4,0	28	23	downstream	ENSG00000117593	SINE/Alu	A->G	0.430769
1	173828963	+	6.56063	28,0,0,0	9,0,4,0	4,0,6,0	28	23	downstream	ENSG00000117593	SINE/Alu	A->G	0.453846
1	173828966	+	8.41325	28,0,0,0	5,0,7,0	3,0,7,0	28	22	downstream	ENSG00000117593	SINE/Alu	A->G	0.641667
1	173828973	+	3.51064	30,0,0,0	6,0,4,0	10,0,1,0	30	21	downstream	ENSG00000117593	SINE/Alu	A->G	0.245455
1	173829035	+	5.76761	35,0,0,0	11,0,4,0	10,0,4,0	35	29	downstream	ENSG00000117593	SINE/Alu	A->G	0.27619
1	173830131	+	4.39381	42,0,0,0	8,0,3,0	6,0,3,0	42	20	downstream	ENSG00000117593	SINE/Alu	A->G	0.30303
1	173830169	+	5.0645	36,0,0,0	3,0,2,0	2,0,4,0	36	11	downstream	ENSG00000117593	SINE/Alu	A->G	0.533333
1	173830196	+	4.75418	34,0,0,0	4,0,4,0	4,0,2,0	34	14	downstream	ENSG00000117593	SINE/Alu	A->G	0.416667
1	173831651	+	1.9431	30,0,0,0	10,0,1,0	8,0,2,0	30	21	downstream	ENSG00000117593	SINE/Alu	A->G	0.145455
1	173831663	+	2.6891	35,0,0,0	9,0,2,0	9,0,2,0	35	22	downstream	ENSG00000117593	SINE/Alu	A->G	0.181818
1	173831669	+	1.96057	35,0,0,0	7,0,2,0	10,0,1,0	35	20	downstream	ENSG00000117593	SINE/Alu	A->G	0.156566
1	173834140	-	1.54491	38,0,0,0	33,0,2,0	39,0,1,0	38	75	intergenic	*	SINE/Alu	A->G	0.0410714
1	173834215	-	4.61543	47,0,0,0	17,0,3,0	20,0,4,0	47	44	intergenic	*	SINE/Alu	A->G	0.158333
1	173834225	-	3.14329	53,0,0,0	18,0,2,0	20,0,3,0	53	43	intergenic	*	SINE/Alu	A->G	0.115217
1	173836542	-	2.49729	30,0,0,0	16,0,2,0	16,0,2,0	30	36	intergenic	*	SINE/Alu	A->G	0.111111
1	173913196	-	4.13932	39,0,0,0	3,0,2,0	2,0,3,0	39	10	gene; intron; transcript	ENSG00000135870	SINE/Alu	A->G	0.5
1	174423942	+	4.9575	30,0,0,0	1,0,4,0	3,0,2,0	30	10	gene; intron; transcript	ENSG00000152061	SINE/Alu	A->G	0.6
1	174423952	+	1.34435	34,0,0,0	4,0,1,0	5,0,1,0	34	11	gene; intron; transcript	ENSG00000152061	SINE/Alu	A->G	0.183333
1	179042482	+	2.86134	31,0,0,0	5,0,3,0	6,0,1,0	31	15	3-prime-UTR; exon; gene; transcript	ENSG00000116199	SINE/Alu	A->G	0.258929
1	179042544	+	2.90266	22,0,0,0	4,0,2,0	6,0,2,0	22	14	3-prime-UTR; exon; gene; transcript	ENSG00000116199	SINE/Alu	A->G	0.291667
1	179042616	+	6.30601	23,0,0,0	4,0,5,0	3,0,3,0	23	15	3-prime-UTR; exon; gene; transcript	ENSG00000116199	SINE/Alu	A->G	0.527778
1	179042623	+	2.0269	26,0,0,0	7,0,2,0	6,0,1,0	26	16	3-prime-UTR; exon; gene; transcript	ENSG00000116199	SINE/Alu	A->G	0.18254
1	179042692	+	3.60843	35,0,0,0	5,0,3,0	8,0,2,0	35	18	3-prime-UTR; exon; gene; transcript	ENSG00000116199	SINE/Alu	A->G	0.2875
1	179042697	+	6.13075	35,0,0,0	5,0,3,0	4,0,5,0	35	17	3-prime-UTR; exon; gene; transcript	ENSG00000116199	SINE/Alu	A->G	0.465278
1	179042701	+	7.64401	34,0,0,0	3,0,5,0	3,0,6,0	34	17	3-prime-UTR; exon; gene; transcript	ENSG00000116199	SINE/Alu	A->G	0.645833
1	179042905	+	2.50791	35,0,0,0	19,0,1,0	12,0,3,0	35	35	3-prime-UTR; exon; gene; transcript	ENSG00000116199	no_Repeat	A->G	0.125
1	179044092	+	2.47551	26,0,0,0	13,0,2,0	21,0,2,0	26	38	3-prime-UTR; exon; gene; transcript	ENSG00000116199	SINE/Alu	A->G	0.110145
1	179044100	+	8.86544	27,0,0,0	9,0,6,0	8,0,14,0	27	37	3-prime-UTR; exon; gene; transcript	ENSG00000116199	SINE/Alu	A->G	0.518182
1	179044180	+	9.01261	38,0,0,0	0,0,10,0	2,0,11,0	38	23	3-prime-UTR; exon; gene; transcript	ENSG00000116199	SINE/Alu	A->G	0.923077
1	179044206	+	5.4172	35,0,0,0	4,0,3,0	7,0,4,0	35	18	3-prime-UTR; exon; gene; transcript	ENSG00000116199	SINE/Alu	A->G	0.396104
1	179044212	+	2.75506	33,0,0,0	6,0,2,0	9,0,2,0	33	19	3-prime-UTR; exon; gene; transcript	ENSG00000116199	SINE/Alu	A->G	0.215909
1	179044216	+	7.60278	34,0,0,0	4,0,5,0	5,0,6,0	34	20	3-prime-UTR; exon; gene; transcript	ENSG00000116199	SINE/Alu	A->G	0.550505
1	179044242	+	2.09648	39,0,0,0	5,0,2,0	5,0,1,0	39	13	3-prime-UTR; exon; gene; transcript	ENSG00000116199	SINE/Alu	A->G	0.22619
1	179044252	+	4.39256	38,0,0,0	5,0,4,0	9,0,2,0	38	20	3-prime-UTR; exon; gene; transcript	ENSG00000116199	SINE/Alu	A->G	0.313131
1	179070646	-	2.83162	35,0,0,0	5,0,1,0	7,0,3,0	35	16	3-prime-UTR; exon; gene; transcript	ENSG00000143322	SINE/Alu	A->G	0.233333
1	179325957	+	2.73051	26,0,0,0	6,0,2,0	10,0,2,0	26	20	3-prime-UTR; exon; gene; transcript	ENSG00000057252	SINE/Alu	A->G	0.208333
1	179326908	+	5.73669	32,0,0,0	4,0,4,0	4,0,3,0	32	15	3-prime-UTR; exon; gene; transcript	ENSG00000057252	SINE/Alu	A->G	0.464286
1	179869574	+	6.31001	42,0,0,0	3,0,3,0	3,0,5,0	42	14	gene; intron; transcript	ENSG00000143337	srpRNA	A->G	0.5625
1	181018236	+	6.61457	12,0,0,0	3,0,3,0	3,0,6,0	12	15	CDS; exon; gene; transcript	ENSG00000153029	no_Repeat	A->G	0.583333
1	182833105	+	2.00967	34,0,0,0	7,0,1,0	7,0,2,0	34	17	gene; intron; transcript	ENSG00000135829	SINE/Alu	A->G	0.173611
1	182833416	+	2.62292	39,0,0,0	11,0,3,0	11,0,1,0	39	26	gene; intron; transcript	ENSG00000135829	SINE/Alu	A->G	0.14881
1	184761274	-	2.06999	40,0,0,0	7,0,1,0	4,0,2,0	40	14	3-prime-UTR; exon; gene; intron; transcript	ENSG00000135842	SINE/Alu	A->G	0.229167
1	184762524	-	2.71174	37,0,0,0	7,0,2,0	10,0,2,0	37	21	3-prime-UTR; exon; gene; intron; transcript	ENSG00000135842	SINE/Alu	A->G	0.194444
1	184762590	-	1.89487	40,0,0,0	11,0,2,0	11,0,1,0	40	25	3-prime-UTR; exon; gene; intron; transcript	ENSG00000135842	SINE/Alu	A->G	0.11859
1	184762627	-	1.8919	37,0,0,0	12,0,1,0	10,0,2,0	37	25	3-prime-UTR; exon; gene; intron; transcript	ENSG00000135842	SINE/Alu	A->G	0.121795
1	193018428	-	3.54343	37,0,0,0	9,0,3,0	6,0,2,0	37	20	gene; intron; transcript	ENSG00000116750	SINE/Alu	A->G	0.25
1	198864242	-	1.29677	31,0,0,0	5,0,1,0	7,0,1,0	31	14	intergenic	*	SINE/Alu	A->G	0.145833
1	201104112	-	1.47292	0,0,0,30	0,1,0,42	0,2,0,45	30	90	3-prime-UTR; exon; gene; transcript	ENSG00000116857	no_Repeat	T->C	0.0329045
1	202554242	+	2.86681	46,0,0,0	4,0,2,0	7,0,2,0	46	15	3-prime-UTR; exon; gene; transcript	ENSG00000077157	SINE/Alu	A->G	0.277778
1	202554257	+	3.85891	51,0,0,0	3,0,2,0	5,0,3,0	51	13	3-prime-UTR; exon; gene; transcript	ENSG00000077157	SINE/Alu	A->G	0.3875
1	202554308	+	1.31134	42,0,0,0	6,0,1,0	5,0,1,0	42	13	3-prime-UTR; exon; gene; transcript	ENSG00000077157	SINE/Alu	A->G	0.154762
1	202554325	+	3.93282	43,0,0,0	5,0,2,0	2,0,3,0	43	12	3-prime-UTR; exon; gene; transcript	ENSG00000077157	SINE/Alu	A->G	0.442857
1	202554345	+	2.90238	48,0,0,0	5,0,2,0	5,0,2,0	48	14	3-prime-UTR; exon; gene; transcript	ENSG00000077157	SINE/Alu	A->G	0.285714
1	204087735	+	6.39449	31,0,0,0	2,0,3,0	2,0,5,0	31	12	exon; gene; intron; transcript	ENSG00000143842	SINE/Alu	A->G	0.657143
1	204087746	+	1.34386	31,0,0,0	4,0,1,0	5,0,1,0	31	11	exon; gene; intron; transcript	ENSG00000143842	SINE/Alu	A->G	0.183333
1	204503166	+	4.16774	36,0,0,0	11,0,3,0	10,0,3,0	36	27	gene; intron; transcript	ENSG00000198625	SINE/Alu	A->G	0.222527
1	204503641	+	4.73874	35,0,0,0	4,0,2,0	1,0,4,0	35	11	gene; intron; transcript	ENSG00000198625	SINE/Alu	A->G	0.566667
1	204503664	+	4.02496	30,0,0,0	3,0,2,0	3,0,3,0	30	11	gene; intron; transcript	ENSG00000198625	SINE/Alu	A->G	0.45
1	204503690	+	1.28263	32,0,0,0	6,0,1,0	7,0,1,0	32	15	gene; intron; transcript	ENSG00000198625	SINE/Alu	A->G	0.133929
1	204503716	+	2.04936	34,0,0,0	5,0,2,0	7,0,1,0	34	15	gene; intron; transcript	ENSG00000198625	SINE/Alu	A->G	0.205357
1	204503719	+	2.07172	34,0,0,0	5,0,2,0	6,0,1,0	34	14	gene; intron; transcript	ENSG00000198625	SINE/Alu	A->G	0.214286
1	204504931	+	2.04923	39,0,0,0	8,0,1,0	4,0,2,0	39	15	gene; intron; transcript	ENSG00000198625	SINE/Alu	A->G	0.222222
1	204505170	+	1.32709	27,0,0,0	5,0,1,0	5,0,1,0	27	12	gene; intron; transcript	ENSG00000198625	SINE/Alu	A->G	0.166667
1	204505174	+	2.12573	29,0,0,0	5,0,1,0	4,0,2,0	29	12	gene; intron; transcript	ENSG00000198625	SINE/Alu	A->G	0.25
1	204505257	+	4.95589	36,0,0,0	1,0,4,0	3,0,2,0	36	10	gene; intron; transcript	ENSG00000198625	SINE/Alu	A->G	0.6
1	204505259	+	1.36568	36,0,0,0	4,0,1,0	4,0,1,0	36	10	gene; intron; transcript	ENSG00000198625	SINE/Alu	A->G	0.2
1	204505260	+	5.94976	37,0,0,0	1,0,4,0	2,0,3,0	37	10	gene; intron; transcript	ENSG00000198625	SINE/Alu	A->G	0.7
1	204505312	+	3.85724	43,0,0,0	4,0,1,0	4,0,4,0	43	13	gene; intron; transcript	ENSG00000198625	SINE/Alu	A->G	0.35
1	204519734	+	1.83061	23,0,0,0	10,0,2,0	18,0,1,0	23	31	3-prime-UTR; exon; gene; intron; transcript	ENSG00000198625	SINE/Alu	A->G	0.109649
1	204519778	+	1.76284	23,0,0,0	13,0,2,0	23,0,1,0	23	39	3-prime-UTR; exon; gene; intron; transcript	ENSG00000198625	SINE/Alu	A->G	0.0875
1	204520194	+	1.6232	38,0,0,0	28,0,2,0	29,0,1,0	38	60	3-prime-UTR; exon; gene; intron; transcript	ENSG00000198625	SINE/Alu	A->G	0.05
1	204520232	+	3.54228	37,0,0,0	38,0,3,0	32,0,3,0	37	76	3-prime-UTR; exon; gene; intron; transcript	ENSG00000198625	SINE/Alu	A->G	0.0794425
1	204520235	+	1.53033	36,0,0,0	40,0,2,0	35,0,1,0	36	78	3-prime-UTR; exon; gene; intron; transcript	ENSG00000198625	SINE/Alu	A->G	0.0376984
1	204520250	+	2.19874	31,0,0,0	38,0,2,0	32,0,2,0	31	74	3-prime-UTR; exon; gene; intron; transcript	ENSG00000198625	SINE/Alu	A->G	0.0544118
1	204520274	+	5.00673	37,0,0,0	33,0,6,0	30,0,2,0	37	71	3-prime-UTR; exon; gene; intron; transcript	ENSG00000198625	SINE/Alu	A->G	0.108173
1	204520275	+	2.2254	38,0,0,0	37,0,2,0	29,0,2,0	38	70	3-prime-UTR; exon; gene; intron; transcript	ENSG00000198625	SINE/Alu	A->G	0.0578991
1	204520394	+	1.6014	38,0,0,0	30,0,1,0	31,0,2,0	38	64	3-prime-UTR; exon; gene; intron; transcript	ENSG00000198625	SINE/Alu	A->G	0.0464321
1	204520442	+	1.77119	26,0,0,0	18,0,1,0	17,0,2,0	26	38	3-prime-UTR; exon; gene; intron; transcript	ENSG00000198625	SINE/Alu	A->G	0.0789474
1	204521238	+	1.71679	39,0,0,0	22,0,2,0	20,0,1,0	39	45	3-prime-UTR; exon; gene; intron; transcript	ENSG00000198625	SINE/Alu	A->G	0.0654762
1	204521244	+	4.61348	36,0,0,0	20,0,4,0	17,0,3,0	36	44	3-prime-UTR; exon; gene; intron; transcript	ENSG00000198625	SINE/Alu	A->G	0.158333
1	204521254	+	9.94788	37,0,0,0	13,0,10,0	10,0,10,0	37	43	3-prime-UTR; exon; gene; intron; transcript	ENSG00000198625	SINE/Alu	A->G	0.467391
1	204521294	+	5.38561	35,0,0,0	16,0,5,0	20,0,3,0	35	44	3-prime-UTR; exon; gene; intron; transcript	ENSG00000198625	SINE/Alu	A->G	0.184265
1	204521322	+	8.48572	33,0,0,0	9,0,6,0	9,0,8,0	33	32	3-prime-UTR; exon; gene; intron; transcript	ENSG00000198625	SINE/Alu	A->G	0.435294
1	204521391	+	1.94562	21,0,0,0	7,0,2,0	11,0,1,0	21	21	3-prime-UTR; exon; gene; intron; transcript	ENSG00000198625	SINE/Alu	A->G	0.152778
1	204521400	+	1.236	23,0,0,0	8,0,1,0	9,0,1,0	23	19	3-prime-UTR; exon; gene; intron; transcript	ENSG00000198625	SINE/Alu	A->G	0.105556
1	204521550	+	5.47179	24,0,0,0	15,0,4,0	3,0,6,0	24	28	3-prime-UTR; exon; gene; intron; transcript	ENSG00000198625	SINE/Alu	A->G	0.438596
1	204521568	+	1.15281	26,0,0,0	18,0,1,0	9,0,1,0	26	29	3-prime-UTR; exon; gene; intron; transcript	ENSG00000198625	SINE/Alu	A->G	0.0763158
1	204521576	+	1.85255	25,0,0,0	17,0,2,0	9,0,1,0	25	29	3-prime-UTR; exon; gene; intron; transcript	ENSG00000198625	SINE/Alu	A->G	0.102632
1	204521590	+	1.77117	29,0,0,0	21,0,2,0	14,0,1,0	29	38	3-prime-UTR; exon; gene; intron; transcript	ENSG00000198625	SINE/Alu	A->G	0.0768116
1	204521616	+	3.08912	29,0,0,0	21,0,3,0	22,0,2,0	29	48	3-prime-UTR; exon; gene; intron; transcript	ENSG00000198625	SINE/Alu	A->G	0.104167
1	204521631	+	7.35544	30,0,0,0	23,0,5,0	19,0,6,0	30	53	3-prime-UTR; exon; gene; intron; transcript	ENSG00000198625	SINE/Alu	A->G	0.209286
1	204521634	+	4.50225	28,0,0,0	24,0,5,0	21,0,2,0	28	52	3-prime-UTR; exon; gene; intron; transcript	ENSG00000198625	SINE/Alu	A->G	0.129685
1	204524357	+	3.02784	26,0,0,0	28,0,2,0	21,0,3,0	26	54	3-prime-UTR; exon; gene; intron; transcript	ENSG00000198625	SINE/Alu	A->G	0.0958333
1	204524400	+	1.73842	30,0,0,0	21,0,1,0	18,0,2,0	30	42	3-prime-UTR; exon; gene; intron; transcript	ENSG00000198625	SINE/Alu	A->G	0.0727273
1	204524412	+	4.78192	30,0,0,0	12,0,5,0	16,0,2,0	30	35	3-prime-UTR; exon; gene; intron; transcript	ENSG00000198625	SINE/Alu	A->G	0.202614
1	204524448	+	1.23745	31,0,0,0	7,0,1,0	10,0,1,0	31	19	3-prime-UTR; exon; gene; intron; transcript	ENSG00000198625	SINE/Alu	A->G	0.107955
1	204524449	+	1.23759	31,0,0,0	7,0,1,0	10,0,1,0	31	19	3-prime-UTR; exon; gene; intron; transcript	ENSG00000198625	SINE/Alu	A->G	0.107955
1	204524457	+	3.57501	27,0,0,0	6,0,2,0	8,0,3,0	27	19	3-prime-UTR; exon; gene; intron; transcript	ENSG00000198625	SINE/Alu	A->G	0.261364
1	204524488	+	4.28312	26,0,0,0	7,0,2,0	10,0,4,0	26	23	3-prime-UTR; exon; gene; intron; transcript	ENSG00000198625	SINE/Alu	A->G	0.253968
1	204524533	+	8.58156	23,0,0,0	4,0,5,0	6,0,10,0	23	25	3-prime-UTR; exon; gene; intron; transcript	ENSG00000198625	SINE/Alu	A->G	0.590278
1	204524543	+	3.39401	23,0,0,0	8,0,1,0	13,0,4,0	23	26	3-prime-UTR; exon; gene; intron; transcript	ENSG00000198625	SINE/Alu	A->G	0.173203
1	204524546	+	8.00584	20,0,0,0	4,0,5,0	2,0,14,0	20	25	3-prime-UTR; exon; gene; intron; transcript	ENSG00000198625	SINE/Alu	A->G	0.715278
1	204524555	+	7.12934	24,0,0,0	6,0,3,0	7,0,9,0	24	25	3-prime-UTR; exon; gene; intron; transcript	ENSG00000198625	SINE/Alu	A->G	0.447917
1	204524806	+	3.45917	34,0,0,0	8,0,3,0	10,0,2,0	34	23	3-prime-UTR; exon; gene; intron; transcript	ENSG00000198625	SINE/Alu	A->G	0.219697
1	204524817	+	2.68877	34,0,0,0	8,0,3,0	10,0,1,0	34	22	3-prime-UTR; exon; gene; intron; transcript	ENSG00000198625	SINE/Alu	A->G	0.181818
1	204524837	+	1.19773	34,0,0,0	10,0,1,0	11,0,1,0	34	23	3-prime-UTR; exon; gene; intron; transcript	ENSG00000198625	SINE/Alu	A->G	0.0871212
1	204524840	+	1.18827	36,0,0,0	11,0,1,0	11,0,1,0	36	24	3-prime-UTR; exon; gene; intron; transcript	ENSG00000198625	SINE/Alu	A->G	0.0833333
1	204524841	+	1.19047	38,0,0,0	11,0,1,0	11,0,1,0	38	24	3-prime-UTR; exon; gene; intron; transcript	ENSG00000198625	SINE/Alu	A->G	0.0833333
1	204524842	+	1.91729	37,0,0,0	10,0,2,0	10,0,1,0	37	23	3-prime-UTR; exon; gene; intron; transcript	ENSG00000198625	SINE/Alu	A->G	0.128788
1	204524846	+	7.53632	39,0,0,0	8,0,5,0	7,0,6,0	39	26	3-prime-UTR; exon; gene; intron; transcript	ENSG00000198625	SINE/Alu	A->G	0.423077
1	204524866	+	2.77556	40,0,0,0	4,0,3,0	10,0,1,0	40	18	3-prime-UTR; exon; gene; intron; transcript	ENSG00000198625	SINE/Alu	A->G	0.25974
1	204524914	+	3.60465	45,0,0,0	5,0,3,0	8,0,2,0	45	18	3-prime-UTR; exon; gene; intron; transcript	ENSG00000198625	SINE/Alu	A->G	0.2875
1	204524950	+	5.36171	50,0,0,0	17,0,5,0	20,0,3,0	50	45	3-prime-UTR; exon; gene; intron; transcript	ENSG00000198625	SINE/Alu	A->G	0.178854
1	204525548	+	4.90456	44,0,0,0	12,0,4,0	11,0,3,0	44	30	3-prime-UTR; exon; gene; intron; transcript	ENSG00000198625	SINE/Alu	A->G	0.232143
1	204525579	+	1.2831	49,0,0,0	6,0,1,0	7,0,1,0	49	15	3-prime-UTR; exon; gene; intron; transcript	ENSG00000198625	SINE/Alu	A->G	0.133929
1	204525591	+	1.16658	49,0,0,0	15,0,1,0	10,0,1,0	49	27	3-prime-UTR; exon; gene; intron; transcript	ENSG00000198625	SINE/Alu	A->G	0.0767045
1	204525592	+	1.8713	51,0,0,0	15,0,1,0	9,0,2,0	51	27	3-prime-UTR; exon; gene; intron; transcript	ENSG00000198625	SINE/Alu	A->G	0.122159
1	204525593	+	6.66764	53,0,0,0	9,0,5,0	8,0,4,0	53	26	3-prime-UTR; exon; gene; intron; transcript	ENSG00000198625	SINE/Alu	A->G	0.345238
1	204525639	+	2.41646	46,0,0,0	21,0,3,0	19,0,1,0	46	44	3-prime-UTR; exon; gene; intron; transcript	ENSG00000198625	SINE/Alu	A->G	0.0875
1	204525641	+	3.86331	50,0,0,0	21,0,3,0	17,0,3,0	50	44	3-prime-UTR; exon; gene; intron; transcript	ENSG00000198625	SINE/Alu	A->G	0.1375
1	204525647	+	1.72295	50,0,0,0	22,0,2,0	19,0,1,0	50	44	3-prime-UTR; exon; gene; intron; transcript	ENSG00000198625	SINE/Alu	A->G	0.0666667
1	204525648	+	3.11729	50,0,0,0	22,0,3,0	18,0,2,0	50	45	3-prime-UTR; exon; gene; intron; transcript	ENSG00000198625	SINE/Alu	A->G	0.11
1	204525649	+	7.52072	42,0,0,0	15,0,9,0	16,0,4,0	42	44	3-prime-UTR; exon; gene; intron; transcript	ENSG00000198625	SINE/Alu	A->G	0.2875
1	204525665	+	3.0396	50,0,0,0	23,0,4,0	25,0,1,0	50	53	3-prime-UTR; exon; gene; intron; transcript	ENSG00000198625	SINE/Alu	A->G	0.0933048
1	204525666	+	9.41702	50,0,0,0	18,0,9,0	19,0,8,0	50	54	3-prime-UTR; exon; gene; intron; transcript	ENSG00000198625	SINE/Alu	A->G	0.314815
1	204525667	+	9.01334	50,0,0,0	18,0,9,0	21,0,7,0	50	55	3-prime-UTR; exon; gene; intron; transcript	ENSG00000198625	SINE/Alu	A->G	0.291667
1	204525669	+	5.1942	48,0,0,0	23,0,4,0	24,0,4,0	48	55	3-prime-UTR; exon; gene; intron; transcript	ENSG00000198625	SINE/Alu	A->G	0.145503
1	204525672	+	4.47458	53,0,0,0	23,0,4,0	24,0,3,0	53	54	3-prime-UTR; exon; gene; intron; transcript	ENSG00000198625	SINE/Alu	A->G	0.12963
1	204525717	+	6.17002	54,0,0,0	19,0,4,0	16,0,5,0	54	44	3-prime-UTR; exon; gene; intron; transcript	ENSG00000198625	SINE/Alu	A->G	0.206004
1	204525744	+	7.00164	51,0,0,0	12,0,4,0	15,0,6,0	51	37	3-prime-UTR; exon; gene; intron; transcript	ENSG00000198625	SINE/Alu	A->G	0.267857
1	204526554	+	2.42686	28,0,0,0	21,0,1,0	18,0,3,0	28	43	3-prime-UTR; exon; gene; intron; transcript	ENSG00000198625	SINE/Alu	A->G	0.0941558
1	204526595	+	6.74087	33,0,0,0	23,0,4,0	20,0,6,0	33	53	3-prime-UTR; exon; gene; intron; transcript	ENSG00000198625	SINE/Alu	A->G	0.189459
1	204526611	+	5.24301	23,0,0,0	20,0,2,0	18,0,6,0	23	46	3-prime-UTR; exon; gene; intron; transcript	ENSG00000198625	SINE/Alu	A->G	0.170455
1	204526630	+	1.64803	36,0,0,0	27,0,2,0	26,0,1,0	36	56	3-prime-UTR; exon; gene; intron; transcript	ENSG00000198625	SINE/Alu	A->G	0.0530013
1	204526631	+	7.28077	34,0,0,0	20,0,8,0	23,0,4,0	34	55	3-prime-UTR; exon; gene; intron; transcript	ENSG00000198625	SINE/Alu	A->G	0.216931
1	204526649	+	4.68241	28,0,0,0	14,0,5,0	19,0,2,0	28	40	3-prime-UTR; exon; gene; intron; transcript	ENSG00000198625	SINE/Alu	A->G	0.179198
1	204526660	+	7.9169	33,0,0,0	14,0,6,0	15,0,6,0	33	41	3-prime-UTR; exon; gene; intron; transcript	ENSG00000198625	SINE/Alu	A->G	0.292857
1	204526710	+	6.66818	30,0,0,0	4,0,5,0	1,0,4,0	30	14	3-prime-UTR; exon; gene; intron; transcript	ENSG00000198625	SINE/Alu	A->G	0.677778
1	204526727	+	3.63706	28,0,0,0	7,0,1,0	3,0,4,0	28	15	3-prime-UTR; exon; gene; intron; transcript	ENSG00000198625	SINE/Alu	A->G	0.348214
1	205695227	-	2.12534	30,0,0,0	3,0,2,0	6,0,1,0	30	12	gene; intron; transcript	ENSG00000069275	SINE/Alu	A->G	0.271429
1	205707941	-	1.2956	41,0,0,0	5,0,1,0	7,0,1,0	41	14	gene; intron; transcript	ENSG00000069275	SINE/Alu	A->G	0.145833
1	205708032	-	1.34473	37,0,0,0	4,0,1,0	5,0,1,0	37	11	gene; intron; transcript	ENSG00000069275	SINE/Alu	A->G	0.183333
1	207942343	+	4.31404	36,0,0,0	6,0,1,0	10,0,5,0	36	22	exon; gene; intron; transcript	ENSG00000117335	SINE/Alu	A->G	0.238095
1	207942427	+	4.24667	48,0,0,0	8,0,4,0	10,0,2,0	48	24	exon; gene; intron; transcript	ENSG00000117335	SINE/Alu	A->G	0.25
1	207942447	+	1.89357	45,0,0,0	11,0,2,0	11,0,1,0	45	25	exon; gene; intron; transcript	ENSG00000117335	SINE/Alu	A->G	0.11859
1	207942456	+	7.16015	50,0,0,0	8,0,5,0	6,0,5,0	50	24	exon; gene; intron; transcript	ENSG00000117335	SINE/Alu	A->G	0.41958
1	207942472	+	8.00412	48,0,0,0	1,0,6,0	1,0,6,0	48	14	exon; gene; intron; transcript	ENSG00000117335	SINE/Alu	A->G	0.857143
1	207942483	+	2.0929	44,0,0,0	4,0,1,0	6,0,2,0	44	13	exon; gene; intron; transcript	ENSG00000117335	SINE/Alu	A->G	0.225
1	207943187	+	7.87656	23,0,0,0	6,0,7,0	3,0,5,0	23	21	exon; gene; intron; transcript	ENSG00000117335	SINE/Alu	A->G	0.581731
1	207943188	+	6.31158	25,0,0,0	6,0,7,0	3,0,2,0	25	18	exon; gene; intron; transcript	ENSG00000117335	SINE/Alu	A->G	0.469231
1	207943208	+	2.71068	29,0,0,0	10,0,3,0	7,0,1,0	29	21	exon; gene; intron; transcript	ENSG00000117335	SINE/Alu	A->G	0.177885
1	207943275	+	2.90166	38,0,0,0	5,0,1,0	5,0,3,0	38	14	exon; gene; intron; transcript	ENSG00000117335	SINE/Alu	A->G	0.270833
1	207943285	+	3.69159	40,0,0,0	5,0,2,0	6,0,3,0	40	16	exon; gene; intron; transcript	ENSG00000117335	SINE/Alu	A->G	0.309524
1	207943291	+	1.25854	42,0,0,0	7,0,1,0	8,0,1,0	42	17	exon; gene; intron; transcript	ENSG00000117335	SINE/Alu	A->G	0.118056
1	207943325	+	10.5532	42,0,0,0	6,0,13,0	3,0,13,0	42	35	exon; gene; intron; transcript	ENSG00000117335	SINE/Alu	A->G	0.748355
1	207943333	+	3.23671	42,0,0,0	17,0,2,0	13,0,3,0	42	35	exon; gene; intron; transcript	ENSG00000117335	SINE/Alu	A->G	0.146382
1	207943385	+	3.35722	46,0,0,0	13,0,2,0	10,0,3,0	46	28	exon; gene; intron; transcript	ENSG00000117335	SINE/Alu	A->G	0.182051
1	211547285	+	1.85105	41,0,0,0	14,0,1,0	12,0,2,0	41	29	3-prime-UTR; exon; gene; transcript	ENSG00000082512	SINE/Alu	A->G	0.104762
1	212114902	-	1.87229	23,0,0,0	12,0,2,0	12,0,1,0	23	27	3-prime-UTR; exon; gene; transcript	ENSG00000143493	SINE/Alu	A->G	0.10989
1	212157263	-	1.34434	39,0,0,0	4,0,1,0	5,0,1,0	39	11	gene; intron; transcript	ENSG00000143493	SINE/Alu	A->G	0.183333
1	212220995	+	2.09598	28,0,0,0	6,0,1,0	4,0,2,0	28	13	gene; intron; transcript	ENSG00000143476	SINE/Alu	A->G	0.238095
1	212763566	+	24.6458	0,0,0,21	0,6,0,0	0,10,0,0	21	16	gene; intron; transcript	ENSG00000162772	no_Repeat	T->C	1
1	213165878	-	2.46249	0,0,16,0	1,0,19,0	3,0,16,0	16	39	3-prime-UTR; exon; gene; transcript	ENSG00000174606	no_Repeat	G->A	0.103947
1	214213147	+	2.47518	0,34,0,0	0,14,0,3	0,20,0,1	34	38	3-prime-UTR; exon; gene; transcript	ENSG00000117707	Simple_repeat	C->T	0.112045
1	214213149	+	1.77748	0,34,0,0	0,16,0,1	0,18,0,2	34	37	3-prime-UTR; exon; gene; transcript	ENSG00000117707	Simple_repeat	C->T	0.0794118
1	214524032	-	6.47238	15,0,0,0	7,0,3,0	8,0,6,0	15	24	3-prime-UTR; exon; gene; transcript	ENSG00000152104	SINE/Alu	A->G	0.364286
1	214524044	-	7.1067	13,0,0,0	3,0,7,0	8,0,5,0	13	23	3-prime-UTR; exon; gene; transcript	ENSG00000152104	SINE/Alu	A->G	0.542308
1	214524434	-	2.32138	24,0,0,0	26,0,3,0	25,0,1,0	24	55	3-prime-UTR; exon; gene; transcript	ENSG00000152104	SINE/Alu	A->G	0.0709549
1	214524522	-	4.0252	28,0,0,0	2,0,3,0	4,0,2,0	28	11	3-prime-UTR; exon; gene; transcript	ENSG00000152104	SINE/Alu	A->G	0.466667
1	214524548	-	2.00338	31,0,0,0	6,0,2,0	8,0,1,0	31	17	3-prime-UTR; exon; gene; transcript	ENSG00000152104	SINE/Alu	A->G	0.180556
1	214524556	-	2.04467	27,0,0,0	5,0,2,0	7,0,1,0	27	15	3-prime-UTR; exon; gene; transcript	ENSG00000152104	SINE/Alu	A->G	0.205357
1	214524566	-	6.47893	28,0,0,0	3,0,3,0	2,0,6,0	28	14	3-prime-UTR; exon; gene; transcript	ENSG00000152104	SINE/Alu	A->G	0.625
1	214524576	-	3.85798	26,0,0,0	4,0,2,0	4,0,3,0	26	13	3-prime-UTR; exon; gene; transcript	ENSG00000152104	SINE/Alu	A->G	0.380952
1	214529170	-	4.05967	27,0,0,0	12,0,4,0	14,0,2,0	27	32	3-prime-UTR; exon; gene; transcript	ENSG00000152104	no_Repeat	A->G	0.1875
1	214529218	-	1.88396	28,0,0,0	11,0,1,0	12,0,2,0	28	26	3-prime-UTR; exon; gene; transcript	ENSG00000152104	no_Repeat	A->G	0.113095
1	214529234	-	7.94015	24,0,0,0	5,0,5,0	4,0,8,0	24	22	3-prime-UTR; exon; gene; transcript	ENSG00000152104	no_Repeat	A->G	0.583333
1	214529247	-	1.95934	27,0,0,0	8,0,1,0	9,0,2,0	27	20	3-prime-UTR; exon; gene; transcript	ENSG00000152104	no_Repeat	A->G	0.146465
1	214529252	-	3.57462	28,0,0,0	7,0,1,0	7,0,4,0	28	19	3-prime-UTR; exon; gene; transcript	ENSG00000152104	no_Repeat	A->G	0.244318
1	214529253	-	1.97527	28,0,0,0	7,0,1,0	9,0,2,0	28	19	3-prime-UTR; exon; gene; transcript	ENSG00000152104	no_Repeat	A->G	0.153409
1	214529725	-	6.67807	40,0,0,0	5,0,4,0	2,0,6,0	40	17	3-prime-UTR; exon; gene; transcript	ENSG00000152104	no_Repeat	A->G	0.597222
1	214529740	-	5.49241	46,0,0,0	5,0,3,0	5,0,4,0	46	17	3-prime-UTR; exon; gene; transcript	ENSG00000152104	no_Repeat	A->G	0.409722
1	214529742	-	2.8052	45,0,0,0	6,0,2,0	7,0,2,0	45	17	3-prime-UTR; exon; gene; transcript	ENSG00000152104	no_Repeat	A->G	0.236111
1	214529774	-	1.23722	54,0,0,0	8,0,1,0	9,0,1,0	54	19	3-prime-UTR; exon; gene; transcript	ENSG00000152104	no_Repeat	A->G	0.105556
1	214801886	+	1.97406	47,0,0,0	7,0,1,0	9,0,2,0	47	19	gene; intron; transcript	ENSG00000117724	SINE/Alu	A->G	0.153409
1	220231263	-	6.01357	36,0,0,0	2,0,6,0	5,0,3,0	36	16	3-prime-UTR; exon; gene; intron; transcript	ENSG00000162813	SINE/Alu	A->G	0.5625
1	220231275	-	5.66046	40,0,0,0	5,0,3,0	3,0,4,0	40	15	3-prime-UTR; exon; gene; intron; transcript	ENSG00000162813	SINE/Alu	A->G	0.473214
1	220231276	-	2.04946	39,0,0,0	6,0,2,0	6,0,1,0	39	15	3-prime-UTR; exon; gene; intron; transcript	ENSG00000162813	SINE/Alu	A->G	0.196429
1	220231455	-	2.60504	40,0,0,0	12,0,1,0	11,0,3,0	40	27	3-prime-UTR; exon; gene; intron; transcript	ENSG00000162813	SINE/Alu	A->G	0.145604
1	220231461	-	1.85939	39,0,0,0	11,0,2,0	14,0,1,0	39	28	3-prime-UTR; exon; gene; intron; transcript	ENSG00000162813	SINE/Alu	A->G	0.110256
1	220231484	-	3.33793	45,0,0,0	11,0,1,0	13,0,4,0	45	29	3-prime-UTR; exon; gene; intron; transcript	ENSG00000162813	SINE/Alu	A->G	0.159314
1	220231487	-	9.2741	46,0,0,0	4,0,7,0	4,0,11,0	46	26	3-prime-UTR; exon; gene; intron; transcript	ENSG00000162813	SINE/Alu	A->G	0.684848
1	220231959	-	9.42776	36,0,0,0	3,0,10,0	2,0,8,0	36	23	3-prime-UTR; exon; gene; intron; transcript	ENSG00000162813	SINE/Alu	A->G	0.784615
1	220231963	-	4.98832	37,0,0,0	10,0,2,0	6,0,5,0	37	23	3-prime-UTR; exon; gene; intron; transcript	ENSG00000162813	SINE/Alu	A->G	0.310606
1	220232011	-	1.19896	43,0,0,0	7,0,1,0	14,0,1,0	43	23	3-prime-UTR; exon; gene; intron; transcript	ENSG00000162813	SINE/Alu	A->G	0.0958333
1	220232143	-	2.04926	32,0,0,0	6,0,2,0	6,0,1,0	32	15	3-prime-UTR; exon; gene; intron; transcript	ENSG00000162813	SINE/Alu	A->G	0.196429
1	220232144	-	2.07169	32,0,0,0	7,0,1,0	4,0,2,0	32	14	3-prime-UTR; exon; gene; intron; transcript	ENSG00000162813	SINE/Alu	A->G	0.229167
1	220947548	+	1.28318	29,0,0,0	7,0,1,0	6,0,1,0	29	15	gene; intron; transcript	ENSG00000117791	SINE/Alu	A->G	0.133929
1	220987888	+	2.9033	47,0,0,0	3,0,2,0	7,0,2,0	47	14	downstream	ENSG00000186205	SINE/Alu	A->G	0.311111
1	220991066	+	1.34356	29,0,0,0	4,0,1,0	5,0,1,0	29	11	downstream	ENSG00000186205	SINE/Alu	A->G	0.183333
1	220991127	+	3.9302	28,0,0,0	5,0,2,0	2,0,3,0	28	12	downstream	ENSG00000186205	SINE/Alu	A->G	0.442857
1	224181162	+	3.74048	15,0,0,0	3,0,2,0	7,0,3,0	15	15	intergenic	*	SINE/Alu	A->G	0.35
1	224192608	+	1.21381	0,34,0,0	1,11,0,0	1,8,0,0	34	21	intergenic	*	LINE/L1	C->A	0.0972222
1	224192629	+	7.04346	51,0,0,0	4,0,6,0	5,0,4,0	51	19	intergenic	*	LINE/L1	A->G	0.522222
1	224192633	+	4.43854	51,0,0,0	8,0,2,0	5,0,4,0	51	19	intergenic	*	LINE/L1	A->G	0.322222
1	224192683	+	3.04716	71,0,0,0	4,0,2,0	3,0,2,0	71	11	intergenic	*	LINE/L1	A->G	0.366667
1	224192693	+	3.04631	75,0,0,0	4,0,2,0	3,0,2,0	75	11	intergenic	*	LINE/L1	A->G	0.366667
1	224372331	+	4.54521	65,0,0,0	1,0,4,0	5,0,2,0	65	12	gene; intron; transcript	ENSG00000143753	SINE/Alu	A->G	0.542857
1	224372492	+	2.90227	50,0,0,0	6,0,2,0	4,0,2,0	50	14	gene; intron; transcript	ENSG00000143753	SINE/Alu	A->G	0.291667
1	224372581	+	2.02791	62,0,0,0	5,0,2,0	8,0,1,0	62	16	gene; intron; transcript	ENSG00000143753	SINE/Alu	A->G	0.198413
1	224372582	+	1.99129	61,0,0,0	6,0,1,0	9,0,2,0	61	18	gene; intron; transcript	ENSG00000143753	SINE/Alu	A->G	0.162338
1	224378170	+	1.90651	74,0,0,0	9,0,2,0	12,0,1,0	74	24	gene; intron; transcript	ENSG00000143753	SINE/Alu	A->G	0.129371
1	224378908	+	2.99091	52,0,0,0	5,0,2,0	3,0,2,0	52	12	gene; intron; transcript	ENSG00000143753	SINE/Alu	A->G	0.342857
1	224549924	+	1.2969	38,0,0,0	6,0,1,0	6,0,1,0	38	14	gene; intron; transcript	ENSG00000143771	SINE/Alu	A->G	0.142857
1	225125472	+	5.06688	55,0,0,0	3,0,5,0	6,0,2,0	55	16	gene; intron; transcript	ENSG00000185842	LINE/L1	A->G	0.4375
1	225125680	+	2.1255	58,0,0,0	5,0,2,0	4,0,1,0	58	12	gene; intron; transcript	ENSG00000185842	LINE/L1	A->G	0.242857
1	225126004	+	1.18305	66,0,0,0	13,0,1,0	10,0,1,0	66	25	gene; intron; transcript	ENSG00000185842	LINE/L1	A->G	0.0811688
1	225126081	+	2.19686	60,0,0,0	4,0,1,0	3,0,2,0	60	10	gene; intron; transcript	ENSG00000185842	LINE/L1	A->G	0.3
1	225678153	-	7.77756	60,0,0,0	3,0,4,0	7,0,8,0	60	22	3-prime-UTR; exon; gene; intron; transcript	ENSG00000154380	SINE/Alu	A->G	0.552381
1	225678219	-	3.43634	68,0,0,0	8,0,1,0	11,0,4,0	68	24	3-prime-UTR; exon; gene; intron; transcript	ENSG00000154380	SINE/Alu	A->G	0.188889
1	225679902	-	2.41803	49,0,0,0	25,0,2,0	15,0,2,0	49	44	3-prime-UTR; exon; gene; intron; transcript	ENSG00000154380	SINE/Alu	A->G	0.0958606
1	225679925	-	5.17432	50,0,0,0	19,0,9,0	13,0,1,0	50	42	3-prime-UTR; exon; gene; intron; transcript	ENSG00000154380	SINE/Alu	A->G	0.196429
1	225679926	-	2.43664	50,0,0,0	24,0,3,0	14,0,1,0	50	42	3-prime-UTR; exon; gene; intron; transcript	ENSG00000154380	SINE/Alu	A->G	0.0888889
1	225679948	-	4.52482	56,0,0,0	29,0,6,0	14,0,1,0	56	50	3-prime-UTR; exon; gene; intron; transcript	ENSG00000154380	SINE/Alu	A->G	0.119048
1	225974581	+	6.61168	59,0,0,0	25,0,6,0	27,0,4,0	59	62	CDS; exon; gene; intron; transcript	ENSG00000143742	SINE/Alu	A->G	0.16129
1	225974614	+	11.096	68,0,0,0	21,0,15,0	20,0,11,0	68	67	CDS; exon; gene; intron; transcript	ENSG00000143742	SINE/Alu	A->G	0.385753
1	225974645	+	2.97984	70,0,0,0	31,0,1,0	24,0,4,0	70	60	CDS; exon; gene; intron; transcript	ENSG00000143742	SINE/Alu	A->G	0.0870536
1	225974735	+	2.0483	70,0,0,0	4,0,2,0	8,0,1,0	70	15	gene; intron; transcript	ENSG00000143742	SINE/Alu	A->G	0.222222
1	225974746	+	6.69428	70,0,0,0	0,0,5,0	2,0,5,0	70	12	gene; intron; transcript	ENSG00000143742	SINE/Alu	A->G	0.857143
1	225974748	+	6.92709	72,0,0,0	2,0,4,0	2,0,5,0	72	13	gene; intron; transcript	ENSG00000143742	SINE/Alu	A->G	0.690476
1	225975186	+	2.90082	65,0,0,0	6,0,1,0	4,0,3,0	65	14	gene; intron; transcript	ENSG00000143742	SINE/Alu	A->G	0.285714
1	225975941	+	1.946	67,0,0,0	11,0,1,0	7,0,2,0	67	21	gene; intron; transcript	ENSG00000143742	SINE/Alu	A->G	0.152778
1	225975950	+	2.73257	65,0,0,0	8,0,3,0	8,0,1,0	65	20	gene; intron; transcript	ENSG00000143742	SINE/Alu	A->G	0.191919
1	225975976	+	2.75464	63,0,0,0	7,0,1,0	8,0,3,0	63	19	gene; intron; transcript	ENSG00000143742	SINE/Alu	A->G	0.198864
1	225975990	+	3.60975	68,0,0,0	6,0,3,0	7,0,2,0	68	18	gene; intron; transcript	ENSG00000143742	SINE/Alu	A->G	0.277778
1	225976051	+	9.12583	57,0,0,0	0,0,11,0	1,0,9,0	57	21	gene; intron; transcript	ENSG00000143742	SINE/Alu	A->G	0.95
1	225976060	+	5.23426	57,0,0,0	8,0,3,0	6,0,4,0	57	21	gene; intron; transcript	ENSG00000143742	SINE/Alu	A->G	0.336364
1	225976193	+	3.93272	43,0,0,0	4,0,3,0	3,0,2,0	43	12	gene; intron; transcript	ENSG00000143742	SINE/Alu	A->G	0.414286
1	225976198	+	2.12523	48,0,0,0	5,0,2,0	4,0,1,0	48	12	gene; intron; transcript	ENSG00000143742	SINE/Alu	A->G	0.242857
1	225976243	+	5.06166	47,0,0,0	2,0,4,0	3,0,2,0	47	11	gene; intron; transcript	ENSG00000143742	SINE/Alu	A->G	0.533333
1	225976257	+	2.07197	43,0,0,0	6,0,2,0	5,0,1,0	43	14	gene; intron; transcript	ENSG00000143742	SINE/Alu	A->G	0.208333
1	225976265	+	1.29672	40,0,0,0	7,0,1,0	5,0,1,0	40	14	gene; intron; transcript	ENSG00000143742	SINE/Alu	A->G	0.145833
1	226171400	-	1.8946	78,0,0,0	13,0,1,0	9,0,2,0	78	25	3-prime-UTR; exon; gene; transcript	ENSG00000143751	scRNA	A->G	0.126623
1	226185575	-	1.24537	58,0,0,0	8,0,1,0	8,0,1,0	58	18	gene; intron; transcript	ENSG00000143751	SINE/Alu	A->G	0.111111
1	226244467	-	1.34316	83,0,0,0	4,0,1,0	5,0,1,0	83	11	intergenic	*	SINE/Alu	A->G	0.183333
1	226564936	-	1.31065	0,64,0,0	0,66,0,2	0,67,0,1	64	136	CDS; exon; gene; transcript	ENSG00000143799	no_Repeat	C->T	0.0220588
1	227143744	+	1.28267	0,27,0,0	0,9,0,1	0,4,0,1	27	15	gene; intron; transcript	ENSG00000163050	no_Repeat	C->T	0.15
1	227165979	+	1.97329	0,22,0,0	0,10,0,1	0,6,0,2	22	19	gene; intron; transcript	ENSG00000163050	no_Repeat	C->T	0.170455
1	227214615	-	4.88311	55,0,0,0	4,0,2,0	3,0,4,0	55	13	gene; intron; transcript	ENSG00000143776	SINE/Alu	A->G	0.452381
1	227215615	-	6.29598	52,0,0,0	2,0,3,0	5,0,5,0	52	15	gene; intron; transcript	ENSG00000143776	SINE/Alu	A->G	0.55
1	227854926	+	2.15768	60,0,0,0	4,0,2,0	4,0,1,0	60	11	gene; intron; transcript	ENSG00000181450	SINE/Alu	A->G	0.266667
1	228160318	+	7.2878	0,0,0,16	0,0,6,0	0,0,5,1	16	12	intergenic	*	no_Repeat	T->G	0.916667
1	229403614	-	1.34388	53,0,0,0	5,0,1,0	4,0,1,0	53	11	intergenic	*	SINE/Alu	A->G	0.183333
1	229403622	-	5.11178	56,0,0,0	3,0,3,0	2,0,3,0	56	11	intergenic	*	SINE/Alu	A->G	0.55
1	231465588	-	5.05812	55,0,0,0	9,0,4,0	9,0,3,0	55	25	downstream	ENSG00000116903	SINE/Alu	A->G	0.278846
1	231465626	-	4.43559	58,0,0,0	5,0,1,0	8,0,5,0	58	19	downstream	ENSG00000116903	SINE/Alu	A->G	0.275641
1	231465627	-	3.57448	59,0,0,0	5,0,1,0	9,0,4,0	59	19	downstream	ENSG00000116903	SINE/Alu	A->G	0.237179
1	231466234	-	2.12489	40,0,0,0	4,0,1,0	5,0,2,0	40	12	downstream	ENSG00000116903	SINE/Alu	A->G	0.242857
1	231466246	-	1.2835	45,0,0,0	6,0,1,0	7,0,1,0	45	15	downstream	ENSG00000116903	SINE/Alu	A->G	0.133929
1	231466769	-	1.86213	74,0,0,0	11,0,1,0	14,0,2,0	74	28	downstream	ENSG00000116903	SINE/Alu	A->G	0.104167
1	231466770	-	6.4415	73,0,0,0	5,0,7,0	12,0,4,0	73	28	downstream	ENSG00000116903	SINE/Alu	A->G	0.416667
1	231470864	-	1.72461	52,0,0,0	20,0,2,0	21,0,1,0	52	44	3-prime-UTR; exon; gene; transcript	ENSG00000116903	SINE/Alu	A->G	0.0681818
1	231470929	-	2.28376	49,0,0,0	27,0,2,0	30,0,2,0	49	61	3-prime-UTR; exon; gene; transcript	ENSG00000116903	SINE/Alu	A->G	0.0657328
1	235289556	-	1.27112	57,0,0,0	8,0,1,0	6,0,1,0	57	16	downstream; gene; intron; transcript	ENSG00000173726; ENSG00000188739	SINE/Alu	A->G	0.126984
1	235289988	-	1.24781	50,0,0,0	10,0,1,0	6,0,1,0	50	18	downstream; gene; intron; transcript	ENSG00000054267; ENSG00000173726; ENSG00000188739	SINE/Alu	A->G	0.116883
1	235401953	-	2.12499	65,0,0,0	4,0,1,0	5,0,2,0	65	12	gene; intron; transcript	ENSG00000054267	SINE/Alu	A->G	0.242857
1	235651923	-	2.86697	63,0,0,0	8,0,2,0	3,0,2,0	63	15	gene; intron; transcript	ENSG00000162885	SINE/Alu	A->G	0.3
1	235659538	-	3.20477	31,0,0,0	15,0,1,0	18,0,4,0	31	38	CDS; exon; gene; intron; transcript	ENSG00000162885	SINE/Alu	A->G	0.122159
1	235990461	-	2.09765	61,0,0,0	3,0,2,0	7,0,1,0	61	13	gene; intron; transcript	ENSG00000143669	SINE/Alu	A->G	0.2625
1	236961112	+	2.77936	41,0,0,0	8,0,2,0	6,0,2,0	41	18	gene; intron; transcript	ENSG00000116984	SINE/Alu	A->G	0.225
1	236962697	+	1.19011	53,0,0,0	9,0,1,0	13,0,1,0	53	24	gene; intron; transcript	ENSG00000116984	SINE/Alu	A->G	0.0857143
1	236962700	+	1.19066	55,0,0,0	9,0,1,0	13,0,1,0	55	24	gene; intron; transcript	ENSG00000116984	SINE/Alu	A->G	0.0857143
1	240348273	+	1.80888	0,11,0,0	2,16,0,0	1,14,0,0	11	33	gene; intron; transcript	ENSG00000155816	no_Repeat	C->A	0.0888889
1	240395495	+	2.15858	57,0,0,0	5,0,1,0	3,0,2,0	57	11	gene; intron; transcript	ENSG00000155816	SINE/Alu	A->G	0.283333
1	242057657	+	1.99179	56,0,0,0	6,0,1,0	9,0,2,0	56	18	gene; intron; transcript	ENSG00000174371	SINE/Alu	A->G	0.162338
1	243412471	-	3.79505	45,0,0,0	7,0,2,0	2,0,3,0	45	14	gene; intron; transcript	ENSG00000143702	SINE/Alu	A->G	0.411111
1	243730458	-	1.22699	73,0,0,0	9,0,1,0	9,0,1,0	73	20	gene; intron; transcript	ENSG00000117020	SINE/Alu	A->G	0.1
1	243888287	-	2.07181	40,0,0,0	7,0,2,0	4,0,1,0	40	14	gene; intron; transcript	ENSG00000117020	SINE/Alu	A->G	0.211111
1	243888288	-	1.29685	40,0,0,0	8,0,1,0	4,0,1,0	40	14	gene; intron; transcript	ENSG00000117020	SINE/Alu	A->G	0.155556
1	243888465	-	3.57548	78,0,0,0	6,0,2,0	8,0,3,0	78	19	gene; intron; transcript	ENSG00000117020	SINE/Alu	A->G	0.261364
1	243888491	-	8.76094	82,0,0,0	2,0,7,0	3,0,8,0	82	20	gene; intron; transcript	ENSG00000117020	SINE/Alu	A->G	0.752525
1	243920808	-	2.02677	52,0,0,0	6,0,2,0	7,0,1,0	52	16	gene; intron; transcript	ENSG00000117020	SINE/Alu	A->G	0.1875
1	243920858	-	2.04652	45,0,0,0	5,0,2,0	7,0,1,0	45	15	gene; intron; transcript	ENSG00000117020	SINE/Alu	A->G	0.205357
1	243920876	-	3.11153	49,0,0,0	3,0,2,0	3,0,2,0	49	10	gene; intron; transcript	ENSG00000117020	SINE/Alu	A->G	0.4
1	243938451	-	1.29658	55,0,0,0	6,0,1,0	6,0,1,0	55	14	gene; intron; transcript	ENSG00000117020	SINE/Alu	A->G	0.142857
1	243982165	-	2.62385	58,0,0,0	10,0,2,0	12,0,2,0	58	26	gene; intron; transcript	ENSG00000117020	LINE/L1	A->G	0.154762
1	244584039	-	2.98859	56,0,0,0	3,0,2,0	5,0,2,0	56	12	gene; intron; transcript	ENSG00000035687	SINE/Alu	A->G	0.342857
1	244584260	-	3.93291	61,0,0,0	3,0,3,0	4,0,2,0	61	12	gene; intron; transcript	ENSG00000035687	SINE/Alu	A->G	0.416667
1	244596426	-	2.15831	67,0,0,0	4,0,1,0	4,0,2,0	67	11	gene; intron; transcript	ENSG00000035687	SINE/Alu	A->G	0.266667
10	463863	-	6.74041	11,0,0,0	7,0,5,0	4,0,4,0	11	20	gene; intron; transcript	ENSG00000151240	no_Repeat	A->G	0.458333
10	463864	-	6.74075	12,0,0,0	7,0,0,5	4,0,0,4	12	20	gene; intron; transcript	ENSG00000151240	no_Repeat	A->T	0.458333
10	1045198	+	1.32479	42,0,0,0	4,0,1,0	6,0,1,0	42	12	gene; intron; transcript	ENSG00000107937	SINE/Alu	A->G	0.171429
10	1064627	+	1.3113	23,0,0,0	7,0,1,0	4,0,1,0	23	13	3-prime-UTR; exon; gene; transcript	ENSG00000107937	SINE/Alu	A->G	0.1625
10	5730257	+	8.38623	28,0,0,0	4,0,10,0	4,0,5,0	28	23	gene; intron; transcript	ENSG00000108021	SINE/Alu	A->G	0.634921
10	5730265	+	4.20022	31,0,0,0	5,0,9,0	8,0,1,0	31	23	gene; intron; transcript	ENSG00000108021	SINE/Alu	A->G	0.376984
10	5730302	+	1.97628	34,0,0,0	12,0,1,0	4,0,2,0	34	19	gene; intron; transcript	ENSG00000108021	SINE/Alu	A->G	0.205128
10	5730314	+	1.25982	30,0,0,0	11,0,1,0	4,0,1,0	30	17	gene; intron; transcript	ENSG00000108021	SINE/Alu	A->G	0.141667
10	5730318	+	5.48912	28,0,0,0	7,0,5,0	3,0,2,0	28	17	gene; intron; transcript	ENSG00000108021	SINE/Alu	A->G	0.408333
10	5730851	+	2.09663	31,0,0,0	5,0,1,0	5,0,2,0	31	13	gene; intron; transcript	ENSG00000108021	SINE/Alu	A->G	0.22619
10	5748771	+	4.54104	43,0,0,0	4,0,2,0	7,0,4,0	43	17	gene; intron; transcript	ENSG00000108021	SINE/Alu	A->G	0.348485
10	5748806	+	1.23766	40,0,0,0	7,0,1,0	10,0,1,0	40	19	gene; intron; transcript	ENSG00000108021	SINE/Alu	A->G	0.107955
10	5748813	+	1.23767	37,0,0,0	7,0,1,0	10,0,1,0	37	19	gene; intron; transcript	ENSG00000108021	SINE/Alu	A->G	0.107955
10	5748845	+	5.43468	39,0,0,0	4,0,4,0	8,0,3,0	39	19	gene; intron; transcript	ENSG00000108021	SINE/Alu	A->G	0.386364
10	5748846	+	7.6635	37,0,0,0	2,0,6,0	5,0,6,0	37	19	gene; intron; transcript	ENSG00000108021	SINE/Alu	A->G	0.647727
10	5750862	+	5.73814	39,0,0,0	1,0,4,0	3,0,3,0	39	11	gene; intron; transcript	ENSG00000108021	SINE/Alu	A->G	0.65
10	5757686	+	1.28005	35,0,0,0	7,0,1,0	6,0,1,0	35	15	gene; intron; transcript	ENSG00000108021	SINE/Alu	A->G	0.133929
10	5757723	+	2.00968	41,0,0,0	6,0,1,0	8,0,2,0	41	17	gene; intron; transcript	ENSG00000108021	SINE/Alu	A->G	0.171429
10	5757732	+	2.01016	41,0,0,0	5,0,2,0	9,0,1,0	41	17	gene; intron; transcript	ENSG00000108021	SINE/Alu	A->G	0.192857
10	5903279	-	2.12478	33,0,0,0	6,0,1,0	3,0,2,0	33	12	downstream	ENSG00000134461	SINE/Alu	A->G	0.271429
10	5903289	-	3.9329	39,0,0,0	4,0,3,0	3,0,2,0	39	12	downstream	ENSG00000134461	SINE/Alu	A->G	0.414286
10	5903292	-	5.73852	39,0,0,0	3,0,3,0	1,0,4,0	39	11	downstream	ENSG00000134461	SINE/Alu	A->G	0.65
10	5903293	-	4.02443	39,0,0,0	3,0,3,0	3,0,2,0	39	11	downstream	ENSG00000134461	SINE/Alu	A->G	0.45
10	12163023	+	1.31985	29,0,0,0	6,0,1,0	4,0,1,0	29	12	3-prime-UTR; exon; gene; transcript	ENSG00000181192	SINE/Alu	A->G	0.171429
10	12163033	+	2.05722	26,0,0,0	7,0,2,0	4,0,1,0	26	14	3-prime-UTR; exon; gene; transcript	ENSG00000181192	SINE/Alu	A->G	0.211111
10	12163126	+	1.97616	33,0,0,0	7,0,2,0	9,0,1,0	33	19	3-prime-UTR; exon; gene; transcript	ENSG00000181192	SINE/Alu	A->G	0.161111
10	12163687	+	1.15971	34,0,0,0	14,0,1,0	12,0,1,0	34	28	3-prime-UTR; exon; gene; transcript	ENSG00000181192	SINE/Alu	A->G	0.0717949
10	12163691	+	2.62467	36,0,0,0	11,0,1,0	11,0,3,0	36	26	3-prime-UTR; exon; gene; transcript	ENSG00000181192	SINE/Alu	A->G	0.14881
10	12163710	+	1.96082	37,0,0,0	9,0,1,0	8,0,2,0	37	20	3-prime-UTR; exon; gene; transcript	ENSG00000181192	SINE/Alu	A->G	0.15
10	12164435	+	1.15205	37,0,0,0	13,0,1,0	14,0,1,0	37	29	3-prime-UTR; exon; gene; transcript	ENSG00000181192	SINE/Alu	A->G	0.0690476
10	14946040	+	1.26936	41,0,0,0	8,0,1,0	6,0,1,0	41	16	3-prime-UTR; exon; gene; transcript	ENSG00000152455	SINE/Alu	A->G	0.126984
10	14946102	+	1.91882	32,0,0,0	10,0,1,0	10,0,2,0	32	23	3-prime-UTR; exon; gene; transcript	ENSG00000152455	SINE/Alu	A->G	0.128788
10	14947715	+	2.19522	32,0,0,0	4,0,1,0	3,0,2,0	32	10	downstream	ENSG00000152455	SINE/Alu	A->G	0.3
10	14947860	+	2.83441	36,0,0,0	6,0,2,0	6,0,2,0	36	16	downstream	ENSG00000152455	SINE/Alu	A->G	0.25
10	14948898	+	1.31182	41,0,0,0	5,0,1,0	6,0,1,0	41	13	downstream	ENSG00000152455	SINE/Alu	A->G	0.154762
10	14948942	+	2.9876	43,0,0,0	6,0,1,0	2,0,3,0	43	12	downstream	ENSG00000152455	SINE/Alu	A->G	0.371429
10	14948947	+	1.34473	45,0,0,0	5,0,1,0	4,0,1,0	45	11	downstream	ENSG00000152455	SINE/Alu	A->G	0.183333
10	14949007	+	2.02433	31,0,0,0	7,0,1,0	6,0,2,0	31	16	downstream	ENSG00000152455	SINE/Alu	A->G	0.1875
10	15117710	-	7.52194	33,0,0,0	12,0,5,0	14,0,6,0	33	37	downstream	ENSG00000176244	SINE/Alu	A->G	0.297059
10	15117716	-	3.17476	33,0,0,0	15,0,3,0	20,0,2,0	33	40	downstream	ENSG00000176244	SINE/Alu	A->G	0.128788
10	15117728	-	6.99078	37,0,0,0	14,0,5,0	18,0,5,0	37	42	downstream	ENSG00000176244	SINE/Alu	A->G	0.240275
10	15117781	-	2.40846	33,0,0,0	18,0,3,0	23,0,1,0	33	45	downstream	ENSG00000176244	SINE/Alu	A->G	0.0922619
10	15117793	-	6.43308	29,0,0,0	17,0,3,0	15,0,7,0	29	42	downstream	ENSG00000176244	SINE/Alu	A->G	0.234091
10	15117801	-	8.11076	30,0,0,0	14,0,5,0	16,0,8,0	30	43	downstream	ENSG00000176244	SINE/Alu	A->G	0.298246
10	15117829	-	8.72622	22,0,0,0	10,0,5,0	14,0,11,0	22	40	downstream	ENSG00000176244	SINE/Alu	A->G	0.386667
10	15117838	-	2.59548	28,0,0,0	10,0,1,0	14,0,3,0	28	28	downstream	ENSG00000176244	SINE/Alu	A->G	0.13369
10	15117873	-	4.99071	36,0,0,0	9,0,2,0	11,0,5,0	36	27	downstream	ENSG00000176244	SINE/Alu	A->G	0.247159
10	15117886	-	4.90423	36,0,0,0	10,0,3,0	13,0,4,0	36	30	downstream	ENSG00000176244	SINE/Alu	A->G	0.233032
10	15117891	-	1.84203	31,0,0,0	12,0,1,0	15,0,2,0	31	30	downstream	ENSG00000176244	SINE/Alu	A->G	0.0972851
10	15117910	-	1.91639	30,0,0,0	10,0,2,0	10,0,1,0	30	23	downstream	ENSG00000176244	SINE/Alu	A->G	0.128788
10	15118663	-	5.75476	38,0,0,0	3,0,4,0	4,0,3,0	38	14	downstream	ENSG00000176244	SINE/Alu	A->G	0.5
10	15118670	-	1.31222	35,0,0,0	6,0,1,0	5,0,1,0	35	13	downstream	ENSG00000176244	SINE/Alu	A->G	0.154762
10	15118698	-	1.18209	39,0,0,0	13,0,1,0	10,0,1,0	39	25	downstream	ENSG00000176244	SINE/Alu	A->G	0.0811688
10	15118699	-	3.39554	36,0,0,0	13,0,1,0	8,0,4,0	36	26	downstream	ENSG00000176244	SINE/Alu	A->G	0.202381
10	15118730	-	6.40392	40,0,0,0	15,0,4,0	9,0,5,0	40	33	downstream	ENSG00000176244	SINE/Alu	A->G	0.283835
10	15118748	-	10.8055	37,0,0,0	5,0,15,0	2,0,13,0	37	35	downstream	ENSG00000176244	SINE/Alu	A->G	0.808333
10	15118769	-	6.97885	39,0,0,0	16,0,6,0	13,0,4,0	39	39	downstream	ENSG00000176244	SINE/Alu	A->G	0.254011
10	15118774	-	10.3686	38,0,0,0	9,0,13,0	4,0,13,0	38	39	downstream	ENSG00000176244	SINE/Alu	A->G	0.677807
10	15119278	-	1.85143	34,0,0,0	12,0,2,0	14,0,1,0	34	29	downstream	ENSG00000176244	LINE/L1	A->G	0.104762
10	15119750	-	1.94218	39,0,0,0	10,0,1,0	8,0,2,0	39	21	3-prime-UTR; exon; gene; transcript	ENSG00000176244	SINE/Alu	A->G	0.145455
10	15120275	-	3.30503	38,0,0,0	13,0,3,0	13,0,2,0	38	31	3-prime-UTR; exon; gene; transcript	ENSG00000176244	LINE/L1	A->G	0.160417
10	15148181	-	4.75498	33,0,0,0	2,0,3,0	6,0,3,0	33	14	gene; intron; transcript	ENSG00000152465	SINE/Alu	A->G	0.466667
10	15150365	-	3.64822	41,0,0,0	5,0,1,0	7,0,4,0	41	17	3-prime-UTR; exon; gene; intron; transcript	ENSG00000152465	SINE/Alu	A->G	0.265152
10	15150385	-	3.60994	43,0,0,0	5,0,2,0	8,0,3,0	43	18	3-prime-UTR; exon; gene; intron; transcript	ENSG00000152465	SINE/Alu	A->G	0.279221
10	17728515	+	25.0689	37,0,0,0	0,0,5,0	0,0,6,0	37	11	gene; intron; transcript	ENSG00000136738	SINE/Alu	A->G	1
10	17728550	+	2.09637	33,0,0,0	6,0,1,0	4,0,2,0	33	13	gene; intron; transcript	ENSG00000136738	SINE/Alu	A->G	0.238095
10	17728556	+	3.9575	33,0,0,0	3,0,4,0	4,0,1,0	33	12	gene; intron; transcript	ENSG00000136738	SINE/Alu	A->G	0.385714
10	17728593	+	2.89852	30,0,0,0	6,0,2,0	4,0,2,0	30	14	gene; intron; transcript	ENSG00000136738	SINE/Alu	A->G	0.291667
10	17728623	+	3.73067	26,0,0,0	5,0,3,0	5,0,2,0	26	15	gene; intron; transcript	ENSG00000136738	SINE/Alu	A->G	0.330357
10	17728638	+	4.46244	27,0,0,0	5,0,6,0	6,0,1,0	27	18	gene; intron; transcript	ENSG00000136738	SINE/Alu	A->G	0.344156
10	17728650	+	8.09909	28,0,0,0	3,0,8,0	3,0,5,0	28	19	gene; intron; transcript	ENSG00000136738	SINE/Alu	A->G	0.676136
10	17729200	+	2.09739	25,0,0,0	4,0,2,0	6,0,1,0	25	13	gene; intron; transcript	ENSG00000136738	SINE/Alu	A->G	0.238095
10	17729218	+	6.79717	31,0,0,0	3,0,4,0	1,0,6,0	31	14	gene; intron; transcript	ENSG00000136738	SINE/Alu	A->G	0.714286
10	17729219	+	6.86317	33,0,0,0	3,0,4,0	3,0,5,0	33	15	gene; intron; transcript	ENSG00000136738	SINE/Alu	A->G	0.598214
10	17729295	+	6.27852	20,0,0,0	2,0,3,0	1,0,5,0	20	11	gene; intron; transcript	ENSG00000136738	SINE/Alu	A->G	0.716667
10	17729296	+	1.3106	21,0,0,0	6,0,1,0	5,0,1,0	21	13	gene; intron; transcript	ENSG00000136738	SINE/Alu	A->G	0.154762
10	17729320	+	1.27101	25,0,0,0	5,0,1,0	9,0,1,0	25	16	gene; intron; transcript	ENSG00000136738	SINE/Alu	A->G	0.133333
10	17729321	+	3.52841	26,0,0,0	3,0,5,0	9,0,1,0	26	18	gene; intron; transcript	ENSG00000136738	SINE/Alu	A->G	0.3625
10	17729322	+	3.60952	25,0,0,0	7,0,1,0	6,0,4,0	25	18	gene; intron; transcript	ENSG00000136738	SINE/Alu	A->G	0.2625
10	17729323	+	2.80473	25,0,0,0	5,0,2,0	8,0,2,0	25	17	gene; intron; transcript	ENSG00000136738	SINE/Alu	A->G	0.242857
10	17729335	+	5.4919	29,0,0,0	5,0,3,0	5,0,4,0	29	17	gene; intron; transcript	ENSG00000136738	SINE/Alu	A->G	0.409722
10	17729354	+	2.00883	30,0,0,0	6,0,2,0	8,0,1,0	30	17	gene; intron; transcript	ENSG00000136738	SINE/Alu	A->G	0.180556
10	17729377	+	31.296	40,0,0,0	0,0,8,0	0,0,7,0	40	15	gene; intron; transcript	ENSG00000136738	SINE/Alu	A->G	1
10	21108716	-	2.19463	32,0,0,0	3,0,2,0	4,0,1,0	32	10	gene; intron; transcript	ENSG00000078114	SINE/Alu	A->G	0.3
10	21890075	+	2.12295	44,0,0,0	3,0,2,0	6,0,1,0	44	12	gene; intron; transcript	ENSG00000078403	SINE/Alu	A->G	0.271429
10	22851944	-	4.96775	48,0,0,0	4,0,3,0	2,0,3,0	48	12	gene; intron; transcript	ENSG00000150867	no_Repeat	A->G	0.514286
10	22851945	-	2.99087	50,0,0,0	5,0,2,0	3,0,2,0	50	12	gene; intron; transcript	ENSG00000150867	no_Repeat	A->G	0.342857
[truncated: 7,424 more rows]

## Sheet: gDNA_VS_untr
chr	position (1-based)	strand	stat	bases_gDNA	bases_untr1	bases_untr2	coverage_gDNA	coverage_untr	gene_feature	gene_id	repeat_type	baseChange	editingFreq
[truncated: 15,461 more rows]

[truncated: 3 more sheets: siADAR_VS_siApo, siADAR_VS_untr, siApo_VS_untr]
