# Supplementary material for: JACUSA: site-specific identification of RNA editing events from replicate sequencing data
Source: BMC Bioinformatics. 2017 Jan 3;18:7. doi: 10.1186/s12859-016-1432-8 (PMC5210316; doi:10.1186/s12859-016-1432-8)
Supplement: Additional file 3 — Excel Spreadsheet with predictions on Fly head RNA sequencing data. (XLS 259 kb) [file 12859_2016_1432_MOESM3_ESM.xls]

## Sheet: ADAR0_VS_FM7a
chr	position (1-based)	strand	stat	bases_gDNA	bases_ADAR01	bases_ADAR02	bases_FM7a1	bases_FM7a2	base_change	editing_frequency_ADAR0	editing_frequency_FM7a	coverage_ADAR0	coverage_FM7a	gene_feature	gene_id
2L	214328	-	5.48458	31,0,0,0	35,0,0,0	29,0,1,0	18,0,5,0	31,0,6,0	A->G	0.0166667	0.189777	65	60	CDS; exon	FBgn0086902
2L	411895	-	9.27903	30,0,0,0	22,0,0,0	22,0,0,0	5,0,11,0	1,0,14,0	A->G	0	0.810417	44	31	CDS; exon	FBgn0263350
2L	1010857	-	8.34114	31,0,0,0	12,0,0,0	15,0,0,0	15,0,5,0	18,0,9,0	A->G	0	0.291667	27	47	3-prime-UTR; exon	FBgn0031294
2L	1609982	-	3.22823	25,0,0,0	16,0,0,0	16,0,0,0	18,0,3,0	13,0,2,0	A->G	0	0.138095	32	36	CDS; exon	FBgn0051935
2L	2096089	-	3.93029	29,0,0,0	8,0,0,0	14,0,0,0	4,0,2,0	3,0,3,0	A->G	0	0.416667	22	12	intron	FBgn0053516
2L	2097123	-	2.07189	30,0,0,0	11,0,0,0	9,0,0,0	5,0,2,0	6,0,1,0	A->G	0	0.214286	20	14	intron	FBgn0053516
2L	2784069	-	3.28793	49,0,0,0	38,0,0,0	28,0,0,0	12,0,3,0	15,0,2,0	A->G	0	0.158824	66	32	exon; intron	FBgn0004242
2L	2784071	-	7.89237	50,0,0,0	38,0,0,0	28,0,0,0	12,0,5,0	9,0,9,0	A->G	0	0.397059	66	35	exon; intron	FBgn0004242
2L	2785524	-	2.71008	51,0,0,0	37,0,0,0	28,0,0,0	4,0,2,0	13,0,2,0	A->G	0	0.233333	65	21	exon; intron	FBgn0004242
2L	2785610	-	8.36515	43,0,0,0	65,0,2,0	54,0,1,0	38,0,9,0	35,0,26,0	A->G	0.0240163	0.308859	122	108	CDS; exon	FBgn0004242
2L	2785621	-	9.99746	42,0,0,0	66,0,0,0	56,0,0,0	35,0,12,0	27,0,27,0	A->G	0	0.37766	122	101	CDS; exon	FBgn0004242
2L	2785658	-	2.10051	42,0,0,0	68,0,0,0	55,0,0,0	38,0,3,0	50,0,1,0	A->G	0	0.0463893	123	92	CDS; exon	FBgn0004242
2L	2786034	-	3.572	32,0,0,0	30,0,0,0	18,0,0,0	8,0,1,0	6,0,4,0	A->G	0	0.255556	48	19	intron	FBgn0004242
2L	3361215	-	2.5908	18,0,0,0	9,0,0,0	6,0,0,0	8,0,2,0	16,0,2,0	A->G	0	0.155556	15	28	CDS; exon	FBgn0085423
2L	3503636	-	8.24319	34,0,0,0	70,0,0,0	64,0,0,0	42,0,8,0	53,0,6,0	A->G	0	0.130847	134	109	CDS; exon; intron	FBgn0014396
2L	3503650	-	10.9255	36,0,0,0	77,0,0,0	65,0,0,0	40,0,10,0	46,0,13,0	A->G	0	0.210169	142	109	CDS; exon; intron	FBgn0014396
2L	3761976	+	5.30029	28,0,0,0	22,0,0,0	21,0,0,0	8,0,5,0	22,0,3,0	A->G	0	0.252308	43	38	CDS; exon	FBgn0263846
2L	3761991	+	3.17572	29,0,0,0	23,0,0,0	25,0,0,0	15,0,1,0	20,0,4,0	A->G	0	0.114583	48	40	CDS; exon	FBgn0263846
2L	3762337	+	8.98781	21,0,0,0	20,0,0,0	14,0,0,0	5,0,8,0	11,0,9,0	A->G	0	0.532692	34	33	CDS; exon	FBgn0263846
2L	4308806	+	10.5258	34,0,0,0	40,0,0,0	48,0,0,0	20,0,10,0	31,0,12,0	A->G	0	0.306202	88	73	CDS; exon	FBgn0010473
2L	4314575	+	14.2749	35,0,0,0	48,0,4,0	43,0,6,0	6,0,28,0	5,0,48,0	A->G	0.099686	0.864595	101	87	CDS; exon	FBgn0010473
2L	4314576	+	15.8904	35,0,0,0	54,0,1,0	54,0,1,0	7,0,29,0	11,0,48,0	A->G	0.0181818	0.809557	110	95	CDS; exon	FBgn0010473
2L	4314586	+	11.7729	36,0,0,0	56,0,1,0	54,0,0,0	8,0,31,0	25,0,30,0	A->G	0.00877193	0.670163	111	94	CDS; exon	FBgn0010473
2L	4316475	+	14.1313	43,0,0,0	41,0,0,0	22,0,0,0	5,0,26,0	5,0,31,0	A->G	0	0.84991	63	67	intron	FBgn0010473
2L	4317484	+	8.18044	48,0,0,0	19,0,1,0	22,0,0,0	10,0,9,0	10,0,7,0	A->G	0.025	0.442724	42	36	intron	FBgn0010473
2L	4317564	+	2.35447	39,0,0,0	37,0,0,0	31,0,0,0	21,0,2,0	26,0,2,0	A->G	0	0.0791925	68	51	intron	FBgn0010473
2L	4318105	+	3.24412	47,0,0,0	27,0,0,0	18,0,0,0	11,0,3,0	19,0,2,0	A->G	0	0.154762	45	35	intron	FBgn0010473
2L	4318106	+	1.79572	48,0,0,0	28,0,0,0	18,0,0,0	12,0,2,0	20,0,1,0	A->G	0	0.0952381	46	35	intron	FBgn0010473
2L	4318481	+	3.1774	35,0,0,0	17,0,0,0	26,0,0,0	17,0,2,0	18,0,3,0	A->G	0	0.12406	43	40	intron	FBgn0010473
2L	4439872	-	2.73035	37,0,0,0	8,0,0,0	14,0,0,0	5,0,3,0	11,0,1,0	A->G	0	0.229167	22	20	exon; intron	FBgn0031602
2L	4508334	-	1.69548	21,0,0,0	48,1,0,0	40,0,0,0	32,2,0,0	38,3,0,0	A->C	0.0102041	0.0659971	89	75	CDS; exon; intron	FBgn0053196
2L	4984741	+	2.98392	28,0,0,0	41,0,0,0	20,0,0,0	26,0,2,0	28,0,3,0	A->G	0	0.0841014	61	59	CDS; exon	FBgn0083962
2L	4986257	+	7.333	27,0,0,0	30,0,0,0	19,0,0,0	14,0,6,0	20,0,5,0	A->G	0	0.25	49	45	CDS; exon	FBgn0083962
2L	4986611	+	9.32671	26,0,0,0	18,0,0,0	17,0,0,0	9,0,9,0	8,0,8,0	A->G	0	0.5	35	34	CDS; exon	FBgn0083962
2L	4986891	+	1.80356	25,0,0,0	23,0,0,0	17,0,0,0	16,0,2,0	15,0,1,0	A->G	0	0.0868056	40	34	CDS; exon	FBgn0083962
2L	5140536	+	2.3536	37,0,0,0	79,0,0,0	65,0,0,0	81,0,2,0	91,0,3,0	A->G	0	0.0280056	144	177	CDS; exon	FBgn0261836
2L	5164694	+	8.15055	43,0,0,0	67,0,0,0	61,0,0,0	50,0,13,0	71,0,6,0	A->G	0	0.142136	128	140	CDS; exon; intron	FBgn0261836
2L	5164718	+	9.05482	46,0,0,0	72,0,0,0	68,0,0,0	61,0,8,0	76,0,8,0	A->G	0	0.10559	140	153	CDS; exon; intron	FBgn0261836
2L	5165103	+	3.13524	54,0,0,0	56,0,0,0	55,0,0,0	63,0,3,0	72,0,3,0	A->G	0	0.0427273	111	141	CDS; exon; intron	FBgn0261836
2L	5184236	+	2.75117	48,0,0,0	44,0,0,0	37,0,0,0	41,0,3,0	46,0,2,0	A->G	0	0.0549242	81	92	CDS; exon; intron	FBgn0261836
2L	5184550	+	3.93148	38,0,0,0	41,0,0,0	40,0,0,0	54,0,2,0	55,0,5,0	A->G	0	0.0595238	81	116	CDS; exon; intron	FBgn0261836
2L	5206020	+	4.76152	25,0,0,0	12,0,0,0	6,0,0,0	13,0,3,0	16,0,4,0	A->G	0	0.19375	18	36	3-prime-UTR; exon	FBgn0261836
2L	6452387	-	2.0675	31,0,0,0	35,0,1,0	36,0,0,0	24,0,3,0	24,0,2,0	A->G	0.0138889	0.0940171	72	53	CDS; exon	FBgn0031814
2L	6636665	-	2.53636	19,0,0,0	12,0,0,0	11,0,0,0	16,0,3,0	12,0,1,0	A->G	0	0.117409	23	32	CDS; exon	FBgn0051635
2L	6636852	-	5.33114	17,0,0,0	10,0,0,0	7,0,0,0	3,0,3,0	9,0,4,0	A->G	0	0.403846	17	19	CDS; exon	FBgn0051635
2L	7052677	+	8.04472	27,0,0,0	16,0,0,0	15,0,0,0	10,0,5,0	10,0,8,0	A->G	0	0.388889	31	33	CDS; exon	FBgn0262872
2L	7228779	-	4.90061	29,0,0,0	17,0,0,0	10,0,0,0	8,0,4,0	15,0,3,0	A->G	0	0.25	27	30	CDS; exon	FBgn0259111
2L	7230012	-	8.51102	28,0,0,0	13,0,0,0	7,0,0,0	7,0,6,0	12,0,8,0	A->G	0	0.430769	20	33	CDS; exon	FBgn0259111
2L	8084767	+	2.67341	39,0,0,0	24,0,0,0	23,0,0,0	10,0,2,0	9,0,2,0	A->G	0	0.174242	47	23	intron	FBgn0261822
2L	8084780	+	3.39501	32,0,0,0	19,0,1,0	17,0,0,0	7,0,4,0	7,0,1,0	A->G	0.025	0.244318	37	19	intron	FBgn0261822
2L	8177946	+	5.5674	26,0,0,0	17,0,0,0	14,0,0,0	11,0,2,0	15,0,6,0	A->G	0	0.21978	31	34	CDS; exon	FBgn0031993
2L	9717614	-	10.8631	28,0,0,0	19,0,0,0	22,0,0,0	2,0,22,0	4,0,12,0	A->G	0	0.833333	41	40	CDS; exon	FBgn0028704
2L	9717707	-	3.97999	14,0,0,0	21,0,0,0	12,0,0,0	14,0,4,0	16,0,2,0	A->G	0	0.166667	33	36	CDS; exon	FBgn0028704
2L	9733349	-	14.2479	26,0,0,0	43,0,1,0	42,0,0,0	2,0,29,0	4,0,29,0	A->G	0.0113636	0.907136	86	64	CDS; exon	FBgn0028704
2L	9733501	-	2.6948	38,0,0,0	57,0,0,0	63,0,0,0	42,0,4,0	54,0,1,0	A->G	0	0.0525692	120	101	CDS; exon	FBgn0028704
2L	9733502	-	2.03865	39,0,0,0	57,0,0,0	68,0,0,0	45,0,2,0	55,0,2,0	A->G	0	0.0388205	125	104	CDS; exon	FBgn0028704
2L	10370973	-	2.67619	0,14,0,0	0,15,0,3	0,13,0,1	0,7,0,7	0,11,0,4	C->T	0.119048	0.383333	32	29	CDS; exon	FBgn0041723
2L	10370997	-	1.84072	0,0,0,19	0,5,0,14	0,1,0,12	0,6,0,9	0,7,0,10	T->C	0.17004	0.405882	32	32	CDS; exon	FBgn0041723
2L	10371005	-	2.78573	0,20,0,0	0,15,0,4	0,11,0,0	0,10,0,6	0,10,0,7	C->T	0.105263	0.393382	30	33	CDS; exon	FBgn0041723
2L	10391414	+	1.90252	0,0,13,0	2,0,8,0	0,0,13,0	6,0,9,0	5,0,18,0	G->A	0.1	0.308696	23	38	CDS; exon	FBgn0000413
2L	10423603	+	2.34517	0,0,0,29	0,0,0,10	0,0,1,9	0,0,5,8	0,0,2,9	T->G	0.05	0.283217	20	24	CDS; exon	FBgn0032246
2L	11159269	-	1.75141	34,0,0,0	21,0,0,0	19,0,0,0	14,0,2,0	23,0,1,0	A->G	0	0.0833333	40	40	3-prime-UTR; exon	FBgn0259822
2L	11159271	-	2.46103	33,0,0,0	23,0,0,0	19,0,0,0	15,0,1,0	20,0,3,0	A->G	0	0.0964674	42	39	exon; stop_codon	FBgn0259822
2L	11159274	-	8.04802	34,0,0,0	19,0,0,0	18,0,0,0	7,0,6,0	15,0,7,0	A->G	0	0.38986	37	35	CDS; exon	FBgn0259822
2L	11159899	-	3.19831	35,0,0,0	20,0,0,0	20,0,0,0	12,0,2,0	21,0,3,0	A->G	0	0.133929	40	38	CDS; exon	FBgn0259822
2L	11159902	-	6.30435	34,0,0,0	19,0,0,0	18,0,0,0	11,0,4,0	18,0,5,0	A->G	0	0.242029	37	38	CDS; exon	FBgn0259822
2L	11808890	-	2.83098	22,0,0,0	14,0,0,0	10,0,0,0	5,0,2,0	7,0,2,0	A->G	0	0.253968	24	16	exon; intron	FBgn0020309
2L	11830350	-	5.28547	21,0,0,0	12,0,0,0	12,0,0,0	7,0,3,0	6,0,4,0	A->G	0	0.35	24	20	CDS; exon; intron	FBgn0259225
2L	11830365	-	9.0456	23,0,0,0	15,0,0,0	14,0,0,0	7,0,9,0	6,0,7,0	A->G	0	0.550481	29	29	CDS; exon; intron	FBgn0259225
2L	11861367	-	4.39278	43,0,0,0	13,0,0,0	17,0,0,0	8,0,3,0	6,0,3,0	A->G	0	0.30303	30	20	intron	FBgn0259225
2L	11867492	-	4.21778	38,0,0,0	12,0,0,0	20,0,0,0	7,0,2,0	12,0,4,0	A->G	0	0.236111	32	25	intron	FBgn0259225
2L	11928116	-	3.85173	28,0,0,0	35,0,0,0	30,0,0,0	14,0,4,0	25,0,2,0	A->G	0	0.148148	65	45	intron	FBgn0259225
2L	11928117	-	3.83621	28,0,0,0	35,0,0,0	30,0,0,0	14,0,4,0	26,0,2,0	A->G	0	0.146825	65	46	intron	FBgn0259225
2L	13001873	-	1.63877	0,0,0,31	0,0,0,32	0,0,0,31	0,1,0,19	0,2,0,35	T->C	0	0.052027	63	57	CDS; exon	FBgn0020368
2L	13187935	-	2.40792	35,0,0,0	32,0,0,0	15,0,0,0	15,0,2,0	26,0,2,0	A->G	0	0.0945378	47	45	CDS; exon	FBgn0032479
2L	13188337	-	8.69228	30,0,0,0	32,0,0,0	20,0,0,0	8,0,10,0	9,0,6,0	A->G	0	0.477778	52	33	CDS; exon	FBgn0032479
2L	13188408	-	3.85077	26,0,0,0	37,0,2,0	25,0,0,0	25,0,3,0	13,0,6,0	A->G	0.025641	0.211466	64	47	CDS; exon	FBgn0032479
2L	13189312	-	10.6603	30,0,0,0	38,0,1,0	29,0,0,0	13,0,10,0	20,0,16,0	A->G	0.0128205	0.439614	68	59	CDS; exon	FBgn0032479
2L	13299974	+	2.99922	34,0,0,0	20,0,0,0	24,0,0,0	27,0,2,0	25,0,3,0	A->G	0	0.0880542	44	57	CDS; exon	FBgn0051729
2L	13309907	-	3.27557	32,0,0,0	26,0,0,0	25,0,0,0	10,0,2,0	17,0,3,0	A->G	0	0.158333	51	32	CDS; exon	FBgn0264308
2L	13429780	+	3.85859	29,0,0,0	11,0,0,0	8,0,0,0	5,0,2,0	3,0,3,0	A->G	0	0.392857	19	13	intron	FBgn0263354
2L	13473547	+	5.82981	43,0,0,0	6,0,0,0	10,0,0,0	4,0,2,0	13,0,6,0	A->G	0	0.324561	16	25	intron	FBgn0263354
2L	13475844	+	2.58799	15,0,0,0	11,0,0,0	8,0,0,0	11,0,1,0	13,0,3,0	A->G	0	0.135417	19	28	CDS; exon; intron	FBgn0263354
2L	13475851	+	7.4534	13,0,0,0	9,0,0,0	9,0,0,0	7,0,4,0	10,0,7,0	A->G	0	0.387701	18	28	CDS; exon; intron	FBgn0263354
2L	13485127	+	7.97647	56,0,0,0	33,0,1,0	26,0,1,0	3,0,7,0	5,0,3,0	A->G	0.0332244	0.5375	61	18	CDS; exon; intron	FBgn0263354
2L	13487541	+	3.60901	42,0,0,0	13,0,0,0	10,0,0,0	5,0,2,0	8,0,3,0	A->G	0	0.279221	23	18	intron	FBgn0263354
2L	13487548	+	6.81323	38,0,0,0	14,0,0,0	10,0,0,0	4,0,4,0	4,0,5,0	A->G	0	0.527778	24	17	intron	FBgn0263354
2L	13487572	+	6.8865	34,0,0,0	20,0,0,0	14,0,0,0	6,0,8,0	6,0,3,0	A->G	0	0.452381	34	23	intron	FBgn0263354
2L	13487620	+	2.0266	30,0,0,0	17,0,0,0	13,0,0,0	8,0,2,0	5,0,1,0	A->G	0	0.183333	30	16	intron	FBgn0263354
2L	15652622	-	4.594	12,0,0,0	18,0,0,0	19,0,0,0	16,0,2,0	22,0,5,0	A->G	0	0.148148	37	45	CDS; exon	FBgn0028863
2L	16174116	+	6.7389	45,0,0,0	44,0,0,0	25,0,0,0	16,0,3,0	15,0,9,0	A->G	0	0.266447	69	43	CDS; exon	FBgn0001991
2L	16174138	+	11.6788	49,0,0,0	37,0,0,0	22,0,0,0	1,0,13,0	1,0,22,0	A->G	0	0.942547	59	37	CDS; exon	FBgn0001991
2L	16174152	+	11.0316	54,0,0,0	32,0,0,0	22,0,0,0	4,0,10,0	6,0,18,0	A->G	0	0.732143	54	38	CDS; exon	FBgn0001991
2L	16174153	+	10.8585	55,0,0,0	32,0,0,0	23,0,0,0	4,0,10,0	4,0,19,0	A->G	0	0.770186	55	37	CDS; exon	FBgn0001991
2L	16175141	+	3.41334	42,0,0,0	16,0,0,0	8,0,0,0	7,0,2,0	13,0,3,0	A->G	0	0.204861	24	25	intron	FBgn0001991
2L	16175156	+	1.91435	40,0,0,0	16,0,0,0	7,0,0,0	7,0,1,0	13,0,2,0	A->G	0	0.129167	23	23	intron	FBgn0001991
2L	16175269	+	9.58033	34,0,0,0	21,0,0,0	20,0,0,0	12,0,7,0	13,0,13,0	A->G	0	0.434211	41	45	intron	FBgn0001991
2L	16175270	+	9.82023	35,0,0,0	22,0,0,0	21,0,0,0	7,0,13,0	12,0,10,0	A->G	0	0.552273	43	42	intron	FBgn0001991
2L	16179245	+	11.2076	37,0,0,0	12,0,0,0	18,0,0,0	4,0,14,0	3,0,15,0	A->G	0	0.805556	30	36	CDS; exon	FBgn0001991
2L	16451449	+	1.73691	0,0,26,0	0,11,4,0	0,7,1,0	0,10,1,0	0,5,10,0	G->C	0.804167	0.621212	23	26	CDS; exon	FBgn0020414
2L	16780080	+	5.56077	56,0,0,0	8,0,0,0	9,0,0,0	4,0,5,0	3,0,2,0	A->G	0	0.477778	17	14	intron	FBgn0264695
2L	17371342	-	4.33421	43,0,0,0	7,0,0,0	11,0,0,0	3,0,9,0	5,0,1,0	A->G	0	0.458333	18	18	CDS; exon; intron	FBgn0032633
2L	17735306	-	4.35213	36,0,0,0	14,0,0,0	10,0,0,0	8,0,4,0	7,0,2,0	A->G	0	0.277778	24	21	intron	FBgn0015609
2L	19509577	-	4.86501	12,0,0,0	13,0,0,0	10,0,0,0	8,0,4,0	16,0,3,0	A->G	0	0.245614	23	31	3-prime-UTR; CDS; exon	FBgn0032797
2L	19621164	+	5.13136	33,0,0,0	5,0,0,0	9,0,0,0	9,0,2,0	8,0,5,0	A->G	0	0.283217	14	24	intron	FBgn0000464
2L	20346120	+	5.78464	22,0,0,0	17,0,1,0	28,0,0,0	14,0,4,0	12,0,6,0	A->G	0.0277778	0.277778	46	36	CDS; exon	FBgn0003475
2L	21108751	+	6.74834	46,0,0,0	10,0,0,0	8,0,0,0	4,0,5,0	5,0,4,0	A->G	0	0.5	18	18	intron	FBgn0040297
2L	21383403	+	3.85831	44,0,0,0	8,0,0,0	9,0,0,0	2,0,3,0	6,0,2,0	A->G	0	0.425	17	13	intron	FBgn0032946
2L	21690890	+	4.48655	31,0,0,0	7,0,0,0	8,0,0,0	3,0,2,0	9,0,4,0	A->G	0	0.353846	15	18	intron	FBgn0051619
2L	21708856	+	3.81696	45,0,0,0	13,0,0,0	16,0,0,0	8,0,5,0	14,0,1,0	A->G	0	0.225641	29	28	intron	FBgn0051619
2L	21708919	+	1.88003	49,0,0,0	13,0,0,0	12,0,0,0	10,0,2,0	13,0,1,0	A->G	0	0.119048	25	26	intron	FBgn0051619
2L	22162486	+	1.71116	30,0,0,0	17,0,0,0	20,0,0,0	20,0,1,0	22,0,2,0	A->G	0	0.0654762	37	45	3-prime-UTR; CDS; exon	FBgn0261802
2L	22615685	-	2.74919	0,0,0,48	8,0,0,4	3,0,0,5	7,0,0,1	13,0,0,2	T->A	0.520833	0.870833	20	23	intron	FBgn0058006
2R	285246	-	2.67318	42,0,0,0	15,0,0,0	9,0,0,0	8,0,1,0	11,0,3,0	A->G	0	0.162698	24	23	intron	FBgn0260798
2R	314445	-	2.90294	33,0,0,0	10,0,0,0	6,0,0,0	3,0,2,0	7,0,2,0	A->G	0	0.311111	16	14	intron	FBgn0260798
2R	437139	+	2.15787	24,0,0,0	7,0,0,0	6,0,0,0	5,0,1,0	3,0,2,0	A->G	0	0.283333	13	11	intron	FBgn0046692
2R	437140	+	2.15795	24,0,0,0	7,0,0,0	6,0,0,0	4,0,2,0	4,0,1,0	A->G	0	0.266667	13	11	intron	FBgn0046692
2R	484264	+	2.67362	42,0,0,0	15,0,0,0	18,0,0,0	7,0,3,0	12,0,1,0	A->G	0	0.188462	33	23	intron	FBgn0260799
2R	484271	+	1.91649	42,0,0,0	15,0,0,0	20,0,0,0	7,0,2,0	13,0,1,0	A->G	0	0.146825	35	23	intron	FBgn0260799
2R	484274	+	1.93225	41,0,0,0	15,0,0,0	18,0,0,0	7,0,2,0	12,0,1,0	A->G	0	0.149573	33	22	intron	FBgn0260799
2R	485642	+	2.64055	27,0,0,0	20,0,0,0	24,0,0,0	10,0,1,0	11,0,3,0	A->G	0	0.152597	44	25	intron	FBgn0260799
2R	1011745	-	2.90124	29,0,0,0	12,0,0,0	7,0,0,0	5,0,2,0	5,0,2,0	A->G	0	0.285714	19	14	intron	FBgn0026238
2R	2016598	-	2.30504	38,0,0,0	10,0,4,0	9,0,5,0	7,0,4,0	4,0,13,0	A->G	0.321429	0.564171	28	28	intron	FBgn0000546
2R	2513676	-	1.96082	13,0,0,0	7,0,0,0	5,0,0,0	5,0,1,0	12,0,2,0	A->G	0	0.154762	12	20	3-prime-UTR; exon	FBgn0262736
2R	2819438	-	3.31115	14,0,0,0	21,0,0,0	18,0,0,0	13,0,3,0	12,0,2,0	A->G	0	0.165179	39	30	CDS; exon; intron	FBgn0053558
2R	2819799	-	3.09346	15,0,0,0	24,0,0,0	21,0,0,0	17,0,2,0	25,0,3,0	A->G	0	0.106203	45	47	CDS; exon; intron	FBgn0053558
2R	2819828	-	5.3049	12,0,0,0	26,0,0,0	19,0,0,0	21,0,4,0	19,0,4,0	A->G	0	0.166957	45	48	CDS; exon; intron	FBgn0053558
2R	3388683	+	8.75927	24,0,0,0	17,0,0,0	11,0,0,0	2,0,5,0	3,0,11,0	A->G	0	0.75	28	21	CDS; exon	FBgn0261397
2R	3389693	+	6.1742	38,0,0,0	16,0,0,0	19,0,0,0	2,0,3,0	7,0,5,0	A->G	0	0.508333	35	17	CDS; exon	FBgn0261397
2R	3467211	+	3.36691	23,0,0,0	9,0,0,0	7,0,0,0	16,0,2,0	6,0,3,0	A->G	0	0.222222	16	27	CDS; exon	FBgn0033194
2R	4248684	+	3.9067	28,0,0,0	13,0,0,0	12,0,0,0	15,0,3,0	20,0,3,0	A->G	0	0.148551	25	41	intron	FBgn0261588
2R	4248685	+	3.2075	28,0,0,0	13,0,1,0	12,0,0,0	14,0,4,0	17,0,7,0	A->G	0.0357143	0.256944	26	42	intron	FBgn0261588
2R	4275620	+	2.87767	0,0,12,0	0,0,8,19	0,0,10,18	0,0,4,27	0,0,2,14	G->T	0.67328	0.872984	55	47	CDS; exon	FBgn0261588
2R	4555331	+	1.73473	26,0,0,0	35,0,0,0	20,0,0,0	20,0,1,0	19,0,2,0	A->G	0	0.0714286	55	42	intron	FBgn0263120
2R	4561965	+	2.88623	0,54,0,0	0,9,0,4	0,6,0,9	0,11,0,1	0,10,0,3	C->T	0.453846	0.157051	28	25	intron	FBgn0263120
2R	4771195	+	1.68095	40,0,0,0	30,0,0,0	22,0,0,0	17,0,2,0	30,0,1,0	A->G	0	0.0687606	52	50	CDS; exon	FBgn0011286
2R	4771211	+	12.3493	38,0,0,0	29,0,2,0	24,0,0,0	1,0,25,0	0,0,32,0	A->G	0.0322581	0.980769	55	58	CDS; exon	FBgn0011286
2R	4771250	+	4.3671	30,0,0,0	35,0,0,0	31,0,0,0	27,0,5,0	29,0,2,0	A->G	0	0.110383	66	63	CDS; exon	FBgn0011286
2R	4791179	+	5.4551	39,0,0,0	77,0,0,0	70,0,0,0	43,0,5,0	45,0,4,0	A->G	0	0.0928997	147	97	3-prime-UTR; exon	FBgn0004921
2R	4791185	+	10.9048	44,0,0,0	75,0,0,0	65,0,0,0	40,0,11,0	37,0,12,0	A->G	0	0.230292	140	100	3-prime-UTR; exon	FBgn0004921
2R	5117309	-	3.38572	10,0,0,0	14,0,0,0	18,0,0,0	11,0,1,0	10,0,4,0	A->G	0	0.184524	32	26	CDS; exon	FBgn0010114
2R	5117441	-	6.08551	15,0,0,0	14,0,1,0	22,0,0,0	8,0,3,0	8,0,8,0	A->G	0.0333333	0.386364	37	27	CDS; exon	FBgn0010114
2R	5122019	-	11.3154	17,0,0,0	37,0,0,0	25,0,0,0	24,0,13,0	20,0,23,0	A->G	0	0.443118	62	80	CDS; exon	FBgn0010114
2R	5122024	-	9.62469	19,0,0,0	36,0,0,0	26,0,0,0	22,0,14,0	12,0,31,0	A->G	0	0.55491	62	79	CDS; exon	FBgn0010114
2R	5393866	+	2.30758	36,0,0,0	37,0,0,0	16,0,0,0	26,0,2,0	27,0,2,0	A->G	0	0.070197	53	57	intron	FBgn0259246
2R	5421664	+	7.28462	21,0,0,0	50,0,0,0	41,0,2,0	27,0,8,0	34,0,8,0	A->G	0.0232558	0.209524	93	77	CDS; exon	FBgn0259246
2R	5422435	+	7.64414	14,0,0,0	67,0,0,0	52,0,0,0	40,0,8,0	52,0,5,0	A->G	0	0.127193	119	105	CDS; exon	FBgn0259246
2R	5422448	+	2.69306	19,0,0,0	65,0,0,0	48,0,0,0	43,0,2,0	53,0,3,0	A->G	0	0.0490079	113	101	CDS; exon	FBgn0259246
2R	5641401	+	2.32544	35,0,0,0	56,0,0,0	49,0,0,0	19,0,1,0	32,0,3,0	A->G	0	0.0678571	105	55	5-prime-UTR; exon; intron	FBgn0005614
2R	5706995	-	2.60692	32,0,0,0	21,0,0,0	14,0,0,0	12,0,1,0	11,0,3,0	A->G	0	0.145604	35	27	intron	FBgn0033446
2R	5819376	-	1.90448	33,0,0,0	9,0,0,0	6,0,0,0	9,0,1,0	12,0,2,0	A->G	0	0.121429	15	24	intron	FBgn0011656
2R	5843263	-	1.97302	21,0,0,0	15,0,0,0	10,0,0,0	8,0,2,0	8,0,1,0	A->G	0	0.155556	25	19	intron	FBgn0011656
2R	5978440	+	4.05635	37,0,0,0	14,0,0,0	19,0,0,0	12,0,4,0	14,0,2,0	A->G	0	0.1875	33	32	intron	FBgn0033484
2R	6168388	+	2.6082	20,0,0,0	10,0,0,0	12,0,0,0	13,0,3,0	10,0,1,0	A->G	0	0.139205	22	27	CDS; exon; intron	FBgn0033504
2R	6214679	-	2.67057	37,0,0,0	8,0,0,0	10,0,0,0	8,0,2,0	11,0,2,0	A->G	0	0.176923	18	23	intron	FBgn0261698
2R	6218292	-	2.80388	22,0,0,0	12,0,0,0	16,0,0,0	8,0,1,0	5,0,3,0	A->G	0	0.243056	28	17	CDS; exon; intron	FBgn0261698
2R	6417579	-	2.57504	0,26,0,0	0,7,0,7	0,6,0,3	0,12,0,2	0,15,0,3	C->T	0.416667	0.154762	23	32	intron	FBgn0005630
2R	6419112	-	3.15395	21,0,0,0	18,0,0,0	19,0,0,0	23,0,1,0	14,0,4,0	A->G	0	0.131944	37	42	intron	FBgn0005630
2R	6674782	-	2.59968	0,17,0,0	0,6,0,8	0,6,0,11	0,9,0,2	0,4,0,3	C->T	0.609244	0.305195	31	18	intron	FBgn0053144
2R	6726033	-	3.62074	0,0,0,31	0,15,0,6	0,6,0,10	0,3,0,7	0,3,0,15	T->C	0.544643	0.233333	37	28	CDS; exon	FBgn0027525
2R	6729096	-	1.65228	36,0,0,0	14,0,12,0	7,0,13,0	7,0,14,0	4,0,16,0	A->G	0.555769	0.733333	46	41	CDS; exon	FBgn0050015
2R	7335106	+	11.9464	39,0,0,0	53,0,0,0	43,0,0,0	5,0,13,0	12,0,22,0	A->G	0	0.684641	96	52	CDS; exon	FBgn0260499
2R	7335112	+	14.3984	41,0,0,0	53,0,1,0	43,0,1,0	3,0,17,0	5,0,29,0	A->G	0.0206229	0.851471	98	54	CDS; exon	FBgn0260499
2R	7335122	+	12.0213	46,0,0,0	48,0,0,0	41,0,0,0	4,0,14,0	11,0,23,0	A->G	0	0.727124	89	52	CDS; exon	FBgn0260499
2R	7335126	+	4.47447	47,0,0,0	48,0,0,0	40,0,0,0	18,0,3,0	29,0,4,0	A->G	0	0.132035	88	54	CDS; exon	FBgn0260499
2R	7335492	+	3.33866	58,0,0,0	49,0,1,0	40,0,0,0	27,0,2,0	34,0,5,0	A->G	0.01	0.0985853	90	68	3-prime-UTR; exon	FBgn0260499
2R	7337822	+	8.4584	51,0,0,0	21,0,0,0	13,0,0,0	4,0,17,0	5,0,5,0	A->G	0	0.654762	34	31	3-prime-UTR; exon	FBgn0260499
2R	7337823	+	9.98349	51,0,0,0	21,0,0,0	14,0,0,0	5,0,15,0	3,0,7,0	A->G	0	0.725	35	30	3-prime-UTR; exon	FBgn0260499
2R	7337842	+	1.80416	40,0,0,0	26,0,0,0	16,0,0,0	14,0,2,0	17,0,1,0	A->G	0	0.0902778	42	34	3-prime-UTR; exon	FBgn0260499
2R	7345116	+	3.08617	40,0,0,0	34,0,0,0	24,0,0,0	18,0,2,0	25,0,3,0	A->G	0	0.103571	58	48	CDS; exon	FBgn0000581
2R	7490949	-	1.75369	21,0,0,0	23,0,0,0	21,0,0,0	16,0,1,0	21,0,2,0	A->G	0	0.07289	44	40	intron	FBgn0033636
2R	7490969	-	4.73904	19,0,0,0	25,0,0,0	21,0,0,0	13,0,4,0	17,0,3,0	A->G	0	0.192647	46	37	intron	FBgn0033636
2R	8291728	+	2.72635	0,26,0,0	0,14,0,11	0,17,0,11	0,9,0,15	0,3,0,9	C->T	0.416429	0.6875	53	36	CDS; exon	FBgn0033728
2R	8336191	+	3.33283	27,0,0,0	23,0,0,0	17,0,0,0	12,0,2,0	12,0,3,0	A->G	0	0.171429	40	29	CDS; exon	FBgn0033739
2R	8336284	+	8.51152	24,0,0,0	31,0,1,0	26,0,0,0	5,0,5,0	11,0,7,0	A->G	0.015625	0.444444	58	28	CDS; exon	FBgn0033739
2R	8808751	+	11.5391	36,0,0,0	48,0,0,0	49,0,0,0	45,0,15,0	48,0,12,0	A->G	0	0.225	97	120	CDS; exon	FBgn0010488
2R	8808830	+	9.47883	20,0,0,0	22,0,0,0	29,0,0,0	20,0,8,0	23,0,9,0	A->G	0	0.283482	51	60	CDS; exon	FBgn0010488
2R	8808831	+	3.68207	20,0,0,0	21,0,0,0	29,0,0,0	26,0,2,0	28,0,4,0	A->G	0	0.0982143	50	60	CDS; exon	FBgn0010488
2R	9696363	+	5.88029	18,0,0,0	15,0,0,0	13,0,0,0	0,0,5,0	3,0,4,0	A->G	0	0.785714	28	12	intron	FBgn0261041
2R	9697052	+	10.9056	43,0,0,0	25,0,0,0	24,0,0,0	5,0,10,0	5,0,20,0	A->G	0	0.733333	49	40	CDS; exon	FBgn0261041
2R	9697112	+	7.32969	36,0,0,0	23,0,0,0	18,0,0,0	5,0,7,0	10,0,5,0	A->G	0	0.458333	41	27	CDS; exon	FBgn0261041
2R	9697467	+	4.33694	46,0,0,0	27,0,0,0	21,0,0,0	16,0,1,0	15,0,6,0	A->G	0	0.172269	48	38	CDS; exon	FBgn0261041
2R	9697704	+	5.95448	28,0,0,0	12,0,0,0	14,0,0,0	3,0,2,0	8,0,6,0	A->G	0	0.414286	26	19	CDS; exon	FBgn0261041
2R	9704884	+	9.84743	25,0,0,0	14,0,0,0	19,0,0,0	2,0,12,0	5,0,11,0	A->G	0	0.772321	33	30	CDS; exon	FBgn0261041
2R	9767879	-	8.00102	19,0,0,0	96,0,0,0	96,0,0,0	90,0,7,0	93,0,7,0	A->G	0	0.0710825	192	197	CDS; exon	FBgn0013733
2R	9773963	-	5.1766	36,0,0,0	54,0,0,0	55,0,0,0	60,0,4,0	62,0,5,0	A->G	0	0.0685634	109	131	CDS; exon; intron	FBgn0013733
2R	9775061	-	12.2669	28,0,0,0	78,0,0,0	74,0,0,0	49,0,16,0	59,0,15,0	A->G	0	0.224428	152	139	CDS; exon; intron	FBgn0013733
2R	9781435	-	1.96072	26,0,0,0	49,0,0,0	66,0,0,0	57,0,1,0	60,0,3,0	A->G	0	0.0324302	115	121	CDS; exon; intron	FBgn0013733
2R	9781439	-	12.1421	26,0,0,0	48,0,1,0	67,0,0,0	42,0,19,0	35,0,25,0	A->G	0.0102041	0.364071	116	121	CDS; exon; intron	FBgn0013733
2R	9950156	-	6.61886	17,0,0,0	19,0,0,0	20,0,0,0	11,0,5,0	9,0,4,0	A->G	0	0.310096	39	29	CDS; exon	FBgn0040752
2R	10629097	-	10.3183	27,0,0,0	24,0,0,0	21,0,0,0	7,0,11,0	7,0,11,0	A->G	0	0.611111	45	36	CDS; exon	FBgn0033958
2R	10629715	-	6.8114	26,0,0,0	27,0,0,0	26,0,0,0	20,0,4,0	20,0,6,0	A->G	0	0.198718	53	50	CDS; exon	FBgn0033958
2R	10629728	-	3.09664	29,0,0,0	27,0,0,0	25,0,0,0	23,0,2,0	19,0,3,0	A->G	0	0.108182	52	47	CDS; exon	FBgn0033958
2R	11317572	+	7.39714	47,0,0,0	18,0,0,0	26,0,0,0	19,0,6,0	21,0,5,0	A->G	0	0.216154	44	51	intron	FBgn0263980
2R	11326877	+	2.59016	28,0,0,0	21,0,0,0	13,0,0,0	8,0,1,0	16,0,3,0	A->G	0	0.134503	34	28	intron	FBgn0263980
2R	11334736	+	3.33837	39,0,0,0	18,0,0,0	20,0,0,0	14,0,4,0	10,0,1,0	A->G	0	0.156566	38	29	intron	FBgn0263980
2R	11406217	-	4.48404	33,0,0,0	19,0,0,0	14,0,0,0	4,0,1,0	5,0,5,0	A->G	0	0.35	33	15	3-prime-UTR; CDS; exon	FBgn0019968
2R	11664566	-	3.4844	35,0,0,0	17,0,0,0	11,0,0,0	11,0,2,0	6,0,3,0	A->G	0	0.24359	28	22	intron	FBgn0083919
2R	11759421	-	1.93975	24,0,0,0	16,0,0,0	8,0,0,0	8,0,2,0	10,0,1,0	A->G	0	0.145455	24	21	3-prime-UTR; CDS; exon	FBgn0264089
2R	11759871	-	8.19689	26,0,0,0	15,0,0,0	18,0,0,0	10,0,7,0	12,0,6,0	A->G	0	0.372549	33	35	3-prime-UTR; CDS; exon	FBgn0264089
2R	12534997	+	9.10925	19,0,0,0	18,0,0,0	14,0,0,0	3,0,7,0	10,0,11,0	A->G	0	0.611905	32	31	CDS; exon; intron	FBgn0024232
2R	12535136	+	5.8112	10,0,0,0	10,0,0,0	10,0,0,0	4,0,2,0	3,0,7,0	A->G	0	0.516667	20	16	CDS; exon; intron	FBgn0024232
2R	15113163	+	3.28306	19,0,0,0	15,0,0,0	13,0,0,0	13,0,2,0	14,0,3,0	A->G	0	0.154902	28	32	CDS; exon	FBgn0263395
2R	15213814	-	2.0268	26,0,0,0	10,0,0,0	8,0,0,0	6,0,1,0	7,0,2,0	A->G	0	0.18254	18	16	CDS; exon	FBgn0050127
2R	16313696	+	2.70013	39,0,0,0	21,0,0,0	29,0,1,0	14,0,3,0	20,0,3,0	A->G	0.0166667	0.153453	51	40	intron	FBgn0086604
2R	17203191	+	10.307	26,0,0,0	37,0,0,0	30,0,0,0	23,0,10,0	20,0,11,0	A->G	0	0.328935	67	64	CDS; exon	FBgn0034618
2R	17508354	-	3.51008	28,0,0,0	9,0,0,0	9,0,0,0	10,0,1,0	6,0,4,0	A->G	0	0.245455	18	21	CDS; exon	FBgn0016641
2R	18279015	+	5.91367	22,0,0,0	10,0,0,0	6,0,0,0	7,0,3,0	3,0,6,0	A->G	0	0.483333	16	19	CDS; exon	FBgn0034723
2R	18451673	-	2.48355	10,0,0,0	24,0,0,0	21,0,0,0	19,0,3,0	14,0,1,0	A->G	0	0.101515	45	37	CDS; exon	FBgn0260866
2R	18451878	-	5.41452	22,0,0,0	26,0,0,0	23,0,0,0	18,0,4,0	16,0,4,0	A->G	0	0.190909	49	42	CDS; exon	FBgn0260866
2R	18451882	-	4.64219	23,0,0,0	27,0,0,0	27,0,0,0	16,0,4,0	19,0,3,0	A->G	0	0.168182	54	42	CDS; exon	FBgn0260866
2R	18679809	-	1.9183	49,0,0,0	20,0,0,0	14,0,0,0	9,0,1,0	11,0,2,0	A->G	0	0.126923	34	23	intron	FBgn0259145
2R	20272335	-	8.14023	23,0,0,0	15,0,0,0	13,0,0,0	2,0,8,0	4,0,6,0	A->G	0	0.7	28	20	CDS; exon	FBgn0000037
2R	20306770	-	8.18981	18,0,0,0	30,0,0,0	32,0,0,0	1,0,6,0	4,0,8,0	A->G	0	0.761905	62	19	CDS; exon	FBgn0259210
2R	20306773	-	7.86775	18,0,0,0	29,0,0,0	32,0,0,0	1,0,6,0	4,0,7,0	A->G	0	0.746753	61	18	CDS; exon	FBgn0259210
2R	20399839	-	1.76967	24,0,0,0	20,0,0,0	18,0,0,0	15,0,1,0	20,0,2,0	A->G	0	0.0767045	38	38	CDS; exon	FBgn0019886
2R	20399841	-	3.93373	22,0,0,0	21,0,0,0	18,0,0,0	15,0,3,0	18,0,3,0	A->G	0	0.154762	39	39	CDS; exon	FBgn0019886
2R	20770274	+	4.33419	28,0,0,0	35,0,0,0	39,0,0,0	21,0,2,0	38,0,5,0	A->G	0	0.101618	74	66	5-prime-UTR; exon	FBgn0085442
2R	20792240	+	1.56844	30,0,0,0	31,0,1,0	32,0,0,0	28,0,2,0	26,0,3,0	A->G	0.015625	0.0850575	64	59	CDS; exon	FBgn0085434
2R	20797921	+	4.5137	26,0,0,0	30,0,0,0	28,0,1,0	19,0,4,0	29,0,6,0	A->G	0.0172414	0.172671	59	58	CDS; exon	FBgn0085434
2R	20798275	+	7.18314	36,0,0,0	34,0,0,0	31,0,0,0	22,0,4,0	36,0,7,0	A->G	0	0.158318	65	69	CDS; exon	FBgn0085434
2R	20798298	+	11.7583	44,0,0,0	30,0,3,0	26,0,3,0	8,0,19,0	7,0,28,0	A->G	0.0971787	0.751852	62	62	CDS; exon	FBgn0085434
2R	20798337	+	7.37684	38,0,0,0	35,0,0,0	29,0,0,0	22,0,5,0	19,0,6,0	A->G	0	0.212593	64	52	CDS; exon	FBgn0085434
2R	20798346	+	9.56768	35,0,0,0	33,0,0,0	31,0,0,0	17,0,9,0	11,0,14,0	A->G	0	0.453077	64	51	CDS; exon	FBgn0085434
2R	20798632	+	11.823	45,0,0,0	60,0,0,0	46,0,0,0	15,0,25,0	28,0,20,0	A->G	0	0.520833	106	88	CDS; exon	FBgn0085434
2R	20800371	+	9.87479	46,0,0,0	45,0,0,0	31,0,0,0	18,0,10,0	14,0,23,0	A->G	0	0.489382	76	65	CDS; exon	FBgn0085434
2R	20802225	+	9.03266	44,0,0,0	18,0,0,0	20,0,0,0	6,0,7,0	7,0,9,0	A->G	0	0.550481	38	29	CDS; exon	FBgn0085434
2R	20802317	+	10.5012	41,0,0,0	18,0,0,0	19,0,0,0	5,0,13,0	12,0,14,0	A->G	0	0.630342	37	44	CDS; exon	FBgn0085434
2R	20802381	+	13.7899	44,0,0,0	39,0,0,0	33,0,0,0	9,0,21,0	15,0,30,0	A->G	0	0.683333	72	75	CDS; exon	FBgn0085434
2R	20802387	+	13.8179	46,0,0,0	41,0,0,0	34,0,0,0	10,0,20,0	16,0,31,0	A->G	0	0.663121	75	77	CDS; exon	FBgn0085434
2R	20802388	+	12.2919	46,0,0,0	41,0,0,0	34,0,0,0	16,0,16,0	26,0,19,0	A->G	0	0.461111	75	77	CDS; exon	FBgn0085434
2R	20802397	+	9.8844	41,0,0,0	46,0,0,0	33,0,0,0	13,0,17,0	31,0,14,0	A->G	0	0.438889	79	75	CDS; exon	FBgn0085434
2R	20806616	+	2.40759	46,0,0,0	26,0,0,0	17,0,0,0	17,0,1,0	24,0,3,0	A->G	0	0.0833333	43	45	3-prime-UTR; exon	FBgn0085434
2RHet	201955	+	5.61583	18,0,0,0	10,0,0,0	15,0,0,0	7,0,6,0	7,0,2,0	A->G	0	0.34188	25	22	intron	FBgn0003256
2RHet	201967	+	6.18161	19,0,0,0	12,0,0,0	12,0,1,0	5,0,7,0	6,0,4,0	A->G	0.0384615	0.491667	25	22	intron	FBgn0003256
2RHet	633843	-	4.9919	12,0,0,0	10,0,0,0	5,0,0,0	8,0,4,0	12,0,3,0	A->G	0	0.266667	15	27	intron	FBgn0263780
2RHet	634765	-	6.16207	14,0,0,0	6,0,0,0	5,0,0,0	1,0,5,0	5,0,4,0	A->G	0	0.638889	11	15	intron	FBgn0263780
2RHet	634791	-	2.75447	16,0,0,0	5,0,0,0	9,0,0,0	6,0,3,0	9,0,1,0	A->G	0	0.216667	14	19	intron	FBgn0263780
2RHet	634793	-	1.97357	17,0,0,0	5,0,0,0	10,0,0,0	7,0,2,0	9,0,1,0	A->G	0	0.161111	15	19	intron	FBgn0263780
2RHet	637710	-	2.12458	16,0,0,0	10,0,0,0	5,0,0,0	6,0,1,0	3,0,2,0	A->G	0	0.271429	15	12	intron	FBgn0263780
2RHet	640216	-	1.85917	10,0,0,0	9,0,0,0	7,0,0,0	10,0,1,0	15,0,2,0	A->G	0	0.104278	16	28	intron	FBgn0263780
2RHet	648868	-	2.03702	15,0,0,0	17,0,0,0	10,0,1,0	7,0,1,0	6,0,3,0	A->G	0.0454545	0.229167	28	17	intron	FBgn0263780
2RHet	662146	-	1.78613	10,0,0,0	16,0,0,0	16,0,0,0	17,0,2,0	16,0,1,0	A->G	0	0.0820433	32	36	intron	FBgn0263780
2RHet	662149	-	1.80454	11,0,0,0	16,0,0,0	18,0,0,0	16,0,2,0	15,0,1,0	A->G	0	0.0868056	34	34	intron	FBgn0263780
2RHet	722519	-	3.53648	11,0,0,0	9,0,0,0	11,0,0,0	7,0,1,0	8,0,4,0	A->G	0	0.229167	20	20	intron	FBgn0263780
2RHet	729131	-	1.83868	27,0,0,0	11,0,0,0	10,0,0,0	12,0,1,0	15,0,2,0	A->G	0	0.0972851	21	30	intron	FBgn0263780
2RHet	737733	-	7.67734	15,0,0,0	6,0,0,0	11,0,0,0	6,0,4,0	6,0,9,0	A->G	0	0.5	17	25	intron	FBgn0263780
2RHet	737734	-	3.41433	15,0,0,0	7,0,0,0	11,0,0,0	7,0,3,0	13,0,2,0	A->G	0	0.216667	18	25	intron	FBgn0263780
2RHet	795322	-	1.56959	30,0,0,0	31,0,0,0	23,0,0,0	27,0,2,0	40,0,1,0	A->G	0	0.0466779	54	70	intron	FBgn0263780
2RHet	851361	-	5.70038	19,0,0,0	12,0,0,0	8,0,0,0	10,0,4,0	13,0,4,0	A->G	0	0.260504	20	31	intron	FBgn0263780
2RHet	852055	-	1.85137	25,0,0,0	7,0,0,0	9,0,0,0	11,0,2,0	15,0,1,0	A->G	0	0.108173	16	29	intron	FBgn0263780
2RHet	934945	-	7.85218	35,0,0,0	10,0,0,0	11,0,1,0	4,0,6,0	5,0,13,0	A->G	0.0416667	0.661111	22	28	intron	FBgn0263780
2RHet	934949	-	8.53274	36,0,0,0	10,0,0,0	12,0,0,0	6,0,5,0	8,0,10,0	A->G	0	0.505051	22	29	intron	FBgn0263780
2RHet	934950	-	6.8087	36,0,0,0	10,0,0,0	12,0,0,0	8,0,3,0	11,0,7,0	A->G	0	0.330808	22	29	intron	FBgn0263780
2RHet	934951	-	4.09926	36,0,0,0	10,0,0,0	12,0,0,0	9,0,3,0	15,0,3,0	A->G	0	0.208333	22	30	intron	FBgn0263780
2RHet	934958	-	8.47072	37,0,0,0	12,0,0,0	11,0,0,0	7,0,6,0	13,0,8,0	A->G	0	0.421245	23	34	intron	FBgn0263780
2RHet	936524	-	1.79264	21,0,0,0	18,0,0,0	19,0,0,0	17,0,2,0	15,0,1,0	A->G	0	0.0838816	37	35	intron	FBgn0263780
2RHet	937133	-	5.75589	11,0,0,0	9,0,0,0	7,0,0,0	4,0,3,0	3,0,4,0	A->G	0	0.5	16	14	intron	FBgn0263780
2RHet	944447	-	5.13769	17,0,0,0	19,0,1,0	16,0,0,0	12,0,6,0	19,0,6,0	A->G	0.025	0.286667	36	43	intron	FBgn0263780
2RHet	944452	-	4.6482	14,0,0,0	21,0,0,0	17,0,0,0	13,0,5,0	22,0,2,0	A->G	0	0.180556	38	42	intron	FBgn0263780
2RHet	945270	-	5.9281	18,0,0,0	31,0,0,0	14,0,0,0	24,0,5,0	24,0,4,0	A->G	0	0.157635	45	57	intron	FBgn0263780
2RHet	945272	-	2.30468	18,0,0,0	32,0,0,0	17,0,0,0	26,0,2,0	28,0,2,0	A->G	0	0.0690476	49	58	intron	FBgn0263780
2RHet	945275	-	3.70193	16,0,0,0	34,0,0,0	18,0,0,0	24,0,4,0	28,0,2,0	A->G	0	0.104762	52	58	intron	FBgn0263780
2RHet	945282	-	9.32269	16,0,0,0	32,0,0,0	19,0,0,0	20,0,7,0	18,0,12,0	A->G	0	0.32963	51	57	intron	FBgn0263780
2RHet	988823	-	2.35018	27,0,0,0	31,0,0,0	27,0,0,0	23,0,1,0	25,0,3,0	A->G	0	0.0744048	58	52	intron	FBgn0263780
2RHet	989807	-	7.82618	19,0,0,0	9,0,1,0	11,0,1,0	2,0,6,0	1,0,9,0	A->G	0.0916667	0.825	22	18	intron	FBgn0263780
2RHet	989851	-	7.09031	25,0,0,0	11,0,0,0	11,0,0,0	6,0,4,0	6,0,6,0	A->G	0	0.45	22	22	intron	FBgn0263780
2RHet	989853	-	7.76352	26,0,0,0	11,0,0,0	11,0,0,0	3,0,7,0	7,0,6,0	A->G	0	0.580769	22	23	intron	FBgn0263780
2RHet	989860	-	1.94446	26,0,0,0	7,0,0,0	10,0,0,0	8,0,1,0	10,0,2,0	A->G	0	0.138889	17	21	intron	FBgn0263780
2RHet	1267426	-	7.10907	26,0,0,0	10,0,0,0	19,0,0,0	10,0,5,0	12,0,5,0	A->G	0	0.313725	29	32	intron	FBgn0058263
2RHet	1267431	-	8.39773	23,0,0,0	10,0,0,0	19,0,0,0	6,0,7,0	10,0,7,0	A->G	0	0.475113	29	30	intron	FBgn0058263
2RHet	1267439	-	8.19618	18,0,0,0	12,0,0,0	14,0,0,0	9,0,5,0	8,0,10,0	A->G	0	0.456349	26	32	intron	FBgn0058263
2RHet	1267443	-	8.24652	18,0,0,0	11,0,0,0	14,0,0,0	7,0,6,0	4,0,10,0	A->G	0	0.587912	25	27	intron	FBgn0058263
2RHet	1268994	-	1.83853	14,0,0,0	20,0,0,0	13,0,0,0	9,0,2,0	18,0,1,0	A->G	0	0.117225	33	30	intron	FBgn0058263
2RHet	1269010	-	7.93047	19,0,0,0	20,0,0,0	13,0,0,0	7,0,6,0	8,0,6,0	A->G	0	0.445055	33	27	intron	FBgn0058263
2RHet	1269019	-	8.44794	21,0,0,0	24,0,0,0	13,0,0,0	6,0,7,0	9,0,7,0	A->G	0	0.487981	37	29	intron	FBgn0058263
2RHet	1269026	-	3.98502	26,0,0,0	26,0,0,0	17,0,0,0	13,0,2,0	17,0,4,0	A->G	0	0.161905	43	36	intron	FBgn0058263
2RHet	1288272	-	7.47439	23,0,0,0	22,0,0,0	24,0,0,0	17,0,6,0	16,0,5,0	A->G	0	0.249482	46	44	intron	FBgn0058263
2RHet	1288273	-	6.86493	27,0,0,0	23,0,0,0	24,0,0,0	21,0,4,0	13,0,8,0	A->G	0	0.270476	47	46	intron	FBgn0058263
2RHet	1289399	-	3.07519	29,0,0,0	22,0,0,0	22,0,0,0	21,0,4,0	23,0,1,0	A->G	0	0.100833	44	49	intron	FBgn0058263
2RHet	1290486	-	2.5169	29,0,0,0	9,0,0,0	16,0,0,0	13,0,1,0	17,0,3,0	A->G	0	0.110714	25	34	intron	FBgn0058263
2RHet	1290504	-	1.74606	27,0,0,0	16,0,0,0	17,0,0,0	16,0,1,0	22,0,2,0	A->G	0	0.0710784	33	41	intron	FBgn0058263
2RHet	1290507	-	1.75788	27,0,0,0	17,0,0,0	17,0,0,0	16,0,1,0	20,0,2,0	A->G	0	0.0748663	34	39	intron	FBgn0058263
2RHet	1290541	-	2.28319	29,0,0,0	28,0,0,0	32,0,0,0	22,0,3,0	35,0,1,0	A->G	0	0.0738889	60	61	intron	FBgn0058263
2RHet	1290664	-	2.82224	36,0,0,0	43,0,0,0	31,0,0,0	28,0,2,0	48,0,3,0	A->G	0	0.0627451	74	81	intron	FBgn0058263
2RHet	1324905	-	2.15734	39,0,0,0	6,0,0,0	7,0,0,0	4,0,2,0	4,0,1,0	A->G	0	0.266667	13	11	intron	FBgn0058263
2RHet	1324906	-	2.98833	38,0,0,0	6,0,0,0	8,0,0,0	4,0,3,0	4,0,1,0	A->G	0	0.314286	14	12	intron	FBgn0058263
2RHet	1324916	-	2.09665	36,0,0,0	8,0,0,0	11,0,0,0	5,0,2,0	5,0,1,0	A->G	0	0.22619	19	13	intron	FBgn0058263
2RHet	1570443	-	2.30292	42,0,0,0	30,0,0,0	21,0,0,0	20,0,3,0	34,0,1,0	A->G	0	0.0795031	51	58	intron	FBgn0085638
2RHet	1571185	-	4.33403	28,0,0,0	27,0,0,0	28,0,0,0	28,0,3,0	31,0,4,0	A->G	0	0.10553	55	66	intron	FBgn0085638
2RHet	1595919	-	2.47538	43,0,0,0	10,0,0,0	16,0,0,0	13,0,2,0	21,0,2,0	A->G	0	0.110145	26	38	intron	FBgn0085638
2RHet	1596040	-	2.5156	43,0,0,0	15,0,0,0	13,0,1,0	18,0,2,0	16,0,7,0	A->G	0.0357143	0.202174	29	43	intron	FBgn0085638
2RHet	1597125	-	1.7959	43,0,0,0	16,0,0,0	10,0,0,0	17,0,1,0	15,0,2,0	A->G	0	0.0866013	26	35	intron	FBgn0085638
2RHet	1597403	-	2.62242	24,0,0,0	11,0,0,0	10,0,0,0	9,0,2,0	13,0,2,0	A->G	0	0.157576	21	26	intron	FBgn0085638
2RHet	1597872	-	1.89471	38,0,0,0	12,0,0,0	19,0,0,0	10,0,1,0	12,0,2,0	A->G	0	0.116883	31	25	intron	FBgn0085638
2RHet	1598101	-	1.76024	33,0,0,0	16,0,0,0	22,0,0,0	16,0,1,0	20,0,2,0	A->G	0	0.0748663	38	39	intron	FBgn0085638
2RHet	1598208	-	2.56623	28,0,0,0	12,0,0,0	13,0,0,0	11,0,2,0	15,0,2,0	A->G	0	0.135747	25	30	intron	FBgn0085638
2RHet	1598209	-	1.85116	28,0,0,0	12,0,0,0	14,0,0,0	12,0,1,0	14,0,2,0	A->G	0	0.100962	26	29	intron	FBgn0085638
2RHet	1606103	-	2.73059	33,0,0,0	8,0,0,0	9,0,0,0	6,0,1,0	10,0,3,0	A->G	0	0.186813	17	20	intron	FBgn0085638
2RHet	1606115	-	4.25212	27,0,0,0	6,0,0,0	8,0,0,0	6,0,1,0	5,0,5,0	A->G	0	0.321429	14	17	intron	FBgn0085638
2RHet	1618096	-	6.21631	39,0,0,0	12,0,0,0	5,0,0,0	5,0,4,0	7,0,4,0	A->G	0	0.40404	17	20	intron	FBgn0085638
2RHet	1850615	+	2.94218	15,0,0,0	6,0,0,0	7,0,0,0	5,0,1,0	4,0,3,0	A->G	0	0.297619	13	13	intron	FBgn0260995
2RHet	1850623	+	2.19648	16,0,0,0	6,0,0,0	7,0,0,0	3,0,2,0	4,0,1,0	A->G	0	0.3	13	10	intron	FBgn0260995
2RHet	1923462	+	8.09851	20,0,0,0	13,0,0,0	17,0,0,0	7,0,5,0	17,0,8,0	A->G	0	0.368333	30	37	intron	FBgn0260995
2RHet	1924471	+	5.04119	15,0,0,0	20,0,0,0	17,0,0,0	11,0,1,0	20,0,7,0	A->G	0	0.171296	37	39	intron	FBgn0260995
2RHet	1924475	+	5.14808	15,0,0,0	18,0,0,0	15,0,0,0	11,0,1,0	17,0,8,0	A->G	0	0.201667	33	37	intron	FBgn0260995
2RHet	1969904	+	3.56719	32,0,0,0	14,0,0,0	11,0,0,0	6,0,3,0	8,0,2,0	A->G	0	0.266667	25	19	intron	FBgn0260995
2RHet	1973347	+	1.89112	27,0,0,0	13,0,0,0	9,0,0,0	11,0,1,0	11,0,2,0	A->G	0	0.11859	22	25	intron	FBgn0260995
2RHet	1973369	+	1.89384	24,0,0,0	11,0,0,0	10,0,0,0	10,0,1,0	12,0,2,0	A->G	0	0.116883	21	25	intron	FBgn0260995
2RHet	2802493	+	6.30014	37,0,0,0	15,0,0,0	25,0,0,0	12,0,3,0	12,0,6,0	A->G	0	0.266667	40	33	intron	FBgn0039959
2RHet	2802497	+	8.23108	38,0,0,0	15,0,0,0	24,0,0,0	7,0,6,0	10,0,7,0	A->G	0	0.436652	39	30	intron	FBgn0039959
2RHet	3156322	-	3.57433	32,0,0,0	8,0,0,0	8,0,0,0	5,0,1,0	9,0,4,0	A->G	0	0.237179	16	19	intron	FBgn0262124
2RHet	3156331	-	2.67129	36,0,0,0	10,0,0,0	9,0,0,0	6,0,1,0	13,0,3,0	A->G	0	0.165179	19	23	intron	FBgn0262124
2RHet	3169048	-	2.00937	36,0,0,0	8,0,0,0	7,0,0,0	6,0,1,0	8,0,2,0	A->G	0	0.171429	15	17	intron	FBgn0262124
3L	974363	+	8.25184	21,0,0,0	11,0,0,0	9,0,0,0	2,0,6,0	9,0,9,0	A->G	0	0.625	20	26	intron	FBgn0264574
3L	977103	+	1.77562	30,0,0,0	20,0,0,0	11,0,0,0	20,0,1,0	14,0,2,0	A->G	0	0.0863095	31	37	intron	FBgn0264574
3L	977992	+	5.18703	18,0,0,0	24,0,0,0	31,0,0,0	14,0,1,0	20,0,11,0	A->G	0	0.210753	55	46	intron	FBgn0264574
3L	989963	+	3.17806	13,0,0,0	20,0,0,0	19,0,0,0	14,0,2,0	21,0,3,0	A->G	0	0.125	39	40	3-prime-UTR; CDS; exon	FBgn0264574
3L	1782670	-	12.1126	25,0,0,0	59,0,0,0	44,0,0,0	36,0,15,0	39,0,15,0	A->G	0	0.285948	103	105	CDS; exon	FBgn0250789
3L	2126093	-	5.59486	30,0,0,0	38,0,0,0	42,0,0,0	37,0,3,0	37,0,6,0	A->G	0	0.107267	80	83	CDS; exon	FBgn0052311
3L	2665990	-	4.79699	22,0,0,0	19,0,0,0	14,0,0,0	13,0,3,0	14,0,4,0	A->G	0	0.204861	33	34	CDS; exon	FBgn0264606
3L	2666003	-	3.35229	18,0,0,0	12,0,0,0	13,0,0,0	12,0,2,0	11,0,3,0	A->G	0	0.178571	25	28	CDS; exon	FBgn0264606
3L	2666150	-	2.49453	24,0,0,0	19,0,0,0	13,0,0,0	17,0,2,0	15,0,2,0	A->G	0	0.111455	32	36	CDS; exon	FBgn0264606
3L	2666151	-	7.7021	26,0,0,0	17,0,0,0	11,0,0,0	13,0,6,0	6,0,10,0	A->G	0	0.470395	28	35	CDS; exon	FBgn0264606
3L	2924756	+	2.56557	22,0,0,0	91,0,0,0	83,0,0,0	59,0,3,0	62,0,2,0	A->G	0	0.0398185	174	126	CDS; exon	FBgn0262593
3L	2924764	+	1.96574	20,0,0,0	84,0,0,0	74,0,0,0	54,0,3,0	59,0,1,0	A->G	0	0.0346491	158	117	CDS; exon	FBgn0262593
3L	2924790	+	2.00935	13,0,0,0	82,0,0,0	71,0,0,0	52,0,3,0	53,0,1,0	A->G	0	0.036532	153	109	CDS; exon	FBgn0262593
3L	2924829	+	8.03381	11,0,0,0	82,0,0,0	68,0,0,0	45,0,5,0	40,0,14,0	A->G	0	0.17963	150	104	CDS; exon	FBgn0262593
3L	2925255	+	16.0703	31,0,0,0	82,0,0,0	73,0,0,0	12,0,41,0	18,0,45,0	A->G	0	0.743935	155	116	CDS; exon	FBgn0262593
3L	2926944	+	2.67678	30,0,0,0	87,0,0,0	67,0,0,0	43,0,2,0	57,0,3,0	A->G	0	0.0472222	154	105	intron	FBgn0262593
3L	2927350	+	4.01878	33,0,0,0	20,0,0,0	16,0,0,0	10,0,2,0	18,0,4,0	A->G	0	0.174242	36	34	intron	FBgn0262593
3L	2937497	+	11.2945	50,0,0,0	66,0,0,0	48,0,0,0	26,0,12,0	26,0,14,0	A->G	0	0.332895	114	78	intron	FBgn0262593
3L	2939953	+	9.68002	35,0,0,0	64,0,0,0	58,0,0,0	21,0,7,0	32,0,11,0	A->G	0	0.252907	122	71	intron	FBgn0262593
3L	2940259	+	12.1079	45,0,0,0	68,0,0,0	47,0,0,0	19,0,13,0	23,0,21,0	A->G	0	0.441761	115	76	intron	FBgn0262593
3L	2940919	+	7.85448	37,0,0,0	57,0,0,0	53,0,0,0	38,0,5,0	34,0,8,0	A->G	0	0.153378	110	85	CDS; exon	FBgn0262593
3L	2941312	+	14.6093	35,0,0,0	56,0,0,0	49,0,0,0	9,0,27,0	12,0,34,0	A->G	0	0.744565	105	82	CDS; exon	FBgn0262593
3L	2941364	+	13.6053	33,0,0,0	44,0,0,0	43,0,0,0	6,0,26,0	13,0,30,0	A->G	0	0.755087	87	75	CDS; exon	FBgn0262593
3L	2941396	+	11.7673	31,0,0,0	38,0,0,0	36,0,0,0	12,0,13,0	12,0,25,0	A->G	0	0.597838	74	62	CDS; exon	FBgn0262593
3L	2941425	+	9.23773	36,0,0,0	33,0,0,0	29,0,0,0	13,0,8,0	23,0,9,0	A->G	0	0.331101	62	53	CDS; exon	FBgn0262593
3L	2941426	+	13.0844	36,0,0,0	32,0,1,0	29,0,0,0	3,0,19,0	3,0,29,0	A->G	0.0151515	0.884943	62	54	CDS; exon	FBgn0262593
3L	3359345	+	2.17902	25,0,0,0	37,0,0,0	31,0,0,0	39,0,2,0	34,0,2,0	A->G	0	0.052168	68	77	CDS; exon	FBgn0004167
3L	3371827	-	3.43455	10,0,0,0	6,0,0,0	6,0,0,0	6,0,3,0	13,0,2,0	A->G	0	0.233333	12	24	CDS; exon	FBgn0027616
3L	3371901	-	5.43026	12,0,0,0	7,0,0,0	9,0,1,0	4,0,3,0	4,0,8,0	A->G	0.05	0.547619	17	19	CDS; exon	FBgn0027616
3L	3760509	-	1.90228	27,0,0,0	7,0,0,0	11,0,0,0	11,0,1,0	10,0,2,0	A->G	0	0.125	18	24	intron	FBgn0052264
3L	4198341	+	1.791	36,0,0,0	24,0,0,0	20,0,0,0	12,0,1,0	20,0,2,0	A->G	0	0.0839161	44	35	CDS; exon	FBgn0263110
3L	4369162	-	5.51872	40,0,0,0	21,0,0,0	16,0,0,0	0,0,7,0	6,0,5,0	A->G	0	0.727273	37	18	exon; stop_codon	FBgn0035538
3L	4369184	-	7.79001	41,0,0,0	19,0,0,0	15,0,0,0	2,0,4,0	5,0,8,0	A->G	0	0.641026	34	19	CDS; exon	FBgn0035538
3L	4369185	-	3.57043	42,0,0,0	17,0,0,0	14,0,0,0	6,0,1,0	8,0,4,0	A->G	0	0.238095	31	19	CDS; exon	FBgn0035538
3L	4369422	-	4.19078	44,0,0,0	17,0,0,0	21,0,0,0	2,0,6,0	19,0,2,0	A->G	0	0.422619	38	29	CDS; exon	FBgn0035538
3L	4429963	+	7.84878	41,0,0,0	10,0,0,0	9,0,0,0	0,0,6,0	2,0,8,0	A->G	0	0.9	19	16	3-prime-UTR; exon; intron	FBgn0000038
3L	4429964	+	3.69084	41,0,0,0	10,0,0,0	9,0,0,0	4,0,2,0	7,0,3,0	A->G	0	0.316667	19	16	3-prime-UTR; exon; intron	FBgn0000038
3L	4429967	+	6.23174	40,0,0,0	9,0,0,0	9,0,0,0	2,0,4,0	5,0,4,0	A->G	0	0.555556	18	15	3-prime-UTR; exon; intron	FBgn0000038
3L	4432486	+	8.02173	43,0,0,0	8,0,0,0	5,0,0,0	4,0,4,0	5,0,10,0	A->G	0	0.583333	13	23	CDS; exon	FBgn0000038
3L	4432487	+	7.21171	43,0,0,0	7,0,1,0	5,0,0,0	2,0,6,0	1,0,15,0	A->G	0.0625	0.84375	13	24	CDS; exon	FBgn0000038
3L	4433319	+	3.41465	39,0,0,0	7,0,0,0	9,0,0,0	13,0,3,0	7,0,2,0	A->G	0	0.204861	16	25	CDS; exon	FBgn0000038
3L	4433320	+	10.0373	36,0,0,0	7,0,0,0	9,0,0,0	2,0,14,0	1,0,8,0	A->G	0	0.881944	16	25	CDS; exon	FBgn0000038
3L	4574788	+	2.56597	30,0,0,0	8,0,0,0	15,0,0,0	12,0,3,0	14,0,1,0	A->G	0	0.133333	23	30	intron	FBgn0260657
3L	4577495	+	3.18796	37,0,0,0	27,0,0,0	15,0,0,0	14,0,2,0	20,0,3,0	A->G	0	0.127717	42	39	intron	FBgn0260657
3L	4586715	+	14.1994	38,0,0,0	57,0,0,0	43,0,0,0	9,0,23,0	15,0,33,0	A->G	0	0.703125	100	80	CDS; exon	FBgn0260657
3L	4590437	+	6.41075	49,0,0,0	26,0,0,0	25,0,0,0	10,0,4,0	16,0,5,0	A->G	0	0.261905	51	35	3-prime-UTR; exon	FBgn0260657
3L	4590448	+	6.49722	48,0,0,0	27,0,0,0	28,0,0,0	9,0,4,0	16,0,5,0	A->G	0	0.272894	55	34	3-prime-UTR; exon	FBgn0260657
3L	4590461	+	3.2593	49,0,0,0	29,0,0,0	32,0,0,0	11,0,1,0	18,0,4,0	A->G	0	0.132576	61	34	3-prime-UTR; exon	FBgn0260657
3L	4590484	+	5.56021	49,0,0,0	33,0,0,0	39,0,0,0	11,0,4,0	17,0,4,0	A->G	0	0.228571	72	36	3-prime-UTR; exon	FBgn0260657
3L	4590708	+	8.52521	53,0,0,0	22,0,0,0	16,0,0,0	7,0,6,0	10,0,8,0	A->G	0	0.452991	38	31	3-prime-UTR; exon	FBgn0260657
3L	4590709	+	10.1148	54,0,0,0	23,0,0,0	16,0,0,0	5,0,10,0	3,0,15,0	A->G	0	0.75	39	33	3-prime-UTR; exon	FBgn0260657
3L	4591116	+	8.81452	33,0,0,0	19,0,0,0	16,0,0,0	8,0,7,0	11,0,8,0	A->G	0	0.44386	35	34	3-prime-UTR; exon	FBgn0260657
3L	4591179	+	1.86035	31,0,0,0	19,0,0,0	20,0,0,0	13,0,2,0	12,0,1,0	A->G	0	0.105128	39	28	3-prime-UTR; exon	FBgn0260657
3L	4591222	+	2.43333	28,0,0,0	20,0,0,0	26,0,0,0	21,0,1,0	17,0,3,0	A->G	0	0.0977273	46	42	3-prime-UTR; exon	FBgn0260657
3L	5733625	+	9.96347	20,0,0,0	36,0,0,0	38,0,0,0	13,0,11,0	20,0,10,0	A->G	0	0.395833	74	54	CDS; exon; intron	FBgn0085447
3L	6942788	-	5.63369	43,0,0,0	13,0,0,0	14,0,0,0	8,0,4,0	17,0,4,0	A->G	0	0.261905	27	33	3-prime-UTR; exon	FBgn0035720
3L	6942790	-	1.80206	45,0,0,0	13,0,0,0	14,0,0,0	10,0,1,0	21,0,2,0	A->G	0	0.0889328	27	34	3-prime-UTR; exon	FBgn0035720
3L	6943203	-	1.78449	38,0,0,0	16,0,0,0	14,0,0,0	16,0,1,0	17,0,2,0	A->G	0	0.0820433	30	36	3-prime-UTR; exon	FBgn0035720
3L	6943210	-	3.18977	39,0,0,0	17,0,0,0	15,0,0,0	16,0,1,0	18,0,4,0	A->G	0	0.120321	32	39	3-prime-UTR; exon	FBgn0035720
3L	6943212	-	7.49444	40,0,0,0	17,0,0,0	17,0,0,0	14,0,5,0	17,0,6,0	A->G	0	0.262014	34	42	3-prime-UTR; exon	FBgn0035720
3L	6943268	-	1.69691	36,0,0,0	18,0,0,0	22,0,0,0	23,0,1,0	22,0,2,0	A->G	0	0.0625	40	48	3-prime-UTR; exon	FBgn0035720
3L	6947854	-	14.9059	32,0,0,0	84,0,0,0	79,0,0,0	44,0,26,0	47,0,30,0	A->G	0	0.380519	163	147	CDS; exon	FBgn0035720
3L	7155120	-	1.9907	32,0,0,0	9,0,0,0	8,0,0,0	6,0,2,0	9,0,1,0	A->G	0	0.175	17	18	3-prime-UTR; exon	FBgn0263218
3L	7155280	-	2.99042	42,0,0,0	12,0,0,0	8,0,0,0	4,0,3,0	4,0,1,0	A->G	0	0.314286	20	12	3-prime-UTR; exon	FBgn0263218
3L	7173538	-	8.4292	14,0,0,0	14,0,0,0	14,0,0,0	9,0,8,0	10,0,6,0	A->G	0	0.422794	28	33	CDS; exon	FBgn0263218
3L	7921780	-	4.99396	26,0,0,0	6,0,0,0	7,0,0,0	2,0,10,0	6,0,2,0	A->G	0	0.541667	13	20	CDS; exon	FBgn0024187
3L	8557652	+	1.60629	31,0,0,0	45,0,8,0	37,0,10,0	41,0,15,0	54,0,2,0	A->G	0.181855	0.151786	100	112	CDS; exon	FBgn0260442
3L	8733120	-	1.9049	83,0,0,0	76,0,0,0	78,0,0,0	68,0,2,0	63,0,2,0	A->G	0	0.0296703	154	135	CDS; exon	FBgn0003149
3L	9628262	-	2.65416	23,0,0,0	12,0,0,0	17,0,0,0	5,0,1,0	15,0,3,0	A->G	0	0.166667	29	24	CDS; exon	FBgn0016081
3L	9662076	-	3.10591	28,0,0,0	19,0,0,0	23,0,0,0	14,0,2,0	27,0,3,0	A->G	0	0.1125	42	46	CDS; exon	FBgn0016081
3L	9826559	+	3.04084	59,0,0,0	31,0,0,0	27,0,0,0	25,0,4,0	23,0,1,0	A->G	0	0.0897989	58	53	3-prime-UTR; exon	FBgn0264489
3L	9826584	+	1.59082	56,0,0,0	42,0,0,0	28,0,0,0	32,0,2,0	31,0,1,0	A->G	0	0.0450368	70	66	3-prime-UTR; exon	FBgn0264489
3L	11187104	-	4.96384	26,0,0,0	9,0,0,0	13,0,0,0	4,0,3,0	2,0,3,0	A->G	0	0.514286	22	12	intron	FBgn0036144
3L	11218250	+	6.63486	17,0,0,0	27,0,0,0	17,0,0,0	14,0,3,0	16,0,7,0	A->G	0	0.240409	44	40	CDS; exon	FBgn0261553
3L	11218378	+	1.74324	15,0,0,0	12,0,0,0	13,0,0,0	19,0,2,0	19,0,1,0	A->G	0	0.072619	25	41	CDS; exon	FBgn0261553
3L	11218585	+	2.44322	21,0,0,0	25,0,0,0	17,0,0,0	20,0,1,0	17,0,3,0	A->G	0	0.0988095	42	41	CDS; exon	FBgn0261553
3L	11546420	-	3.46129	46,0,0,0	24,0,0,0	29,0,0,0	9,0,1,0	9,0,4,0	A->G	0	0.203846	53	23	intron	FBgn0259481
3L	11546430	-	3.67006	38,0,0,0	25,0,1,0	30,0,0,0	10,0,1,0	10,0,4,0	A->G	0.0192308	0.188312	56	25	intron	FBgn0259481
3L	13031538	+	4.77943	31,0,0,0	10,0,0,0	10,0,0,0	8,0,2,0	20,0,5,0	A->G	0	0.2	20	35	CDS; exon	FBgn0036340
3L	13269811	+	1.82033	0,36,0,0	0,10,0,6	0,7,0,2	0,9,0,14	0,9,0,9	C->T	0.298611	0.554348	25	41	CDS; exon	FBgn0023095
3L	16797908	-	1.68115	45,0,0,0	26,0,0,0	26,0,0,0	20,0,2,0	27,0,1,0	A->G	0	0.0633117	52	50	intron	FBgn0036663
3L	17203434	-	3.0175	0,0,32,0	12,0,7,0	5,0,7,0	4,0,10,0	2,0,10,0	G->A	0.524123	0.22619	31	26	intron	FBgn0260943
3L	17205143	-	1.95984	20,0,0,0	9,0,0,0	10,0,0,0	10,0,1,0	7,0,2,0	A->G	0	0.156566	19	20	intron	FBgn0260943
3L	19276364	-	4.39015	12,0,0,0	7,0,0,0	6,0,0,0	9,0,2,0	5,0,4,0	A->G	0	0.313131	13	20	CDS; exon	FBgn0036862
3L	20372778	+	3.37121	16,0,0,0	18,0,0,0	18,0,0,0	9,0,3,0	13,0,2,0	A->G	0	0.191667	36	27	CDS; exon	FBgn0036980
3L	20816812	+	3.19499	0,0,0,112	0,0,0,28	0,0,0,21	0,3,0,19	0,2,0,14	T->C	0	0.130682	49	38	intron	FBgn0259243
3L	20816870	+	1.65318	13,0,0,0	0,0,0,17	1,0,0,10	3,0,0,7	1,0,0,9	A->T	0.954545	0.8	28	20	intron	FBgn0259243
3L	20877933	-	6.53907	28,0,0,0	23,0,0,0	19,0,0,0	11,0,5,0	12,0,4,0	A->G	0	0.28125	42	32	intron	FBgn0052432
3L	21225300	+	2.58108	37,0,0,0	13,0,0,0	18,0,0,0	9,0,2,0	16,0,2,0	A->G	0	0.146465	31	29	intron	FBgn0004865
3L	22338115	-	4.55566	36,0,0,0	10,0,0,0	5,0,0,0	3,0,4,0	8,0,2,0	A->G	0	0.385714	15	17	intron	FBgn0004449
3L	23015670	+	3.33668	34,0,0,0	20,0,0,0	22,0,0,0	11,0,1,0	13,0,4,0	A->G	0	0.159314	42	29	intron	FBgn0262509
3L	23015724	+	4.0751	28,0,0,0	19,0,0,0	14,0,0,0	8,0,3,0	17,0,3,0	A->G	0	0.211364	33	31	intron	FBgn0262509
3L	23015725	+	1.84	26,0,0,0	19,0,0,0	14,0,0,0	10,0,1,0	17,0,2,0	A->G	0	0.0980861	33	30	intron	FBgn0262509
3L	23015783	+	1.76982	33,0,0,0	21,0,0,0	19,0,0,0	20,0,1,0	15,0,2,0	A->G	0	0.0826331	40	38	intron	FBgn0262509
3L	23015784	+	2.46244	35,0,0,0	21,0,0,0	18,0,0,0	20,0,1,0	15,0,3,0	A->G	0	0.107143	39	39	intron	FBgn0262509
3L	23015868	+	3.17671	24,0,0,0	28,0,0,0	30,0,0,0	17,0,2,0	18,0,3,0	A->G	0	0.12406	58	40	intron	FBgn0262509
3L	23015871	+	3.1661	24,0,0,0	27,0,0,0	31,0,0,0	17,0,1,0	19,0,4,0	A->G	0	0.114734	58	41	intron	FBgn0262509
3L	23015883	+	3.13209	25,0,0,0	25,0,0,0	29,0,0,0	20,0,1,0	19,0,4,0	A->G	0	0.110766	54	44	intron	FBgn0262509
3L	23015986	+	1.80937	21,0,0,0	28,0,0,0	25,0,0,0	13,0,2,0	17,0,1,0	A->G	0	0.0944444	53	33	intron	FBgn0262509
3L	23016872	+	1.91412	47,0,0,0	9,0,0,0	8,0,0,0	12,0,2,0	8,0,1,0	A->G	0	0.126984	17	23	intron	FBgn0262509
3L	23029171	+	9.6253	45,0,0,0	17,0,0,0	19,0,0,0	1,0,8,0	3,0,12,0	A->G	0	0.844444	36	24	intron	FBgn0262509
3L	23029216	+	4.03514	36,0,0,0	18,0,0,0	19,0,0,0	7,0,3,0	20,0,3,0	A->G	0	0.215217	37	33	intron	FBgn0262509
3L	23209833	+	2.6096	45,0,0,0	18,0,0,0	8,0,0,0	9,0,2,0	14,0,2,0	A->G	0	0.153409	26	27	intron	FBgn0037212
3L	23209986	+	3.42846	44,0,0,0	12,0,0,0	15,0,0,0	8,0,1,0	11,0,4,0	A->G	0	0.188889	27	24	intron	FBgn0037212
3L	23212012	+	3.43773	45,0,0,0	9,0,0,0	12,0,0,0	4,0,2,0	15,0,3,0	A->G	0	0.25	21	24	intron	FBgn0037212
3L	23224421	+	4.69897	28,0,0,0	17,0,0,0	21,0,0,0	13,0,3,0	19,0,4,0	A->G	0	0.180707	38	39	intron	FBgn0037212
3L	23235026	+	8.25562	21,0,0,0	9,0,0,0	17,0,0,0	11,0,7,0	9,0,6,0	A->G	0	0.394444	26	33	intron	FBgn0037212
3L	23235031	+	2.55477	20,0,0,0	10,0,0,0	15,0,0,0	16,0,1,0	11,0,3,0	A->G	0	0.136555	25	31	intron	FBgn0037212
3L	23235035	+	4.16917	22,0,0,0	9,0,0,0	12,0,0,0	11,0,3,0	10,0,3,0	A->G	0	0.222527	21	27	intron	FBgn0037212
3L	23235044	+	2.62232	16,0,0,0	8,0,0,0	11,0,0,0	12,0,2,0	10,0,2,0	A->G	0	0.154762	19	26	intron	FBgn0037212
3L	24024704	+	4.8489	34,0,0,0	21,0,0,0	18,0,0,0	12,0,3,0	13,0,4,0	A->G	0	0.217647	39	32	intron	FBgn0058045
3L	24112798	+	2.06848	33,0,0,0	10,0,0,0	6,0,0,0	4,0,2,0	7,0,1,0	A->G	0	0.229167	16	14	intron	FBgn0011288
3L	24141743	+	2.02887	26,0,0,0	6,0,0,0	11,0,0,0	5,0,1,0	8,0,2,0	A->G	0	0.183333	17	16	intron	FBgn0011288
3L	24156413	+	1.82145	19,0,0,0	15,0,0,0	17,0,0,0	11,0,2,0	18,0,1,0	A->G	0	0.103239	32	32	intron	FBgn0011288
3L	24156468	+	7.33394	20,0,0,0	15,0,0,0	13,0,0,0	8,0,7,0	15,0,5,0	A->G	0	0.358333	28	35	intron	FBgn0011288
3L	24180786	+	2.04479	22,0,0,0	7,0,0,0	5,0,0,0	5,0,1,0	7,0,2,0	A->G	0	0.194444	12	15	intron	FBgn0011288
3LHet	212541	+	5.56265	43,0,0,0	13,0,0,0	13,0,0,0	3,0,4,0	6,0,3,0	A->G	0	0.452381	26	16	intron	FBgn0028993
3LHet	1017271	-	5.85151	23,0,0,0	11,0,0,0	7,0,0,0	3,0,3,0	3,0,4,0	A->G	0	0.535714	18	13	intron	FBgn0085625
3LHet	1017276	-	5.85	24,0,0,0	12,0,0,0	7,0,0,0	3,0,3,0	3,0,4,0	A->G	0	0.535714	19	13	intron	FBgn0085625
3LHet	1050681	-	2.62149	16,0,0,0	28,0,0,0	24,0,0,0	9,0,3,0	13,0,1,0	A->G	0	0.160714	52	26	intron	FBgn0085625
3LHet	1051082	-	4.14258	23,0,0,0	23,0,0,0	24,0,0,0	6,0,3,0	16,0,3,0	A->G	0	0.245614	47	28	intron	FBgn0085625
3LHet	1051088	-	5.05965	19,0,0,0	22,0,0,0	23,0,0,0	6,0,2,0	12,0,5,0	A->G	0	0.272059	45	25	intron	FBgn0085625
3LHet	1051089	-	1.87805	19,0,0,0	23,0,0,0	23,0,0,0	7,0,1,0	16,0,2,0	A->G	0	0.118056	46	26	intron	FBgn0085625
3LHet	1051200	-	1.94408	23,0,0,0	25,0,0,0	27,0,0,0	9,0,1,0	9,0,2,0	A->G	0	0.140909	52	21	intron	FBgn0085625
3LHet	1051202	-	5.23559	23,0,0,0	28,0,0,0	27,0,0,0	7,0,3,0	7,0,4,0	A->G	0	0.331818	55	21	intron	FBgn0085625
3LHet	1051288	-	1.8313	28,0,0,0	31,0,0,0	25,0,0,0	11,0,1,0	17,0,2,0	A->G	0	0.0942982	56	31	intron	FBgn0085625
3LHet	1051339	-	4.03868	30,0,0,0	25,0,0,0	20,0,0,0	9,0,3,0	18,0,3,0	A->G	0	0.196429	45	33	intron	FBgn0085625
3LHet	1051343	-	4.74025	29,0,0,0	25,0,0,0	21,0,0,0	12,0,2,0	18,0,5,0	A->G	0	0.180124	46	37	intron	FBgn0085625
3LHet	1051352	-	8.60939	27,0,0,0	21,0,0,0	18,0,0,0	8,0,6,0	6,0,12,0	A->G	0	0.547619	39	32	intron	FBgn0085625
3LHet	1051439	-	2.77751	29,0,0,0	9,0,0,0	13,0,0,0	7,0,1,0	7,0,3,0	A->G	0	0.2125	22	18	intron	FBgn0085625
3LHet	1052533	-	5.58544	27,0,0,0	12,0,0,0	23,0,0,0	10,0,2,0	12,0,6,0	A->G	0	0.25	35	30	intron	FBgn0085625
3LHet	1052602	-	6.60558	30,0,0,0	14,0,0,0	16,0,0,0	10,0,5,0	10,0,4,0	A->G	0	0.309524	30	29	intron	FBgn0085625
3LHet	1052628	-	2.6088	30,0,0,0	12,0,0,0	10,0,0,0	14,0,1,0	9,0,3,0	A->G	0	0.158333	22	27	intron	FBgn0085625
3LHet	1254695	-	3.2814	24,0,0,0	14,0,0,0	16,0,0,0	17,0,2,0	10,0,3,0	A->G	0	0.168016	30	32	intron	FBgn0058178
3LHet	1254703	-	3.32013	24,0,0,0	14,0,0,0	18,0,0,0	15,0,2,0	10,0,3,0	A->G	0	0.174208	32	30	intron	FBgn0058178
3LHet	1256406	-	3.20242	28,0,0,0	19,0,0,0	16,0,0,0	17,0,3,0	16,0,2,0	A->G	0	0.130556	35	38	intron	FBgn0058178
3LHet	1313463	-	5.84686	37,0,0,0	14,0,0,0	10,0,0,0	13,0,4,0	6,0,4,0	A->G	0	0.317647	24	27	intron	FBgn0058178
3LHet	1385414	-	2.50703	37,0,0,0	14,0,0,0	14,0,0,0	14,0,3,0	17,0,1,0	A->G	0	0.116013	28	35	intron	FBgn0058178
3LHet	1385427	-	1.88598	33,0,0,0	9,0,0,0	11,0,0,0	8,0,2,0	14,0,1,0	A->G	0	0.133333	20	25	intron	FBgn0058178
3LHet	1385432	-	1.83131	40,0,0,0	12,0,0,0	13,0,0,0	12,0,2,0	16,0,1,0	A->G	0	0.10084	25	31	intron	FBgn0058178
3LHet	1390602	-	2.4647	27,0,0,0	13,0,0,0	22,0,0,0	17,0,2,0	18,0,2,0	A->G	0	0.102632	35	39	intron	FBgn0058178
3LHet	1390603	-	1.7547	28,0,0,0	14,0,0,0	23,0,0,0	17,0,2,0	20,0,1,0	A->G	0	0.0764411	37	40	intron	FBgn0058178
3LHet	1392303	-	3.09679	32,0,0,0	17,0,0,0	28,0,0,0	18,0,1,0	24,0,4,0	A->G	0	0.0977444	45	47	intron	FBgn0058178
3LHet	1392317	-	2.48391	28,0,0,0	16,0,0,0	27,0,0,0	15,0,1,0	18,0,3,0	A->G	0	0.102679	43	37	intron	FBgn0058178
3LHet	1392472	-	1.7169	32,0,0,0	23,0,0,0	23,0,0,0	24,0,1,0	18,0,2,0	A->G	0	0.07	46	45	intron	FBgn0058178
3LHet	1392529	-	3.28183	31,0,0,0	17,0,0,0	12,0,0,0	12,0,2,0	15,0,3,0	A->G	0	0.154762	29	32	intron	FBgn0058178
3LHet	1395231	-	2.45655	21,0,0,0	25,0,0,0	22,0,0,0	16,0,1,0	20,0,3,0	A->G	0	0.0946292	47	40	intron	FBgn0058178
3LHet	1395236	-	3.95288	20,0,0,0	23,0,0,0	22,0,0,0	14,0,2,0	18,0,4,0	A->G	0	0.153409	45	38	intron	FBgn0058178
3LHet	1395249	-	1.75387	14,0,0,0	26,0,0,0	24,0,0,0	16,0,1,0	21,0,2,0	A->G	0	0.07289	50	40	intron	FBgn0058178
3LHet	1395321	-	2.38227	26,0,0,0	31,0,0,0	25,0,0,0	16,0,2,0	28,0,2,0	A->G	0	0.0888889	56	48	intron	FBgn0058178
3LHet	1395337	-	2.39886	33,0,0,0	32,0,0,0	24,0,0,0	18,0,2,0	24,0,2,0	A->G	0	0.0884615	56	46	intron	FBgn0058178
3LHet	1395451	-	5.38281	25,0,0,0	18,0,0,0	24,0,0,0	14,0,3,0	22,0,5,0	A->G	0	0.180828	42	44	intron	FBgn0058178
3LHet	1395459	-	5.66026	22,0,0,0	16,0,1,0	21,0,0,0	9,0,5,0	17,0,6,0	A->G	0.0294118	0.309006	38	37	intron	FBgn0058178
3LHet	2479142	+	3.30241	24,0,0,0	15,0,0,0	22,0,0,0	14,0,2,0	12,0,3,0	A->G	0	0.1625	37	31	intron	FBgn0024804
3LHet	2479147	+	7.14437	19,0,0,0	14,0,0,0	21,0,0,0	10,0,5,0	9,0,5,0	A->G	0	0.345238	35	29	intron	FBgn0024804
3LHet	2479151	+	4.16881	17,0,0,0	15,0,0,0	19,0,0,0	11,0,2,0	10,0,4,0	A->G	0	0.21978	34	27	intron	FBgn0024804
3LHet	2479168	+	2.60886	17,0,0,0	16,0,0,0	16,0,0,0	12,0,2,0	11,0,2,0	A->G	0	0.148352	32	27	intron	FBgn0024804
3LHet	2512279	+	6.11308	33,0,0,0	6,0,0,0	14,0,0,0	5,0,4,0	9,0,4,0	A->G	0	0.376068	20	22	intron	FBgn0024804
3LHet	2512288	+	2.72831	27,0,0,0	7,0,0,0	12,0,0,0	9,0,2,0	7,0,2,0	A->G	0	0.20202	19	20	intron	FBgn0024804
3LHet	2513280	+	6.6722	21,0,0,0	9,0,0,0	8,0,0,0	3,0,3,0	4,0,6,0	A->G	0	0.55	17	16	intron	FBgn0024804
3R	9965	+	5.14128	38,0,0,0	15,0,0,0	12,0,0,0	5,0,3,0	11,0,4,0	A->G	0	0.320833	27	23	3-prime-UTR; exon	FBgn0037213
3R	123226	+	12.839	56,0,0,0	45,0,0,0	40,0,0,0	12,0,20,0	12,0,20,0	A->G	0	0.625	85	64	CDS; exon; intron	FBgn0041605
3R	123240	+	11.0422	54,0,0,0	45,0,0,0	47,0,0,0	20,0,12,0	17,0,14,0	A->G	0	0.413306	92	63	CDS; exon; intron	FBgn0041605
3R	124940	+	2.32477	40,0,0,0	23,0,0,0	26,0,0,0	21,0,3,0	30,0,1,0	A->G	0	0.078629	49	55	intron	FBgn0041605
3R	125109	+	1.76798	38,0,0,0	22,0,0,0	17,0,0,0	19,0,1,0	16,0,2,0	A->G	0	0.0805556	39	38	intron	FBgn0041605
3R	125113	+	6.21342	39,0,0,0	25,0,0,0	14,0,0,0	17,0,4,0	16,0,5,0	A->G	0	0.214286	39	42	intron	FBgn0041605
3R	186638	+	2.36978	20,0,0,0	31,0,0,0	24,0,0,0	23,0,2,0	22,0,2,0	A->G	0	0.0816667	55	49	intron	FBgn0037238
3R	191106	+	8.77788	27,0,0,0	30,0,0,0	36,0,0,0	21,0,5,0	29,0,11,0	A->G	0	0.233654	66	66	CDS; exon	FBgn0037238
3R	191196	+	4.6569	25,0,0,0	26,0,0,0	27,0,0,0	8,0,8,0	19,0,2,0	A->G	0	0.297619	53	37	CDS; exon	FBgn0037238
3R	257839	-	1.80884	31,0,0,0	16,0,0,0	14,0,0,0	18,0,1,0	12,0,2,0	A->G	0	0.0977444	30	33	CDS; exon	FBgn0037249
3R	528296	+	2.9522	37,0,0,0	37,0,0,0	27,0,0,0	26,0,3,0	32,0,2,0	A->G	0	0.0811359	64	63	CDS; exon; intron	FBgn0263346
3R	624026	-	3.13151	50,0,0,0	38,0,0,0	26,0,0,0	21,0,3,0	18,0,2,0	A->G	0	0.1125	64	44	intron	FBgn0260794
3R	1156902	-	2.5936	36,0,0,0	16,0,0,0	13,0,0,0	11,0,3,0	13,0,1,0	A->G	0	0.142857	29	28	intron	FBgn0013576
3R	1419821	+	3.51148	38,0,0,0	44,0,0,0	48,0,0,0	36,0,2,0	37,0,4,0	A->G	0	0.0750963	92	79	3-prime-UTR; exon	FBgn0015324
3R	1475953	+	4.60938	15,0,0,0	13,0,0,0	14,0,0,0	13,0,2,0	5,0,7,0	A->G	0	0.358333	27	27	CDS; exon	FBgn0262125
3R	2281275	-	2.67212	19,0,0,0	20,0,0,0	14,0,0,0	6,0,3,0	13,0,1,0	A->G	0	0.202381	34	23	CDS; exon	FBgn0037445
3R	2281712	-	2.54983	19,0,0,0	16,0,0,0	13,0,0,0	16,0,1,0	11,0,3,0	A->G	0	0.136555	29	31	CDS; exon	FBgn0037445
3R	3018547	+	3.42686	15,0,0,0	8,0,0,0	13,0,0,0	10,0,2,0	9,0,3,0	A->G	0	0.208333	21	24	CDS; exon	FBgn0086372
3R	3712162	-	1.84857	40,0,0,0	15,0,0,0	22,0,0,0	11,0,2,0	15,0,1,0	A->G	0	0.108173	37	29	exon; intron	FBgn0037525
3R	4067757	-	1.91782	27,0,0,0	10,0,0,0	11,0,0,0	6,0,2,0	14,0,1,0	A->G	0	0.158333	21	23	3-prime-UTR; exon	FBgn0037556
3R	4206160	-	7.09421	42,0,0,0	28,0,0,0	19,0,0,0	7,0,3,0	10,0,8,0	A->G	0	0.372222	47	28	intron	FBgn0263416
3R	4563532	-	1.91511	21,0,0,0	10,0,0,0	19,0,0,0	7,0,2,0	13,0,1,0	A->G	0	0.146825	29	23	CDS; exon	FBgn0037623
3R	4663332	-	3.43127	40,0,0,0	19,0,0,0	15,0,0,0	10,0,1,0	9,0,4,0	A->G	0	0.199301	34	24	CDS; exon; intron	FBgn0262614
3R	5244217	+	3.09923	47,0,0,0	30,0,0,0	36,0,0,0	21,0,4,0	21,0,1,0	A->G	0	0.102727	66	47	intron	FBgn0261552
3R	5245132	+	5.66873	26,0,0,0	19,0,0,0	16,0,0,0	9,0,4,0	15,0,4,0	A->G	0	0.259109	35	32	intron	FBgn0261552
3R	5245179	+	5.80638	30,0,0,0	17,0,0,0	13,0,0,0	10,0,4,0	10,0,4,0	A->G	0	0.285714	30	28	intron	FBgn0261552
3R	5248247	+	2.41904	54,0,0,0	47,0,1,0	45,0,0,0	30,0,3,0	39,0,3,0	A->G	0.0104167	0.0811688	93	75	intron	FBgn0261552
3R	5249147	+	3.08893	34,0,0,0	31,0,0,0	28,0,0,0	15,0,3,0	28,0,2,0	A->G	0	0.116667	59	48	intron	FBgn0261552
3R	5252347	+	1.67367	35,0,0,0	27,0,0,0	26,0,0,0	19,0,2,0	29,0,1,0	A->G	0	0.0642857	53	51	intron	FBgn0261552
3R	5254575	+	3.87528	27,0,0,0	27,0,0,0	26,0,0,0	14,0,2,0	23,0,4,0	A->G	0	0.136574	53	43	intron	FBgn0261552
3R	5838267	-	1.6029	0,25,0,0	0,23,0,24	0,20,0,22	0,18,0,7	0,17,0,13	C->T	0.517224	0.356667	89	55	CDS; exon; intron	FBgn0053208
3R	6020625	+	3.5134	49,0,0,0	13,0,0,0	14,0,0,0	9,0,3,0	7,0,2,0	A->G	0	0.236111	27	21	intron	FBgn0004575
3R	6020694	+	3.37279	53,0,0,0	19,0,0,0	21,0,0,0	8,0,3,0	14,0,2,0	A->G	0	0.198864	40	27	intron	FBgn0004575
3R	6020712	+	3.28895	56,0,0,0	18,0,0,0	18,0,0,0	10,0,1,0	17,0,4,0	A->G	0	0.140693	36	32	intron	FBgn0004575
3R	6020713	+	4.05476	56,0,0,0	17,0,0,0	17,0,0,0	8,0,3,0	18,0,3,0	A->G	0	0.207792	34	32	intron	FBgn0004575
3R	6021705	+	11.0251	15,0,0,0	45,0,0,0	33,0,0,0	20,0,12,0	18,0,13,0	A->G	0	0.397177	78	63	CDS; exon	FBgn0004575
3R	6021706	+	12.7901	15,0,0,0	43,0,0,0	33,0,0,0	12,0,22,0	12,0,18,0	A->G	0	0.623529	76	64	CDS; exon	FBgn0004575
3R	6071147	+	7.4666	21,0,0,0	15,0,0,0	8,0,0,0	2,0,5,0	5,0,6,0	A->G	0	0.62987	23	18	CDS; exon	FBgn0261928
3R	7165697	+	5.30931	33,0,0,0	14,0,0,0	17,0,0,0	18,0,4,0	22,0,4,0	A->G	0	0.167832	31	48	intron	FBgn0004595
3R	7165700	+	2.40788	35,0,0,0	13,0,0,0	17,0,0,0	18,0,2,0	23,0,2,0	A->G	0	0.09	30	45	intron	FBgn0004595
3R	7165701	+	8.79796	35,0,0,0	12,0,0,0	17,0,0,0	13,0,6,0	12,0,11,0	A->G	0	0.397025	29	42	intron	FBgn0004595
3R	7165906	+	11.7451	22,0,0,0	19,0,0,0	20,0,0,0	10,0,14,0	14,0,17,0	A->G	0	0.56586	39	55	intron	FBgn0004595
3R	7165912	+	12.2351	20,0,0,0	18,0,0,0	19,0,0,0	5,0,18,0	9,0,20,0	A->G	0	0.736132	37	52	intron	FBgn0004595
3R	7165917	+	9.53843	19,0,0,0	17,0,0,0	19,0,0,0	15,0,9,0	22,0,9,0	A->G	0	0.332661	36	55	intron	FBgn0004595
3R	7165922	+	3.76284	19,0,0,0	17,0,0,0	18,0,0,0	22,0,2,0	24,0,4,0	A->G	0	0.113095	35	52	intron	FBgn0004595
3R	7224198	+	9.93863	33,0,0,0	10,0,0,0	13,0,0,0	12,0,11,0	13,0,9,0	A->G	0	0.443676	23	45	3-prime-UTR; exon	FBgn0004595
3R	7224200	+	3.8777	32,0,0,0	11,0,0,0	12,0,0,0	18,0,5,0	19,0,1,0	A->G	0	0.133696	23	43	3-prime-UTR; exon	FBgn0004595
3R	7776010	+	2.24611	25,0,0,0	30,0,0,0	31,0,0,0	27,0,1,0	35,0,3,0	A->G	0	0.0573308	61	66	CDS; exon	FBgn0051211
3R	7777252	+	3.22901	19,0,0,0	30,0,0,0	19,0,0,0	12,0,1,0	19,0,4,0	A->G	0	0.125418	49	36	intron	FBgn0051211
3R	7777284	+	8.97415	18,0,0,0	20,0,0,0	15,0,0,0	5,0,4,0	9,0,18,0	A->G	0	0.555556	35	36	intron	FBgn0051211
3R	9491023	+	3.26863	39,0,0,0	10,0,0,0	19,0,0,0	14,0,2,0	14,0,3,0	A->G	0	0.150735	29	33	exon; intron	FBgn0004587
3R	9491025	+	2.58001	36,0,0,0	10,0,0,0	19,0,0,0	13,0,1,0	12,0,3,0	A->G	0	0.135714	29	29	exon; intron	FBgn0004587
3R	10639206	-	2.09377	40,0,0,0	6,0,0,0	9,0,0,0	5,0,1,0	5,0,2,0	A->G	0	0.22619	15	13	intron	FBgn0053555
3R	11209628	+	4.90779	37,0,0,0	27,0,0,0	16,0,0,0	7,0,6,0	14,0,2,0	A->G	0	0.293269	43	29	intron	FBgn0262483
3R	11212944	+	10.2856	15,0,0,0	35,0,0,0	31,0,0,0	19,0,10,0	17,0,11,0	A->G	0	0.368842	66	57	CDS; exon	FBgn0262483
3R	11214152	+	3.99359	10,0,0,0	22,0,0,0	19,0,0,0	12,0,3,0	17,0,3,0	A->G	0	0.175	41	35	CDS; exon	FBgn0262483
3R	11225168	+	7.38401	18,0,0,0	10,0,0,0	6,0,0,0	6,0,6,0	2,0,5,0	A->G	0	0.607143	16	19	3-prime-UTR; CDS; exon	FBgn0262483
3R	11239027	+	6.98537	17,0,0,0	23,0,0,0	21,0,0,0	17,0,5,0	17,0,5,0	A->G	0	0.227273	44	44	CDS; exon	FBgn0041188
3R	11922384	-	3.15844	25,0,0,0	26,0,0,0	19,0,0,0	18,0,2,0	18,0,3,0	A->G	0	0.121429	45	41	CDS; exon	FBgn0026059
3R	11922387	-	2.41258	21,0,0,0	26,0,0,0	20,0,0,0	16,0,3,0	24,0,1,0	A->G	0	0.0989474	46	44	CDS; exon	FBgn0026059
3R	11922390	-	7.05229	21,0,0,0	26,0,0,0	19,0,0,0	13,0,5,0	15,0,5,0	A->G	0	0.263889	45	38	CDS; exon	FBgn0026059
3R	11922960	-	3.01902	24,0,0,0	34,0,0,0	25,0,0,0	28,0,2,0	22,0,3,0	A->G	0	0.0933333	59	55	CDS; exon	FBgn0026059
3R	13599704	-	6.55195	19,0,0,0	9,0,0,0	9,0,0,0	4,0,2,0	5,0,10,0	A->G	0	0.5	18	21	CDS; exon; intron	FBgn0262562
3R	13599939	-	6.75839	17,0,0,0	14,0,0,0	17,0,0,0	9,0,4,0	5,0,6,0	A->G	0	0.426573	31	24	CDS; exon; intron	FBgn0262562
3R	13699360	-	3.05806	45,0,0,0	5,0,1,0	12,0,0,0	11,0,6,0	5,0,3,0	A->G	0.0833333	0.363971	18	25	3-prime-UTR; exon	FBgn0053547
3R	13699361	-	5.07919	45,0,0,0	6,0,0,0	12,0,1,0	7,0,9,0	6,0,3,0	A->G	0.0384615	0.447917	19	25	3-prime-UTR; exon	FBgn0053547
3R	13707141	-	8.37185	33,0,0,0	19,0,0,0	18,0,0,0	4,0,7,0	2,0,7,0	A->G	0	0.707071	37	20	CDS; exon; intron	FBgn0053547
3R	13707142	-	7.54027	33,0,0,0	18,0,0,0	17,0,0,0	6,0,5,0	5,0,6,0	A->G	0	0.5	35	22	CDS; exon; intron	FBgn0053547
3R	13708487	-	7.56462	33,0,0,0	14,0,0,0	8,0,0,0	7,0,5,0	7,0,6,0	A->G	0	0.439103	22	25	CDS; exon; intron	FBgn0053547
3R	13723712	-	4.39295	15,0,0,0	10,0,0,0	10,0,0,0	8,0,2,0	6,0,4,0	A->G	0	0.3	20	20	intron	FBgn0053547
3R	13723974	-	2.73225	31,0,0,0	10,0,0,0	9,0,0,0	8,0,1,0	8,0,3,0	A->G	0	0.191919	19	20	intron	FBgn0053547
3R	13995585	+	1.61251	28,0,0,0	36,0,0,0	30,0,0,0	27,0,2,0	31,0,1,0	A->G	0	0.0501078	66	61	CDS; exon; intron	FBgn0042693
3R	13995603	+	1.59489	30,0,0,0	35,0,0,0	29,0,0,0	29,0,1,0	32,0,2,0	A->G	0	0.0460784	64	64	CDS; exon; intron	FBgn0042693
3R	14070374	+	3.43329	23,0,0,0	14,0,0,0	11,0,0,0	11,0,3,0	8,0,2,0	A->G	0	0.207143	25	24	intron	FBgn0020238
3R	14316672	-	1.99111	21,0,0,0	14,0,0,0	12,0,0,0	8,0,1,0	7,0,2,0	A->G	0	0.166667	26	18	intron	FBgn0004652
3R	14323677	-	8.47565	20,0,0,0	15,0,0,0	21,0,0,0	9,0,8,0	9,0,6,0	A->G	0	0.435294	36	32	intron	FBgn0004652
3R	14323743	-	8.35446	28,0,0,0	15,0,0,0	17,0,0,0	3,0,8,0	4,0,6,0	A->G	0	0.663636	32	21	intron	FBgn0004652
3R	14733374	+	12.4366	26,0,0,0	50,0,0,0	42,0,1,0	8,0,26,0	19,0,26,0	A->G	0.0116279	0.671242	93	79	CDS; exon	FBgn0038659
3R	14733397	+	14.2095	31,0,0,0	56,0,0,0	52,0,1,0	15,0,23,0	17,0,32,0	A->G	0.00943396	0.629162	109	87	CDS; exon	FBgn0038659
3R	14733398	+	4.81872	30,0,0,0	55,0,0,0	54,0,0,0	35,0,4,0	46,0,4,0	A->G	0	0.0912821	109	89	CDS; exon	FBgn0038659
3R	14733521	+	8.81223	29,0,0,0	43,0,0,0	40,0,0,0	29,0,6,0	26,0,13,0	A->G	0	0.252381	83	74	CDS; exon	FBgn0038659
3R	14733702	+	7.77481	13,0,0,0	28,0,0,0	23,0,0,0	16,0,5,0	30,0,7,0	A->G	0	0.213642	51	58	CDS; exon	FBgn0038659
3R	14735875	+	8.0717	27,0,0,0	19,0,0,0	16,0,0,0	3,0,9,0	1,0,4,0	A->G	0	0.775	35	17	3-prime-UTR; exon	FBgn0038659
3R	15062778	-	5.85936	10,0,0,0	11,0,0,0	6,0,0,0	2,0,4,0	3,0,3,0	A->G	0	0.583333	17	12	CDS; exon; intron	FBgn0038693
3R	15063919	-	4.56856	20,0,0,0	20,0,0,0	18,0,0,0	20,0,2,0	19,0,5,0	A->G	0	0.149621	38	46	CDS; exon	FBgn0038693
3R	15064080	-	3.23918	28,0,0,0	21,0,0,0	19,0,0,0	11,0,3,0	19,0,2,0	A->G	0	0.154762	40	35	CDS; exon	FBgn0038693
3R	15064567	-	5.70147	20,0,0,0	32,0,0,0	28,0,0,0	18,0,6,0	32,0,3,0	A->G	0	0.167857	60	59	CDS; exon	FBgn0038693
3R	15579485	+	15.0406	37,0,0,0	66,0,0,0	64,0,0,0	18,0,30,0	17,0,47,0	A->G	0	0.679688	130	112	CDS; exon	FBgn0024963
3R	15579486	+	15.7337	36,0,0,0	66,0,0,0	65,0,0,0	8,0,40,0	5,0,60,0	A->G	0	0.878205	131	113	CDS; exon	FBgn0024963
3R	15589356	+	13.0213	42,0,0,0	38,0,0,0	31,0,0,0	13,0,18,0	14,0,25,0	A->G	0	0.610835	69	70	CDS; exon	FBgn0024963
3R	15591382	+	5.48718	33,0,0,0	14,0,0,0	17,0,0,0	13,0,2,0	15,0,6,0	A->G	0	0.209524	31	36	CDS; exon	FBgn0024963
3R	15712539	-	2.01123	0,0,0,27	0,13,0,57	0,7,0,47	0,8,0,16	0,11,0,31	T->C	0.157672	0.297619	124	66	CDS; exon	FBgn0002940
3R	16790050	+	13.089	30,0,0,0	104,0,0,0	106,0,0,0	85,0,16,0	82,0,23,0	A->G	0	0.188732	210	206	CDS; exon	FBgn0002921
3R	16790759	+	1.6142	35,0,0,0	131,0,0,0	128,0,0,0	112,0,2,0	113,0,2,0	A->G	0	0.0174676	259	229	CDS; exon	FBgn0002921
3R	16790761	+	13.2723	36,0,0,0	127,0,0,0	124,0,2,0	83,0,30,0	92,0,22,0	A->G	0.00793651	0.229235	253	227	CDS; exon	FBgn0002921
3R	16794218	+	5.63655	0,47,0,0	0,63,0,15	0,72,0,13	0,35,0,26	0,54,0,21	C->T	0.172624	0.353115	163	136	intron	FBgn0002921
3R	16819460	+	11.3986	28,0,0,0	42,0,0,0	40,0,1,0	15,0,13,0	15,0,14,0	A->G	0.0121951	0.473522	83	57	CDS; exon	FBgn0013995
3R	16819563	+	10.3178	19,0,0,0	47,0,0,0	41,0,1,0	18,0,8,0	23,0,17,0	A->G	0.0119048	0.366346	89	66	CDS; exon	FBgn0013995
3R	16819570	+	3.61318	20,0,0,0	49,0,0,0	40,0,0,0	26,0,1,0	35,0,5,0	A->G	0	0.0810185	89	67	CDS; exon	FBgn0013995
3R	16819575	+	7.46061	20,0,0,0	45,0,0,0	37,0,1,0	20,0,4,0	30,0,10,0	A->G	0.0131579	0.208333	83	64	CDS; exon	FBgn0013995
3R	17000317	+	4.06724	0,0,20,0	8,0,35,0	4,0,21,0	11,0,21,0	16,0,20,0	G->A	0.173023	0.394097	68	68	CDS; exon; intron	FBgn0264357
3R	17123544	+	1.68266	49,0,0,0	122,0,0,0	112,0,0,0	101,0,2,0	99,0,2,0	A->G	0	0.0196097	234	204	intergenic/other	*
3R	17123570	+	14.7013	46,0,0,0	113,0,0,0	112,0,0,0	79,0,24,0	73,0,29,0	A->G	0	0.258662	225	205	intergenic/other	*
3R	17123578	+	10.8903	43,0,0,0	101,0,0,0	100,0,0,0	82,0,10,0	75,0,14,0	A->G	0	0.133	201	181	intergenic/other	*
3R	17123720	+	10.0544	40,0,0,0	121,0,0,0	134,0,0,0	107,0,8,0	109,0,13,0	A->G	0	0.0880613	255	237	intergenic/other	*
3R	17138647	+	9.6025	46,0,0,0	130,0,0,0	111,0,0,0	112,0,8,0	97,0,11,0	A->G	0	0.0842593	241	228	intergenic/other	*
3R	17162889	-	1.87142	38,0,0,0	18,0,0,0	12,0,0,0	10,0,2,0	14,0,1,0	A->G	0	0.116667	30	27	intron	FBgn0038881
3R	18323234	+	8.06231	41,0,0,0	10,0,0,0	5,0,0,0	2,0,4,0	4,0,9,0	A->G	0	0.679487	15	19	intron	FBgn0038980
3R	19061290	-	3.14027	31,0,0,0	27,0,0,0	20,0,0,0	18,0,1,0	20,0,4,0	A->G	0	0.109649	47	43	intron	FBgn0039064
3R	19095035	-	5.4677	14,0,0,0	9,0,0,0	8,0,0,0	4,0,2,0	5,0,5,0	A->G	0	0.416667	17	16	CDS; exon	FBgn0004882
3R	19674259	+	3.71895	24,0,0,0	17,0,0,0	8,0,0,0	7,0,1,0	4,0,4,0	A->G	0	0.3125	25	16	CDS; exon	FBgn0085384
3R	20500235	+	5.10465	49,0,0,0	43,0,0,0	36,0,0,0	25,0,2,0	29,0,6,0	A->G	0	0.122751	79	62	CDS; exon	FBgn0003429
3R	20501385	+	12.7787	38,0,0,0	30,0,0,0	24,0,0,0	3,0,18,0	2,0,30,0	A->G	0	0.897321	54	53	CDS; exon	FBgn0003429
3R	20517215	+	3.43475	56,0,0,0	56,0,0,0	42,0,0,0	38,0,2,0	46,0,4,0	A->G	0	0.065	98	90	CDS; exon	FBgn0003429
3R	20532273	+	13.7999	25,0,0,0	34,0,0,0	28,0,0,0	2,0,25,0	1,0,35,0	A->G	0	0.949074	62	63	CDS; exon	FBgn0003429
3R	20533145	+	11.518	44,0,0,0	29,0,0,0	23,0,0,0	7,0,15,0	6,0,15,0	A->G	0	0.698052	52	43	3-prime-UTR; CDS; exon	FBgn0003429
3R	20533418	+	8.18063	33,0,0,0	21,0,0,0	12,0,0,0	9,0,7,0	11,0,6,0	A->G	0	0.395221	33	33	3-prime-UTR; exon	FBgn0003429
3R	21483462	-	3.69021	0,0,23,0	0,1,17,0	0,1,12,0	0,1,5,0	0,8,12,0	G->C	0.0662393	0.283333	31	26	CDS; exon	FBgn0027508
3R	21486623	-	1.83834	0,0,31,0	0,4,14,0	0,4,16,0	0,6,7,0	0,5,7,0	G->C	0.211111	0.439103	38	25	exon	FBgn0027508
3R	21489529	+	2.4071	0,0,0,33	0,2,0,11	0,1,0,4	0,4,0,3	0,6,0,7	T->C	0.176923	0.516484	18	20	CDS; exon	FBgn0261986
3R	21507233	+	3.43006	0,0,27,0	25,0,11,0	22,0,7,0	15,0,17,0	23,0,20,0	G->A	0.726533	0.501817	65	75	CDS; exon	FBgn0039358
3R	21507416	+	1.61466	0,26,0,0	0,9,0,27	0,10,0,19	0,16,0,25	0,19,0,20	C->T	0.702586	0.561288	65	80	CDS; exon	FBgn0039358
3R	21533533	-	2.52386	28,0,0,0	32,0,7,0	26,0,10,0	17,0,16,0	25,0,12,0	A->G	0.228632	0.404586	75	70	CDS; exon; intron	FBgn0051092
3R	21533735	-	1.94578	0,0,0,25	0,7,0,24	0,7,0,23	0,14,0,12	0,8,0,21	T->C	0.22957	0.407162	61	55	CDS; exon; intron	FBgn0051092
3R	22358831	-	3.79405	30,0,0,0	6,0,0,0	6,0,0,0	5,0,3,0	4,0,2,0	A->G	0	0.354167	12	14	intron	FBgn0039431
3R	23494869	+	6.70661	13,0,0,0	45,0,0,0	28,0,0,0	17,0,5,0	29,0,5,0	A->G	0	0.187166	73	56	CDS; exon	FBgn0039536
3R	23495062	+	8.50674	14,0,0,0	41,0,0,0	36,0,0,0	20,0,12,0	33,0,7,0	A->G	0	0.275	77	72	CDS; exon	FBgn0039536
3R	23498893	+	4.19775	28,0,0,0	42,0,0,0	48,0,0,0	34,0,3,0	39,0,4,0	A->G	0	0.0870522	90	80	CDS; exon	FBgn0039536
3R	23499010	+	2.80818	27,0,0,0	48,0,0,0	36,0,0,0	36,0,3,0	41,0,2,0	A->G	0	0.0617174	84	82	CDS; exon	FBgn0039536
3R	23499011	+	13.4417	27,0,0,0	50,0,0,0	35,0,0,0	13,0,24,0	9,0,35,0	A->G	0	0.722052	85	81	CDS; exon	FBgn0039536
3R	23500290	+	7.44979	29,0,0,0	18,0,0,0	24,0,0,0	9,0,3,0	19,0,9,0	A->G	0	0.285714	42	40	CDS; exon	FBgn0039536
3R	23500441	+	6.14284	26,0,0,0	33,0,0,0	26,0,0,0	14,0,3,0	22,0,6,0	A->G	0	0.195378	59	45	CDS; exon	FBgn0039536
3R	23500458	+	10.4484	22,0,0,0	40,0,0,0	31,0,0,0	9,0,9,0	9,0,24,0	A->G	0	0.613636	71	51	CDS; exon	FBgn0039536
3R	23500600	+	11.5173	19,0,0,0	41,0,0,0	33,0,0,0	9,0,14,0	14,0,16,0	A->G	0	0.571014	74	53	CDS; exon	FBgn0039536
3R	23500629	+	10.0765	21,0,0,0	39,0,0,0	30,0,0,0	16,0,9,0	25,0,11,0	A->G	0	0.332778	69	61	CDS; exon	FBgn0039536
3R	24010776	+	2.06729	34,0,0,0	11,0,0,0	8,0,0,0	5,0,2,0	6,0,1,0	A->G	0	0.214286	19	14	intron	FBgn0085383
3R	24727181	+	5.2963	29,0,0,0	27,0,1,0	28,0,0,0	11,0,4,0	16,0,4,0	A->G	0.0178571	0.233333	56	35	CDS; exon; intron	FBgn0259220
3R	24727409	+	2.5037	39,0,0,0	36,0,0,0	39,0,0,0	16,0,1,0	15,0,3,0	A->G	0	0.112745	75	35	intron	FBgn0259220
3R	24728143	+	1.85813	36,0,0,0	20,0,0,0	14,0,0,0	13,0,2,0	12,0,1,0	A->G	0	0.105128	34	28	intron	FBgn0259220
3R	27043075	-	5.00261	22,0,0,0	42,0,0,0	39,0,0,0	28,0,4,0	35,0,4,0	A->G	0	0.113782	81	71	intron	FBgn0039830
3R	27424738	-	1.79394	35,0,0,0	16,0,0,0	11,0,0,0	15,0,2,0	17,0,1,0	A->G	0	0.0866013	27	35	3-prime-UTR; exon	FBgn0039858
3R	27427817	-	2.03887	34,0,0,0	52,0,0,0	42,0,0,0	45,0,1,0	55,0,3,0	A->G	0	0.0367316	94	104	CDS; exon	FBgn0039858
3R	27427913	-	2.84016	38,0,0,0	56,0,0,0	38,0,1,0	43,0,3,0	47,0,5,0	A->G	0.0128205	0.0806856	95	98	CDS; exon	FBgn0039858
3R	27436542	-	1.72121	35,0,0,0	21,0,0,0	13,0,0,0	19,0,1,0	22,0,2,0	A->G	0	0.0666667	34	44	intron	FBgn0039858
3R	27662808	+	9.71359	16,0,0,0	34,0,0,0	39,0,0,0	19,0,8,0	26,0,10,0	A->G	0	0.287037	73	63	CDS; exon	FBgn0039883
3R	27662811	+	10.4554	16,0,0,0	33,0,0,0	36,0,0,0	16,0,10,0	25,0,12,0	A->G	0	0.35447	69	63	CDS; exon	FBgn0039883
4	122286	+	5.46717	50,0,0,0	7,0,0,0	6,0,0,0	4,0,2,0	5,0,5,0	A->G	0	0.416667	13	16	intron	FBgn0085432
4	122975	+	1.98971	35,0,0,0	10,0,0,0	8,0,0,0	7,0,2,0	8,0,1,0	A->G	0	0.166667	18	18	intron	FBgn0085432
4	211551	-	6.43672	34,0,0,0	20,0,0,0	13,0,0,0	8,0,4,0	18,0,5,0	A->G	0	0.275362	33	35	intron	FBgn0039890
4	211552	-	2.50452	35,0,0,0	20,0,0,0	13,0,0,0	10,0,2,0	21,0,2,0	A->G	0	0.126812	33	35	intron	FBgn0039890
4	211553	-	8.23915	34,0,0,0	20,0,0,0	13,0,0,0	6,0,6,0	16,0,8,0	A->G	0	0.416667	33	36	intron	FBgn0039890
4	211554	-	7.25952	34,0,0,0	19,0,0,0	13,0,0,0	7,0,5,0	18,0,6,0	A->G	0	0.333333	32	36	intron	FBgn0039890
4	212255	-	3.72306	39,0,0,0	23,0,0,0	21,0,0,0	26,0,3,0	24,0,3,0	A->G	0	0.10728	44	56	intron	FBgn0039890
4	212315	-	5.78359	38,0,0,0	28,0,1,0	20,0,0,0	16,0,3,0	17,0,9,0	A->G	0.0172414	0.252024	49	45	intron	FBgn0039890
4	212323	-	3.08916	35,0,0,0	25,0,2,0	19,0,1,0	16,0,3,0	17,0,8,0	A->G	0.062037	0.238947	47	44	intron	FBgn0039890
4	212334	-	3.10859	33,0,0,0	25,0,0,0	18,0,0,0	17,0,2,0	24,0,3,0	A->G	0	0.108187	43	46	intron	FBgn0039890
4	212350	-	3.25989	28,0,0,0	21,0,1,0	15,0,0,0	15,0,2,0	20,0,7,0	A->G	0.0227273	0.188453	37	44	intron	FBgn0039890
4	212361	-	1.7874	24,0,0,0	21,0,0,0	16,0,0,0	13,0,2,0	20,0,1,0	A->G	0	0.0904762	37	36	intron	FBgn0039890
4	213287	-	8.31729	41,0,0,0	16,0,0,0	14,0,1,0	10,0,10,0	11,0,11,0	A->G	0.0333333	0.5	31	42	intron	FBgn0039890
4	213296	-	5.42336	45,0,0,0	17,0,0,0	17,0,0,0	15,0,4,0	19,0,4,0	A->G	0	0.19222	34	42	intron	FBgn0039890
4	213298	-	3.16512	43,0,0,0	18,0,0,0	18,0,0,0	17,0,2,0	19,0,3,0	A->G	0	0.120813	36	41	intron	FBgn0039890
4	213318	-	2.03918	42,0,0,0	18,0,1,0	27,0,1,0	16,0,3,0	17,0,4,0	A->G	0.0441729	0.174185	47	40	intron	FBgn0039890
4	213341	-	7.58842	35,0,0,0	21,0,0,0	30,0,0,0	15,0,4,0	15,0,9,0	A->G	0	0.292763	51	43	intron	FBgn0039890
4	312645	-	8.17559	35,0,0,0	16,0,0,0	15,0,1,0	3,0,5,0	7,0,10,0	A->G	0.03125	0.606618	32	25	intron	FBgn0039900
4	313067	-	3.53816	30,0,0,0	9,0,0,0	14,0,0,0	7,0,2,0	8,0,3,0	A->G	0	0.247475	23	20	intron	FBgn0039900
4	315280	-	5.52966	35,0,0,0	27,0,0,0	13,0,1,0	8,0,5,0	12,0,4,0	A->G	0.0357143	0.317308	41	29	intron	FBgn0039900
4	315293	-	1.83984	29,0,0,0	26,0,0,0	11,0,0,0	12,0,1,0	15,0,2,0	A->G	0	0.0972851	37	30	intron	FBgn0039900
4	315297	-	4.18228	34,0,0,0	26,0,0,0	11,0,0,0	10,0,1,0	11,0,5,0	A->G	0	0.201705	37	27	intron	FBgn0039900
4	315319	-	4.09844	34,0,0,0	26,0,0,0	9,0,0,0	10,0,2,0	14,0,4,0	A->G	0	0.194444	35	30	intron	FBgn0039900
4	316335	-	2.60621	24,0,0,0	16,0,0,0	15,0,0,0	10,0,3,0	13,0,1,0	A->G	0	0.151099	31	27	intron	FBgn0039900
4	316344	-	8.54778	31,0,0,0	17,0,0,0	17,0,0,0	8,0,7,0	9,0,7,0	A->G	0	0.452083	34	31	intron	FBgn0039900
4	316351	-	8.23107	38,0,0,0	19,0,0,0	18,0,0,0	12,0,7,0	13,0,6,0	A->G	0	0.342105	37	38	intron	FBgn0039900
4	316352	-	3.94817	39,0,0,0	19,0,0,0	17,0,0,0	15,0,3,0	17,0,3,0	A->G	0	0.158333	36	38	intron	FBgn0039900
4	324787	-	7.92901	36,0,0,0	19,0,0,0	13,0,0,0	4,0,6,0	3,0,6,0	A->G	0	0.633333	32	19	intron	FBgn0039900
4	325082	-	2.04922	33,0,0,0	10,0,0,0	13,0,0,0	5,0,2,0	7,0,1,0	A->G	0	0.205357	23	15	intron	FBgn0039900
4	359701	-	7.11912	40,0,0,0	33,0,0,0	43,0,0,0	23,0,6,0	36,0,5,0	A->G	0	0.164424	76	70	intron	FBgn0259214
4	359721	-	2.07645	40,0,0,0	38,0,0,0	42,0,1,0	27,0,4,0	42,0,2,0	A->G	0.0116279	0.0872434	81	75	intron	FBgn0259214
4	359722	-	4.80783	39,0,0,0	39,0,0,0	43,0,0,0	25,0,6,0	41,0,2,0	A->G	0	0.12003	82	74	intron	FBgn0259214
4	361002	-	4.98351	37,0,0,0	32,0,1,0	28,0,1,0	22,0,8,0	21,0,4,0	A->G	0.0323929	0.213333	62	55	intron	FBgn0259214
4	361024	-	2.94359	32,0,0,0	40,0,0,0	34,0,0,0	32,0,2,0	27,0,3,0	A->G	0	0.0794118	74	64	intron	FBgn0259214
4	361026	-	2.26894	32,0,0,0	40,0,0,0	33,0,0,0	31,0,2,0	28,0,2,0	A->G	0	0.0636364	73	63	intron	FBgn0259214
4	364292	-	3.14391	39,0,0,0	28,0,0,0	30,0,0,0	17,0,4,0	21,0,1,0	A->G	0	0.117965	58	43	intron	FBgn0259214
4	364296	-	3.1535	36,0,0,0	27,0,0,0	27,0,0,0	20,0,2,0	17,0,3,0	A->G	0	0.120455	54	42	intron	FBgn0259214
4	364486	-	4.029	36,0,0,0	10,0,0,0	12,0,0,0	14,0,1,0	12,0,5,0	A->G	0	0.180392	22	32	intron	FBgn0259214
4	368331	-	1.69803	25,0,0,0	24,0,0,0	23,0,0,0	17,0,1,0	28,0,2,0	A->G	0	0.0611111	47	48	intron	FBgn0259214
4	372043	-	1.64017	37,0,0,0	28,0,0,0	32,0,0,0	25,0,1,0	29,0,2,0	A->G	0	0.0514888	60	57	intron	FBgn0259214
4	377337	-	11.0046	38,0,0,0	14,0,0,0	12,0,0,0	2,0,12,0	4,0,16,0	A->G	0	0.828571	26	34	intron	FBgn0259214
4	377349	-	10.534	38,0,0,0	16,0,0,0	11,0,0,0	4,0,11,0	6,0,13,0	A->G	0	0.708772	27	34	intron	FBgn0259214
4	377352	-	1.78581	38,0,0,0	16,0,0,0	11,0,0,0	14,0,2,0	19,0,1,0	A->G	0	0.0875	27	36	intron	FBgn0259214
4	377386	-	3.31855	39,0,0,0	17,0,0,0	13,0,0,0	9,0,2,0	16,0,3,0	A->G	0	0.169856	30	30	intron	FBgn0259214
4	378252	-	6.69141	43,0,0,0	20,0,0,0	16,0,0,0	4,0,4,0	8,0,5,0	A->G	0	0.442308	36	21	intron	FBgn0259214
4	378259	-	3.4616	46,0,0,0	20,0,0,0	15,0,0,0	7,0,2,0	11,0,3,0	A->G	0	0.218254	35	23	intron	FBgn0259214
4	378347	-	7.78166	28,0,0,0	20,0,0,0	14,0,1,0	4,0,10,0	8,0,7,0	A->G	0.0333333	0.590476	35	29	intron	FBgn0259214
4	378348	-	7.04167	30,0,0,0	20,0,0,0	13,0,1,0	7,0,7,0	9,0,6,0	A->G	0.0357143	0.45	34	29	intron	FBgn0259214
4	406236	-	2.63937	0,0,0,33	0,0,0,21	0,0,0,15	0,3,0,11	0,1,0,10	T->C	0	0.152597	36	25	intron	FBgn0262636
4	469573	+	4.78106	39,0,0,0	18,0,0,0	19,0,0,0	11,0,2,0	17,0,5,0	A->G	0	0.190559	37	35	intron	FBgn0016126
4	470212	+	1.87248	54,0,0,0	9,0,0,0	10,0,0,0	12,0,2,0	12,0,1,0	A->G	0	0.10989	19	27	intron	FBgn0016126
4	562118	-	5.55641	65,0,0,0	12,0,0,0	7,0,0,0	13,0,2,0	11,0,7,0	A->G	0	0.261111	19	33	3-prime-UTR; exon	FBgn0026869
4	562162	-	8.62075	54,0,0,0	19,0,0,0	7,0,0,0	8,0,8,0	12,0,7,0	A->G	0	0.434211	26	35	3-prime-UTR; exon	FBgn0026869
4	562164	-	1.79478	53,0,0,0	18,0,0,0	7,0,0,0	15,0,1,0	17,0,2,0	A->G	0	0.0838816	25	35	3-prime-UTR; exon	FBgn0026869
4	562165	-	10.1901	55,0,0,0	19,0,0,0	7,0,0,0	5,0,12,0	8,0,11,0	A->G	0	0.642415	26	36	3-prime-UTR; exon	FBgn0026869
4	562211	-	4.1172	58,0,0,0	16,0,0,0	5,0,0,0	11,0,3,0	12,0,3,0	A->G	0	0.207143	21	29	3-prime-UTR; exon	FBgn0026869
4	562212	-	5.73045	59,0,0,0	14,0,0,0	5,0,0,0	11,0,4,0	11,0,4,0	A->G	0	0.266667	19	30	3-prime-UTR; exon	FBgn0026869
4	562402	-	3.28839	74,0,0,0	12,0,0,0	13,0,0,0	15,0,4,0	12,0,1,0	A->G	0	0.143725	25	32	3-prime-UTR; exon	FBgn0026869
4	562404	-	2.89883	75,0,0,0	10,0,1,0	13,0,0,0	14,0,5,0	10,0,4,0	A->G	0.0454545	0.274436	24	33	3-prime-UTR; exon	FBgn0026869
4	581539	+	3.54332	24,0,0,0	16,0,0,0	7,0,0,0	5,0,3,0	10,0,2,0	A->G	0	0.270833	23	20	intron	FBgn0022361
4	581560	+	2.06978	26,0,0,0	12,0,0,0	7,0,0,0	4,0,2,0	7,0,1,0	A->G	0	0.229167	19	14	intron	FBgn0022361
4	581625	+	3.27587	22,0,0,0	11,0,0,0	8,0,1,0	1,0,4,0	8,0,2,0	A->G	0.0555556	0.5	20	15	intron	FBgn0022361
4	581626	+	1.63906	22,0,0,0	11,0,0,0	8,0,1,0	3,0,2,0	8,0,2,0	A->G	0.0555556	0.3	20	15	intron	FBgn0022361
4	582458	+	1.84931	10,0,0,0	23,0,0,0	21,0,0,0	14,0,2,0	12,0,1,0	A->G	0	0.100962	44	29	intron	FBgn0022361
4	707547	+	4.09853	36,0,0,0	18,0,0,0	16,0,0,0	8,0,2,0	16,0,4,0	A->G	0	0.2	34	30	3-prime-UTR; exon	FBgn0039920
4	707555	+	5.80496	34,0,0,0	19,0,0,0	15,0,0,0	6,0,3,0	14,0,5,0	A->G	0	0.298246	34	28	3-prime-UTR; exon	FBgn0039920
4	707558	+	8.82431	33,0,0,0	19,0,0,0	14,0,0,0	4,0,5,0	8,0,11,0	A->G	0	0.567251	33	28	3-prime-UTR; exon	FBgn0039920
4	708788	+	3.3757	50,0,0,0	15,0,0,0	15,0,0,0	13,0,2,0	9,0,3,0	A->G	0	0.191667	30	27	3-prime-UTR; exon	FBgn0039920
4	768364	+	9.9895	40,0,0,0	51,0,0,0	48,0,0,0	35,0,8,0	41,0,11,0	A->G	0	0.198792	99	95	CDS; exon	FBgn0005666
4	878384	-	4.9606	27,0,0,0	11,0,0,0	7,0,0,0	13,0,4,0	8,0,3,0	A->G	0	0.254011	18	28	intron	FBgn0039936
4	878392	-	1.84885	25,0,0,0	10,0,0,0	10,0,0,0	16,0,2,0	10,0,1,0	A->G	0	0.10101	20	29	intron	FBgn0039936
4	878396	-	5.76434	24,0,0,0	11,0,0,0	10,0,0,0	14,0,5,0	7,0,3,0	A->G	0	0.281579	21	29	intron	FBgn0039936
4	879464	-	2.02722	23,0,0,0	7,0,0,0	7,0,0,0	7,0,1,0	6,0,2,0	A->G	0	0.1875	14	16	intron	FBgn0039936
4	895009	-	11.2113	31,0,0,0	37,0,0,0	42,0,0,0	16,0,11,0	33,0,16,0	A->G	0	0.366969	79	76	CDS; exon	FBgn0025726
4	899596	-	8.68071	42,0,0,0	87,0,0,0	81,0,0,0	56,0,8,0	67,0,7,0	A->G	0	0.109797	168	138	CDS; exon	FBgn0025726
4	900122	-	9.81518	50,0,0,0	24,0,0,0	20,0,0,0	12,0,10,0	12,0,9,0	A->G	0	0.441558	44	43	intron	FBgn0025726
4	902996	-	1.658	44,0,0,0	34,0,0,0	31,0,0,0	23,0,2,0	28,0,1,0	A->G	0	0.0572414	65	54	intron	FBgn0025726
4	909692	-	4.9582	27,0,0,0	8,0,0,0	14,0,0,0	10,0,3,0	11,0,4,0	A->G	0	0.248718	22	28	CDS; exon; intron	FBgn0025726
4	916765	-	2.00906	52,0,0,0	5,0,0,0	10,0,0,0	5,0,2,0	9,0,1,0	A->G	0	0.192857	15	17	intron	FBgn0025726
4	917935	-	2.04894	48,0,0,0	6,0,0,0	8,0,0,0	4,0,2,0	8,0,1,0	A->G	0	0.222222	14	15	intron	FBgn0025726
4	1015499	+	1.93208	51,0,0,0	17,0,0,0	17,0,0,0	11,0,1,0	8,0,2,0	A->G	0	0.141667	34	22	intron	FBgn0019650
4	1015512	+	7.14496	47,0,0,0	17,0,0,0	16,0,0,0	8,0,6,0	5,0,4,0	A->G	0	0.436508	33	23	intron	FBgn0019650
4	1015521	+	4.24976	46,0,0,0	18,0,0,0	19,0,0,0	12,0,3,0	6,0,3,0	A->G	0	0.266667	37	24	intron	FBgn0019650
4	1016627	+	1.8838	42,0,0,0	13,0,0,0	9,0,0,0	10,0,1,0	13,0,2,0	A->G	0	0.112121	22	26	intron	FBgn0019650
4	1061780	-	10.1564	50,0,0,0	32,0,0,0	19,0,0,0	6,0,11,0	9,0,11,0	A->G	0	0.598529	51	37	intron	FBgn0264607
4	1061781	-	8.2627	51,0,0,0	32,0,0,0	18,0,0,0	11,0,6,0	13,0,7,0	A->G	0	0.351471	50	37	intron	FBgn0264607
4	1061783	-	6.59692	50,0,0,0	30,0,0,0	20,0,0,0	14,0,3,0	15,0,7,0	A->G	0	0.247326	50	39	intron	FBgn0264607
4	1061840	-	6.18703	40,0,0,0	21,0,0,0	23,0,0,0	14,0,3,0	20,0,6,0	A->G	0	0.20362	44	43	intron	FBgn0264607
4	1061932	-	7.70802	35,0,0,0	38,0,0,0	35,0,0,0	20,0,6,0	32,0,6,0	A->G	0	0.194332	73	64	intron	FBgn0264607
4	1061933	-	10.4394	35,0,0,0	37,0,0,0	36,0,0,0	12,0,14,0	24,0,13,0	A->G	0	0.444906	73	63	intron	FBgn0264607
4	1062000	-	8.126	39,0,0,0	45,0,0,0	41,0,0,0	25,0,7,0	31,0,6,0	A->G	0	0.190456	86	69	intron	FBgn0264607
4	1062007	-	6.45726	37,0,0,0	44,0,0,0	33,0,0,0	29,0,4,0	33,0,6,0	A->G	0	0.137529	77	72	intron	FBgn0264607
4	1062014	-	10.1554	36,0,0,0	39,0,0,0	34,0,0,0	23,0,9,0	24,0,11,0	A->G	0	0.297768	73	67	intron	FBgn0264607
4	1062015	-	4.3377	36,0,0,0	42,0,0,0	33,0,0,0	27,0,4,0	32,0,3,0	A->G	0	0.107373	75	66	intron	FBgn0264607
4	1062021	-	6.19613	39,0,0,0	38,0,0,0	33,0,0,0	22,0,9,0	31,0,3,0	A->G	0	0.189279	71	65	intron	FBgn0264607
4	1062077	-	9.99225	40,0,0,0	32,0,0,0	26,0,0,0	17,0,11,0	11,0,9,0	A->G	0	0.421429	58	48	intron	FBgn0264607
4	1062104	-	4.55146	35,0,0,0	30,0,0,0	25,0,0,0	24,0,4,0	17,0,3,0	A->G	0	0.146429	55	48	intron	FBgn0264607
4	1062112	-	1.69956	31,0,0,0	30,0,0,0	26,0,0,0	24,0,1,0	20,0,2,0	A->G	0	0.0654545	56	47	intron	FBgn0264607
4	1062120	-	7.76975	32,0,0,0	32,0,0,0	25,0,0,0	25,0,6,0	16,0,6,0	A->G	0	0.233138	57	53	intron	FBgn0264607
4	1062140	-	4.43011	28,0,0,0	35,0,0,0	31,0,0,0	29,0,4,0	21,0,3,0	A->G	0	0.123106	66	57	intron	FBgn0264607
4	1062147	-	2.32397	29,0,0,0	33,0,0,0	32,0,0,0	29,0,1,0	22,0,3,0	A->G	0	0.0766667	65	55	intron	FBgn0264607
4	1062170	-	5.29915	33,0,0,0	30,0,0,0	28,0,0,0	25,0,3,0	16,0,5,0	A->G	0	0.172619	58	49	intron	FBgn0264607
4	1062857	-	3.80065	31,0,0,0	29,0,0,0	28,0,0,0	17,0,3,0	26,0,3,0	A->G	0	0.126724	57	49	intron	FBgn0264607
4	1062880	-	2.34261	22,0,0,0	33,0,0,0	33,0,0,0	19,0,2,0	30,0,2,0	A->G	0	0.078869	66	53	intron	FBgn0264607
4	1062883	-	6.0122	23,0,0,0	33,0,0,0	33,0,0,0	18,0,3,0	25,0,6,0	A->G	0	0.168203	66	52	intron	FBgn0264607
4	1062993	-	2.78096	31,0,0,0	50,0,0,0	41,0,0,0	36,0,2,0	46,0,3,0	A->G	0	0.056928	91	87	intron	FBgn0264607
4	1062994	-	4.15385	32,0,0,0	53,0,0,0	42,0,0,0	34,0,3,0	45,0,4,0	A->G	0	0.0813569	95	86	intron	FBgn0264607
4	1062997	-	10.9212	31,0,0,0	49,0,0,0	38,0,0,0	24,0,9,0	30,0,18,0	A->G	0	0.323864	87	81	intron	FBgn0264607
4	1063128	-	6.02777	28,0,0,0	25,0,0,0	26,0,0,0	16,0,2,0	20,0,8,0	A->G	0	0.198413	51	46	intron	FBgn0264607
4	1063236	-	8.84837	37,0,0,0	40,0,0,0	45,0,0,0	18,0,9,0	25,0,7,0	A->G	0	0.276042	85	59	intron	FBgn0264607
4	1063239	-	1.61806	37,0,0,0	36,0,0,0	45,0,0,0	25,0,2,0	33,0,1,0	A->G	0	0.0517429	81	61	intron	FBgn0264607
4	1063245	-	2.93845	37,0,0,0	41,0,0,0	51,0,0,0	27,0,1,0	33,0,4,0	A->G	0	0.0719112	92	65	intron	FBgn0264607
4	1063246	-	3.66496	39,0,0,0	42,0,0,0	51,0,0,0	24,0,4,0	32,0,2,0	A->G	0	0.10084	93	62	intron	FBgn0264607
4	1063530	-	2.32775	47,0,0,0	46,0,0,0	37,0,0,0	22,0,2,0	29,0,2,0	A->G	0	0.0739247	83	55	intron	FBgn0264607
4	1063533	-	1.65888	48,0,0,0	47,0,0,0	37,0,0,0	23,0,2,0	28,0,1,0	A->G	0	0.0572414	84	54	intron	FBgn0264607
4	1063537	-	3.02302	46,0,0,0	46,0,0,0	36,0,0,0	22,0,3,0	28,0,2,0	A->G	0	0.0933333	82	55	intron	FBgn0264607
4	1063601	-	3.06627	45,0,0,0	42,0,0,0	27,0,0,0	21,0,1,0	24,0,4,0	A->G	0	0.0941558	69	50	intron	FBgn0264607
4	1072262	-	7.45984	51,0,0,0	37,0,0,0	27,0,0,0	17,0,5,0	19,0,6,0	A->G	0	0.233636	64	47	intron	FBgn0264607
4	1072958	-	7.13898	37,0,0,0	39,0,0,0	25,0,0,0	26,0,7,0	25,0,4,0	A->G	0	0.175026	64	62	intron	FBgn0264607
4	1155487	+	5.90159	21,0,0,0	11,0,0,0	14,0,0,0	6,0,3,0	3,0,5,0	A->G	0	0.479167	25	17	3-prime-UTR; exon; intron	FBgn0039927
4	1236338	+	2.86339	32,0,0,0	9,0,0,0	6,0,0,0	5,0,3,0	6,0,1,0	A->G	0	0.258929	15	15	intron	FBgn0053653
4	1236668	+	2.60898	37,0,0,0	14,0,0,0	16,0,0,0	8,0,2,0	15,0,2,0	A->G	0	0.158824	30	27	intron	FBgn0053653
4	1236674	+	1.88163	37,0,0,0	16,0,0,0	16,0,0,0	8,0,2,0	15,0,1,0	A->G	0	0.13125	32	26	intron	FBgn0053653
4	1236677	+	1.91806	38,0,0,0	14,0,0,0	16,0,0,0	8,0,1,0	12,0,2,0	A->G	0	0.126984	30	23	intron	FBgn0053653
4	1248432	+	9.31326	36,0,0,0	31,0,0,0	29,0,0,0	11,0,7,0	13,0,10,0	A->G	0	0.411836	60	41	intron	FBgn0053653
4	1248452	+	1.7697	30,0,0,0	26,0,0,0	29,0,0,0	12,0,1,0	23,0,2,0	A->G	0	0.0784615	55	38	intron	FBgn0053653
4	1248453	+	5.50524	31,0,0,0	26,0,0,0	30,0,0,0	11,0,2,0	19,0,6,0	A->G	0	0.196923	56	38	intron	FBgn0053653
4	1256555	+	7.14173	46,0,0,0	22,0,0,0	23,0,0,0	8,0,6,0	16,0,5,0	A->G	0	0.333333	45	35	intron	FBgn0053653
4	1256719	+	1.84125	40,0,0,0	17,0,0,0	12,0,0,0	16,0,1,0	11,0,2,0	A->G	0	0.106335	29	30	intron	FBgn0053653
4	1260821	+	3.81171	35,0,0,0	25,0,0,0	21,0,0,0	18,0,3,0	24,0,3,0	A->G	0	0.126984	46	48	intron	FBgn0053653
4	1260978	+	2.64006	32,0,0,0	12,0,0,0	11,0,0,0	9,0,1,0	12,0,3,0	A->G	0	0.15	23	25	intron	FBgn0053653
4	1260979	+	3.39523	32,0,0,0	12,0,0,0	11,0,0,0	9,0,1,0	12,0,4,0	A->G	0	0.175	23	26	intron	FBgn0053653
4	1260990	+	1.97418	28,0,0,0	8,0,0,0	7,0,0,0	6,0,1,0	10,0,2,0	A->G	0	0.154762	15	19	intron	FBgn0053653
4	1261739	+	1.99212	22,0,0,0	14,0,0,0	7,0,0,0	4,0,1,0	11,0,2,0	A->G	0	0.176923	21	18	intron	FBgn0053653
4	1261825	+	4.99224	17,0,0,0	21,0,0,0	15,0,0,0	9,0,3,0	11,0,4,0	A->G	0	0.258333	36	27	intron	FBgn0053653
4	1261841	+	3.19201	10,0,0,0	13,0,1,0	11,0,2,0	6,0,5,0	4,0,3,0	A->G	0.112637	0.441558	27	18	intron	FBgn0053653
4	1264006	+	6.1697	15,0,0,0	16,0,0,0	14,0,0,0	5,0,3,0	6,0,5,0	A->G	0	0.414773	30	19	intron	FBgn0053653
4	1264010	+	2.3384	17,0,0,0	16,0,0,0	13,0,1,0	8,0,3,0	9,0,2,0	A->G	0.0357143	0.227273	30	22	intron	FBgn0053653
4	1264018	+	1.86017	19,0,0,0	15,0,1,0	15,0,0,0	9,0,3,0	13,0,2,0	A->G	0.03125	0.191667	31	27	intron	FBgn0053653
4	1268833	+	8.58129	41,0,0,0	36,0,0,0	25,0,0,0	15,0,5,0	20,0,10,0	A->G	0	0.291667	61	50	CDS; exon	FBgn0053653
U	2073162	-	2.41534	12,0,0,0	14,6,0,0	9,1,0,0	4,8,0,0	8,5,0,0	A->C	0.2	0.525641	30	25	intergenic/other	*
U	2073168	-	2.41489	14,0,0,0	13,6,0,0	10,1,0,0	5,8,0,0	7,5,0,0	A->C	0.203349	0.516026	30	25	intergenic/other	*
U	4086320	-	2.39546	10,0,0,0	25,0,4,0	25,0,4,0	24,0,11,0	14,0,6,0	A->G	0.137931	0.307143	58	55	intergenic/other	*
X	385858	-	45.2971	0,32,0,0	0,18,0,0	0,15,0,0	0,0,0,24	0,0,0,10	C->T	0	1	33	34	CDS; exon	FBgn0023537
X	424656	+	6.23312	13,0,0,0	25,0,0,0	23,0,0,0	15,0,3,0	17,0,6,0	A->G	0	0.213768	48	41	intron	FBgn0000108
X	1267379	+	6.40486	18,0,0,0	23,0,0,0	17,0,0,0	11,0,4,0	15,0,5,0	A->G	0	0.258333	40	35	3-prime-UTR; exon	FBgn0024987
X	1267561	+	7.81709	29,0,0,0	32,0,0,0	11,0,0,0	6,0,5,0	22,0,8,0	A->G	0	0.360606	43	41	3-prime-UTR; exon	FBgn0024987
X	1267622	+	3.4863	29,0,0,0	14,0,0,0	9,0,0,0	6,0,1,0	11,0,4,0	A->G	0	0.204762	23	22	3-prime-UTR; exon	FBgn0024987
X	1267637	+	1.96024	33,0,0,0	9,0,0,0	7,0,0,0	6,0,1,0	11,0,2,0	A->G	0	0.148352	16	20	3-prime-UTR; exon	FBgn0024987
X	1336683	+	16.8324	25,0,0,0	69,0,0,0	55,0,1,0	0,0,11,0	0,0,20,0	A->G	0.00892857	1	125	31	CDS; exon	FBgn0259108
X	1336696	+	66.3339	0,26,0,0	0,72,0,0	0,58,0,0	0,0,0,11	0,0,0,14	C->T	0	1	130	25	CDS; exon	FBgn0259108
X	1337671	+	16.3771	0,0,0,24	1,0,0,56	2,0,0,49	48,0,0,0	58,0,0,1	T->A	0.0283798	0.991525	108	107	CDS; exon	FBgn0259108
X	1341280	+	15.3705	27,0,0,0	48,0,0,0	39,0,0,0	0,0,36,0	1,0,54,0	A->G	0	0.990909	87	91	CDS; exon	FBgn0259108
X	1341662	+	15.2467	0,21,0,0	0,46,0,0	0,40,0,0	0,0,0,43	0,0,0,45	C->T	0	1	86	88	CDS; exon	FBgn0259108
X	1342110	+	84.3133	0,0,21,0	0,0,39,0	0,0,30,0	25,0,0,0	31,0,0,0	G->A	0	1	69	56	CDS; exon	FBgn0259108
X	1342998	+	109.419	0,31,0,0	0,50,0,0	0,49,0,0	0,0,0,33	0,0,0,33	C->T	0	1	99	66	CDS; exon	FBgn0259108
X	1401608	-	1.69795	26,0,0,0	20,0,0,0	24,0,0,0	24,0,2,0	20,0,1,0	A->G	0	0.0622711	44	47	exon	FBgn0053513
X	1570090	-	9.05865	12,0,0,0	8,0,0,0	5,0,0,0	4,0,8,0	2,0,10,0	A->G	0	0.75	13	24	3-prime-UTR; CDS; exon	FBgn0023531
X	1570630	-	10.4363	10,0,0,0	15,0,0,0	12,0,0,0	4,0,9,0	5,0,15,0	A->G	0	0.721154	27	33	3-prime-UTR; CDS; exon	FBgn0023531
X	1584606	-	9.96674	23,0,0,0	43,0,0,0	26,0,0,0	14,0,7,0	22,0,13,0	A->G	0	0.352381	69	56	CDS; exon	FBgn0023531
X	1975612	+	14.5579	0,0,0,25	0,0,0,52	0,0,0,44	0,36,0,0	0,40,0,1	T->C	0	0.987805	96	77	CDS; exon	FBgn0040395
X	2006375	+	3.21338	32,0,0,0	24,0,0,0	16,0,0,0	17,0,2,0	15,0,3,0	A->G	0	0.135965	40	37	3-prime-UTR; exon	FBgn0000382
X	2111839	-	7.12612	23,0,0,0	30,0,0,0	22,0,1,0	20,0,6,0	18,0,9,0	A->G	0.0217391	0.282051	53	53	CDS; exon	FBgn0004397
X	2240272	-	38.4511	0,0,30,0	0,0,17,0	0,0,10,0	12,0,0,0	18,0,0,0	G->A	0	1	27	30	CDS; exon	FBgn0003159
X	2274235	-	13.5538	0,20,0,0	0,48,0,0	0,43,0,0	0,0,32,0	0,1,30,0	C->G	0	0.983871	91	63	CDS; exon	FBgn0264598
X	2275082	-	7.43193	29,0,0,0	31,0,0,0	40,0,0,0	16,0,6,0	18,0,5,0	A->G	0	0.245059	71	45	CDS; exon	FBgn0264598
X	2384781	-	16.7502	0,20,0,0	0,66,0,0	0,65,0,0	0,0,0,55	0,0,0,52	C->T	0	1	131	107	CDS; exon	FBgn0261451
X	2522899	+	4.24891	13,0,0,0	9,0,0,0	10,0,0,0	8,0,4,0	10,0,2,0	A->G	0	0.25	19	24	CDS; exon	FBgn0261922
X	2524697	+	55.9945	0,31,0,0	0,25,0,0	0,14,0,0	0,0,0,22	0,0,0,22	C->T	0	1	39	44	CDS; exon	FBgn0261922
X	4253653	+	12.9119	0,0,27,0	0,52,0,0	0,42,0,0	0,0,33,0	0,3,33,0	G->C	1	0.0416667	94	69	CDS; exon	FBgn0262738
X	4253674	+	13.153	27,0,0,0	0,0,52,0	0,0,43,0	37,0,0,0	34,0,3,0	A->G	1	0.0405405	95	74	CDS; exon	FBgn0262738
X	5133556	+	1.97334	14,0,0,0	23,0,0,0	17,0,0,0	5,0,1,0	11,0,2,0	A->G	0	0.160256	40	19	CDS; exon	FBgn0086911
X	5290552	+	4.43615	43,0,0,0	12,0,0,0	7,0,0,0	7,0,4,0	6,0,2,0	A->G	0	0.306818	19	19	CDS; exon	FBgn0029761
X	5524147	-	10.8483	23,0,0,0	17,0,0,0	21,0,0,0	4,0,13,0	9,0,15,0	A->G	0	0.694853	38	41	CDS; exon	FBgn0259994
X	5524246	-	8.04271	14,0,0,0	15,0,0,0	18,0,0,0	10,0,5,0	27,0,8,0	A->G	0	0.280952	33	50	CDS; exon	FBgn0259994
X	5524267	-	11.1039	13,0,0,0	17,0,0,0	14,0,0,0	3,0,10,0	9,0,19,0	A->G	0	0.723901	31	41	CDS; exon	FBgn0259994
X	5524375	-	4.60717	21,0,0,0	44,0,0,0	36,0,0,0	25,0,1,0	26,0,8,0	A->G	0	0.136878	80	60	CDS; exon	FBgn0259994
X	5525059	-	7.23186	18,0,0,0	23,0,0,0	30,0,0,0	12,0,9,0	23,0,5,0	A->G	0	0.303571	53	49	CDS; exon	FBgn0259994
X	5525068	-	12.4106	20,0,0,0	29,0,0,0	28,0,0,0	9,0,16,0	10,0,21,0	A->G	0	0.65871	57	56	CDS; exon	FBgn0259994
X	5525081	-	11.9402	15,0,0,0	32,0,0,0	27,0,0,0	12,0,15,0	14,0,17,0	A->G	0	0.551971	59	58	CDS; exon	FBgn0259994
X	5615553	-	10.0631	0,0,28,0	17,0,0,0	14,0,0,0	0,0,11,0	1,0,14,0	G->A	1	0.0333333	31	26	3-prime-UTR; exon	FBgn0052758
X	5678847	+	15.5186	0,15,0,0	0,6,0,0	0,6,0,0	0,0,0,5	0,0,0,6	C->T	0	1	12	11	CDS; exon	FBgn0261610
X	6002585	-	10.5072	16,0,0,0	16,0,0,0	20,0,0,0	5,0,10,0	10,0,14,0	A->G	0	0.625	36	39	CDS; exon	FBgn0264386
X	6002586	-	11.7428	17,0,0,0	21,0,0,0	21,0,0,0	4,0,13,0	5,0,20,0	A->G	0	0.782353	42	42	CDS; exon	FBgn0264386
X	6002799	-	5.83365	27,0,0,0	21,0,0,0	18,0,0,0	16,0,2,0	16,0,11,0	A->G	0	0.259259	39	45	CDS; exon	FBgn0264386
X	6009458	-	12.3035	29,0,0,0	24,0,0,0	24,0,0,0	5,0,14,0	7,0,24,0	A->G	0	0.755518	48	50	CDS; exon	FBgn0264386
X	6017807	-	14.3166	33,0,0,0	0,0,50,0	0,0,36,0	33,0,0,0	39,0,1,0	A->G	1	0.0125	86	73	CDS; exon	FBgn0264386
X	6037716	-	6.20551	31,0,0,0	6,0,0,0	7,0,0,0	4,0,4,0	7,0,4,0	A->G	0	0.431818	13	19	intron	FBgn0264386
X	6037727	-	4.21971	35,0,0,0	6,0,0,0	6,0,0,0	7,0,1,0	6,0,5,0	A->G	0	0.289773	12	19	intron	FBgn0264386
X	6039410	-	2.12853	17,0,0,0	41,0,0,0	38,0,0,0	40,0,3,0	40,0,1,0	A->G	0	0.0470788	79	84	CDS; exon	FBgn0264386
X	6039419	-	4.90228	15,0,0,0	35,0,0,0	35,0,0,0	34,0,4,0	36,0,4,0	A->G	0	0.102632	70	78	CDS; exon	FBgn0264386
X	6039489	-	4.5198	11,0,0,0	30,0,0,0	24,0,0,0	16,0,2,0	27,0,5,0	A->G	0	0.133681	54	50	CDS; exon	FBgn0264386
X	6452324	+	15.25	0,0,0,24	0,0,0,48	0,0,0,44	0,39,0,0	0,44,0,0	T->C	0	1	92	83	CDS; exon	FBgn0085446
X	6452765	+	15.0365	33,0,0,0	45,0,0,0	42,0,0,0	0,0,0,40	0,0,0,40	A->T	0	1	87	80	CDS; exon	FBgn0085446
X	6504763	+	7.94022	0,0,0,39	0,0,0,9	0,0,0,12	0,5,0,0	0,8,0,1	T->C	0	0.944444	21	14	intron	FBgn0029881
X	6504785	+	8.06807	0,39,0,0	0,11,0,0	0,9,0,0	7,0,0,0	7,1,0,0	C->A	0	0.9375	20	15	intron	FBgn0029881
X	6504799	+	7.89655	0,0,39,0	0,0,13,0	0,0,8,0	6,0,0,0	7,0,1,0	G->A	0	0.9375	21	14	intron	FBgn0029881
X	6504801	+	7.89701	0,0,38,0	0,0,13,0	0,0,8,0	6,0,0,0	7,0,1,0	G->A	0	0.9375	21	14	intron	FBgn0029881
X	6701025	+	11.2981	0,24,0,0	0,25,0,0	0,21,0,0	13,0,0,0	22,1,0,0	C->A	0	0.978261	46	36	CDS; exon	FBgn0029903
X	6987896	-	3.057	32,0,0,0	30,0,0,0	27,0,0,0	19,0,1,0	27,0,4,0	A->G	0	0.0895161	57	51	intron	FBgn0264270
X	6991558	-	1.88257	38,0,0,0	25,0,0,0	18,0,0,0	11,0,2,0	12,0,1,0	A->G	0	0.115385	43	26	intron	FBgn0264270
X	8543323	-	2.00715	24,0,0,0	9,0,0,0	11,0,0,0	7,0,2,0	7,0,1,0	A->G	0	0.173611	20	17	intron	FBgn0004102
X	8818704	+	2.00942	38,0,0,0	21,0,0,0	17,0,0,0	10,0,2,0	4,0,1,0	A->G	0	0.183333	38	17	intron	FBgn0261549
X	8818902	+	4.51453	16,0,0,0	20,0,0,0	13,0,0,0	0,0,5,0	7,0,3,0	A->G	0	0.65	33	15	intron	FBgn0261549
X	8818904	+	2.02164	15,0,0,0	19,0,0,0	13,0,0,0	4,0,1,0	9,0,2,0	A->G	0	0.190909	32	16	intron	FBgn0261549
X	8818960	+	2.80039	17,0,0,0	21,0,0,0	23,0,0,0	7,0,3,0	6,0,1,0	A->G	0	0.221429	44	17	intron	FBgn0261549
X	8825049	+	9.47867	0,0,30,0	0,0,15,0	0,0,21,0	8,0,0,0	13,0,1,0	G->A	0	0.964286	36	22	intron	FBgn0261549
X	8825542	+	4.00909	41,0,0,0	25,0,0,0	15,0,0,0	13,0,5,0	15,0,1,0	A->G	0	0.170139	40	34	intron	FBgn0261549
X	8828061	+	1.93178	31,0,0,0	18,0,0,0	18,0,0,0	10,0,2,0	9,0,1,0	A->G	0	0.133333	36	22	intron	FBgn0261549
X	8829281	+	35.6164	0,0,0,21	0,0,0,18	0,0,0,16	0,0,5,0	0,0,16,0	T->G	0	1	34	21	intron	FBgn0261549
X	8830359	+	2.04755	24,0,0,0	12,0,0,0	14,0,0,0	4,0,1,0	8,0,2,0	A->G	0	0.2	26	15	intron	FBgn0261549
X	8830364	+	4.85023	23,0,0,0	14,0,0,0	14,0,0,0	2,0,3,0	5,0,3,0	A->G	0	0.4875	28	13	intron	FBgn0261549
X	8835501	+	2.86517	28,0,0,0	6,0,0,0	13,0,0,0	7,0,1,0	4,0,3,0	A->G	0	0.276786	19	15	intron	FBgn0261549
X	8995348	-	13.6214	20,0,0,0	0,0,22,0	0,0,26,0	31,0,0,0	36,0,2,0	A->G	1	0.0263158	48	69	CDS; exon	FBgn0030087
X	9172609	-	2.75157	19,0,0,0	15,0,0,0	6,0,0,0	6,0,3,0	9,0,1,0	A->G	0	0.216667	21	19	CDS; exon	FBgn0040236
X	9260884	-	14.3338	25,0,0,0	38,0,0,0	34,0,0,0	0,0,36,0	1,0,37,0	A->G	0	0.986842	72	74	CDS; exon	FBgn0261260
X	9316887	-	7.37116	0,0,13,0	0,0,8,0	0,0,8,0	13,0,1,0	8,0,7,0	G->A	0	0.730952	16	29	3-prime-UTR; exon; intron	FBgn0261260
X	9925080	+	52.2866	0,0,25,0	0,0,28,0	0,0,26,0	17,0,0,0	12,0,0,0	G->A	0	1	54	29	CDS; exon	FBgn0263132
X	10219681	-	1.9165	29,0,0,0	14,0,0,0	13,0,0,0	10,0,2,0	10,0,1,0	A->G	0	0.128788	27	23	exon; intron	FBgn0259170
X	10361355	-	3.68993	27,0,0,0	23,0,0,0	26,0,0,0	4,0,3,0	7,0,2,0	A->G	0	0.325397	49	16	CDS; exon	FBgn0261710
X	10361505	-	55.2574	0,0,13,0	0,0,20,0	0,0,30,0	0,15,0,0	0,19,0,0	G->C	0	1	50	34	CDS; exon	FBgn0261710
X	10640521	+	5.23623	22,0,0,0	27,0,0,0	21,0,0,0	13,0,6,0	17,0,2,0	A->G	0	0.210526	48	38	CDS; exon	FBgn0003204
X	10810734	+	66.4274	0,0,0,32	0,0,0,34	0,0,0,21	15,0,0,0	29,0,0,0	T->A	0	1	55	44	CDS; exon	FBgn0264502
X	10811146	+	26.2293	0,0,0,28	0,0,0,10	0,0,0,8	0,10,0,0	0,11,0,0	T->C	0	1	18	21	CDS; exon	FBgn0264502
X	11222203	+	45.2305	0,0,33,0	0,0,20,0	0,0,19,0	0,13,0,0	0,16,0,0	G->C	0	1	39	29	CDS; exon	FBgn0030286
X	11231636	-	25.2755	0,0,16,0	0,0,16,0	0,0,13,0	0,0,0,8	0,0,0,5	G->T	0	1	29	13	CDS; exon	FBgn0028421
X	11292584	+	79.9451	0,0,19,0	0,0,29,0	0,0,34,0	27,0,0,0	28,0,0,0	G->A	0	1	63	55	CDS; exon; intron	FBgn0001624
X	11833797	-	1.77783	29,0,0,0	16,0,0,0	6,0,0,0	14,0,1,0	20,0,2,0	A->G	0	0.0787879	22	37	CDS; exon	FBgn0263111
X	11843915	-	7.75025	26,0,0,0	27,0,0,0	25,0,0,0	12,0,4,0	12,0,12,0	A->G	0	0.375	52	40	CDS; exon	FBgn0263111
X	11862038	-	5.18562	40,0,0,0	6,0,0,0	6,0,0,0	10,0,3,0	5,0,4,0	A->G	0	0.337607	12	22	intron	FBgn0263111
X	11862065	-	6.82773	46,0,0,0	6,0,0,0	7,0,0,0	6,0,7,0	5,0,3,0	A->G	0	0.456731	13	21	intron	FBgn0263111
X	11862801	-	9.92089	32,0,0,0	18,0,0,0	22,0,0,0	5,0,12,0	8,0,10,0	A->G	0	0.630719	40	35	CDS; exon	FBgn0263111
X	11863002	-	4.59841	33,0,0,0	35,0,0,0	30,0,0,0	15,0,5,0	23,0,2,0	A->G	0	0.165	65	45	CDS; exon	FBgn0263111
X	11864579	-	5.14569	27,0,0,0	40,0,0,0	41,0,0,0	25,0,2,0	26,0,6,0	A->G	0	0.130787	81	59	CDS; exon	FBgn0263111
X	11864589	-	9.10708	32,0,0,0	35,0,0,0	34,0,0,0	16,0,8,0	22,0,8,0	A->G	0	0.3	69	54	CDS; exon	FBgn0263111
X	11865886	-	12.7954	28,0,0,0	37,0,1,0	38,0,0,0	9,0,17,0	13,0,25,0	A->G	0.0131579	0.65587	76	64	CDS; exon	FBgn0263111
X	11871571	-	12.5662	37,0,0,0	25,0,0,0	32,0,0,0	9,0,14,0	13,0,26,0	A->G	0	0.637681	57	62	CDS; exon; intron	FBgn0263111
X	12586263	-	27.4809	23,0,0,0	8,0,0,0	7,0,0,0	0,0,16,0	0,0,13,0	A->G	0	1	15	29	CDS; exon	FBgn0263865
X	12886443	+	26.4074	0,0,0,26	0,0,0,16	0,0,0,13	0,7,0,0	0,7,0,0	T->C	0	1	29	14	intron	FBgn0261379
X	14683799	-	32.5012	0,17,0,0	0,24,0,0	0,20,0,0	0,0,7,0	0,0,8,0	C->G	0	1	44	15	3-prime-UTR; CDS; exon	FBgn0003301
X	14881741	+	14.7858	30,0,0,0	6,0,0,0	6,0,0,0	0,0,5,0	0,0,5,0	A->G	0	1	12	10	intron	FBgn0000535
X	14893901	+	9.95579	30,0,0,0	22,0,0,0	16,0,0,0	1,0,12,0	6,0,15,0	A->G	0	0.818681	38	34	CDS; exon	FBgn0000535
X	14893957	+	8.33424	36,0,0,0	25,0,0,0	13,0,0,0	3,0,4,0	5,0,11,0	A->G	0	0.629464	38	23	CDS; exon	FBgn0000535
X	14894656	+	7.15134	19,0,0,0	15,0,0,0	12,0,0,0	4,0,6,0	9,0,5,0	A->G	0	0.478571	27	24	CDS; exon	FBgn0000535
X	14896298	+	4.66295	26,0,0,0	11,0,0,0	10,0,0,0	4,0,3,0	5,0,3,0	A->G	0	0.401786	21	15	CDS; exon; intron	FBgn0000535
X	14898809	+	6.627	10,0,0,0	11,0,0,0	12,0,0,0	2,0,3,0	7,0,6,0	A->G	0	0.530769	23	18	CDS; exon	FBgn0000535
X	14952424	-	8.43869	20,0,0,0	25,0,1,0	23,0,2,0	7,0,9,0	16,0,12,0	A->G	0.0592308	0.495536	51	44	CDS; exon	FBgn0030600
X	14992526	+	10.8268	27,0,0,0	49,0,0,0	52,0,0,0	33,0,11,0	48,0,12,0	A->G	0	0.225	101	104	CDS; exon	FBgn0030613
X	14992625	+	13.1233	26,0,0,0	48,0,0,0	42,0,0,0	32,0,17,0	34,0,24,0	A->G	0	0.380366	90	107	CDS; exon	FBgn0030613
X	15005912	+	9.6443	10,0,0,0	11,0,0,0	10,0,0,0	6,0,10,0	11,0,10,0	A->G	0	0.550595	21	37	3-prime-UTR; CDS; exon	FBgn0030613
X	15286718	-	8.61542	23,0,0,0	20,0,0,0	15,0,0,0	5,0,6,0	3,0,19,0	A->G	0	0.704545	35	33	CDS; exon	FBgn0263257
X	15855669	-	1.91641	37,0,0,0	15,0,0,0	14,0,0,0	6,0,1,0	14,0,2,0	A->G	0	0.133929	29	23	intron	FBgn0259110
X	16358752	-	10.6187	34,0,0,0	14,0,0,0	13,0,0,0	3,0,13,0	2,0,12,0	A->G	0	0.834821	27	30	3-prime-UTR; CDS; exon	FBgn0264255
X	16363663	-	2.94314	31,0,0,0	11,0,0,0	6,0,0,0	5,0,2,0	4,0,2,0	A->G	0	0.309524	17	13	intron	FBgn0264255
X	16363664	-	2.93877	30,0,0,0	9,0,0,0	6,0,0,0	4,0,3,0	5,0,1,0	A->G	0	0.297619	15	13	intron	FBgn0264255
X	16365262	-	8.65083	36,0,0,0	13,0,0,0	11,0,0,0	3,0,3,0	6,0,20,0	A->G	0	0.634615	24	32	CDS; exon	FBgn0264255
X	16365298	-	8.09349	43,0,0,0	14,0,0,0	10,0,0,0	6,0,4,0	7,0,12,0	A->G	0	0.515789	24	29	CDS; exon	FBgn0264255
X	16365323	-	6.17664	40,0,0,0	10,0,0,0	9,0,0,0	11,0,3,0	8,0,6,0	A->G	0	0.321429	19	28	CDS; exon	FBgn0264255
X	16365352	-	7.86659	42,0,0,0	8,0,0,0	10,0,0,0	9,0,7,0	8,0,5,0	A->G	0	0.411058	18	29	CDS; exon	FBgn0264255
X	16365844	-	6.2209	38,0,0,0	10,0,0,0	7,0,0,0	4,0,3,0	6,0,5,0	A->G	0	0.441558	17	18	intron	FBgn0264255
X	16365845	-	3.57352	39,0,0,0	10,0,0,0	7,0,0,0	5,0,2,0	9,0,3,0	A->G	0	0.267857	17	19	intron	FBgn0264255
X	16365846	-	4.43801	40,0,0,0	10,0,0,0	8,0,0,0	6,0,2,0	7,0,4,0	A->G	0	0.306818	18	19	intron	FBgn0264255
X	16365847	-	5.65634	39,0,0,0	10,0,0,0	8,0,0,0	6,0,2,0	6,0,6,0	A->G	0	0.375	18	20	intron	FBgn0264255
X	16367670	-	2.15737	43,0,0,0	12,0,0,0	6,0,0,0	4,0,1,0	4,0,2,0	A->G	0	0.266667	18	11	CDS; exon	FBgn0264255
X	16369671	-	4.0704	33,0,0,0	20,0,0,0	20,0,0,0	15,0,7,0	21,0,1,0	A->G	0	0.181818	40	44	CDS; exon	FBgn0264255
X	16371591	-	1.79926	40,0,0,0	19,0,0,0	13,0,0,0	14,0,2,0	17,0,1,0	A->G	0	0.0902778	32	34	CDS; exon; intron	FBgn0264255
X	16376715	-	7.21531	32,0,0,0	14,0,0,0	13,0,0,0	10,0,5,0	5,0,6,0	A->G	0	0.439394	27	26	CDS; exon; intron	FBgn0264255
X	16376716	-	4.1701	31,0,0,0	14,0,0,0	13,0,0,0	10,0,5,0	10,0,1,0	A->G	0	0.212121	27	26	CDS; exon; intron	FBgn0264255
X	16376726	-	6.70039	32,0,0,0	16,0,0,0	12,0,0,0	8,0,5,0	7,0,4,0	A->G	0	0.374126	28	24	CDS; exon; intron	FBgn0264255
X	16398273	-	9.60214	19,0,0,0	28,0,0,0	36,0,1,0	18,0,11,0	23,0,11,0	A->G	0.0135135	0.35142	65	63	CDS; exon	FBgn0264255
X	16399464	-	3.87613	28,0,0,0	24,0,0,0	18,0,0,0	14,0,3,0	23,0,3,0	A->G	0	0.145928	42	43	intron	FBgn0264255
X	16399583	-	13.0853	21,0,0,0	43,0,1,0	29,0,0,0	18,0,24,0	17,0,30,0	A->G	0.0113636	0.604863	73	89	CDS; exon	FBgn0264255
X	16403704	-	2.60868	25,0,0,0	12,0,0,0	18,0,0,0	12,0,1,0	11,0,3,0	A->G	0	0.145604	30	27	CDS; exon; intron	FBgn0264255
X	16403717	-	2.60756	23,0,0,0	9,0,0,0	19,0,0,0	12,0,1,0	11,0,3,0	A->G	0	0.145604	28	27	CDS; exon; intron	FBgn0264255
X	16580651	-	39.3405	0,0,0,19	0,0,0,15	0,0,0,9	0,17,0,0	0,19,0,0	T->C	0	1	24	36	CDS; exon	FBgn0259923
X	17536357	-	11.6914	0,0,0,32	0,0,0,18	0,0,0,8	0,17,0,0	0,22,0,1	T->C	0	0.978261	26	40	CDS; exon	FBgn0026375
X	17824684	-	5.4652	21,0,0,0	23,0,0,0	11,0,0,0	2,0,3,0	9,0,4,0	A->G	0	0.453846	34	18	CDS; exon	FBgn0003380
X	17824691	-	7.85229	23,0,0,0	18,0,0,0	11,0,1,0	0,0,6,0	4,0,10,0	A->G	0.0416667	0.857143	30	20	CDS; exon	FBgn0003380
X	17824981	-	8.19711	40,0,0,0	16,0,0,0	6,0,0,0	3,0,6,0	5,0,7,0	A->G	0	0.625	22	21	intron	FBgn0003380
X	17825744	-	2.67052	35,0,0,0	20,0,0,0	16,0,0,0	8,0,2,0	11,0,2,0	A->G	0	0.176923	36	23	intron	FBgn0003380
X	17825749	-	2.68516	34,0,0,0	17,0,0,0	16,0,0,0	8,0,2,0	10,0,2,0	A->G	0	0.183333	33	22	intron	FBgn0003380
X	17844090	-	9.01708	27,0,0,0	27,0,0,0	24,0,0,0	8,0,8,0	11,0,8,0	A->G	0	0.460526	51	35	CDS; exon	FBgn0003380
X	17876274	-	32.3449	0,0,0,11	0,0,0,18	0,0,0,13	0,0,9,0	0,0,10,0	T->G	0	1	31	19	intron	FBgn0003380
X	17881257	-	2.14969	34,0,0,0	77,0,0,0	63,0,0,0	31,0,1,0	47,0,3,0	A->G	0	0.045625	140	82	intron	FBgn0003380
X	17881260	-	3.47846	34,0,0,0	79,0,0,0	64,0,0,0	31,0,2,0	47,0,4,0	A->G	0	0.0695187	143	84	intron	FBgn0003380
X	17881693	-	2.60997	27,0,0,0	15,0,0,0	16,0,0,0	8,0,2,0	15,0,2,0	A->G	0	0.158824	31	27	intron	FBgn0003380
X	17881821	-	3.92087	29,0,0,0	28,0,0,0	18,0,0,0	14,0,2,0	20,0,4,0	A->G	0	0.145833	46	40	intron	FBgn0003380
X	17881823	-	6.72468	29,0,0,0	27,0,0,0	19,0,0,0	13,0,3,0	19,0,7,0	A->G	0	0.228365	46	42	intron	FBgn0003380
X	17881829	-	4.83639	26,0,0,0	28,0,0,0	18,0,0,0	14,0,1,0	19,0,7,0	A->G	0	0.167949	46	41	intron	FBgn0003380
X	17882922	-	2.46448	26,0,0,0	39,0,0,0	39,0,0,0	14,0,1,0	21,0,3,0	A->G	0	0.0958333	78	39	intron	FBgn0003380
X	17885724	-	1.89357	35,0,0,0	26,0,0,0	12,0,0,0	11,0,1,0	11,0,2,0	A->G	0	0.11859	38	25	intron	FBgn0003380
X	18095462	+	1.79355	25,0,0,0	16,0,0,0	13,0,0,0	9,0,1,0	23,0,2,0	A->G	0	0.09	29	35	CDS; exon	FBgn0083228
X	18772348	+	1.78517	24,0,0,0	29,0,0,0	12,0,0,0	15,0,2,0	18,0,1,0	A->G	0	0.0851393	41	36	3-prime-UTR; exon	FBgn0085430
X	19230860	-	15.8949	0,0,0,20	0,0,0,5	0,0,0,5	7,0,0,0	7,0,0,0	T->A	0	1	10	14	intron	FBgn0086778
X	19236040	-	6.29025	29,0,0,0	31,0,0,0	18,0,0,0	8,0,8,0	12,0,3,0	A->G	0	0.35	49	31	CDS; exon; intron	FBgn0086778
X	19728906	-	2.72482	18,0,0,0	14,0,0,0	15,0,0,0	6,0,2,0	10,0,2,0	A->G	0	0.208333	29	20	CDS; exon	FBgn0261811
X	20269336	+	2.4248	13,0,0,0	25,0,0,0	23,0,0,0	15,0,2,0	24,0,2,0	A->G	0	0.0972851	48	43	CDS; exon	FBgn0031107
X	21076847	-	78.6709	0,0,31,0	0,0,32,0	0,0,23,0	32,0,0,0	29,0,0,0	G->A	0	1	55	61	CDS; exon	FBgn0052521
X	21088469	-	7.56294	0,24,0,0	0,1,0,6	0,1,0,8	0,8,0,0	0,7,0,1	C->T	0.873016	0.0625	16	16	intron	FBgn0052521
X	21088470	-	7.5675	0,0,0,24	0,0,6,1	0,0,8,1	0,0,0,8	0,0,1,7	T->G	0.873016	0.0625	16	16	intron	FBgn0052521
X	21088471	-	7.75732	0,0,24,0	0,0,1,6	0,0,1,8	0,0,8,0	0,0,8,1	G->T	0.873016	0.0555556	16	17	intron	FBgn0052521
X	21209458	-	36.5554	0,0,26,0	0,0,14,0	0,0,8,0	0,16,0,0	0,18,0,0	G->C	0	1	22	34	exon; intron	FBgn0015558
X	21500752	-	9.96266	36,0,0,0	29,0,0,0	21,0,0,0	15,0,11,0	17,0,9,0	A->G	0	0.384615	50	52	exon; intron	FBgn0024807
X	21500753	-	7.72803	36,0,0,0	27,0,0,0	20,0,0,0	21,0,5,0	19,0,7,0	A->G	0	0.230769	47	52	exon; intron	FBgn0024807
X	21500754	-	9.17213	35,0,0,0	28,0,0,0	19,0,0,0	17,0,8,0	20,0,8,0	A->G	0	0.302857	47	53	exon; intron	FBgn0024807
X	21500762	-	3.73346	30,0,0,0	26,0,0,0	19,0,0,0	23,0,3,0	26,0,3,0	A->G	0	0.109416	45	55	exon; intron	FBgn0024807
X	21500764	-	10.1044	31,0,0,0	25,0,0,0	17,0,0,0	16,0,10,0	17,0,10,0	A->G	0	0.377493	42	53	exon; intron	FBgn0024807
X	21904474	+	1.77772	19,0,0,0	22,0,0,0	22,0,0,0	11,0,2,0	23,0,1,0	A->G	0	0.0977564	44	37	CDS; exon	FBgn0027279
X	21904543	+	2.43351	29,0,0,0	27,0,0,0	31,0,0,0	17,0,2,0	21,0,2,0	A->G	0	0.0961098	58	42	CDS; exon	FBgn0027279
X	21904562	+	3.2092	23,0,0,0	30,0,0,0	28,0,0,0	13,0,2,0	19,0,3,0	A->G	0	0.134848	58	37	CDS; exon	FBgn0027279
X	21904571	+	5.48731	24,0,0,0	31,0,0,0	33,0,0,0	12,0,2,0	19,0,6,0	A->G	0	0.191429	64	39	CDS; exon	FBgn0027279
